# Supplementary material for: Identification and characterization of microRNAs in Clonorchis sinensis of human health significance
Source: BMC Genomics. 2010 Sep 28;11:521. doi: 10.1186/1471-2164-11-521 (PMC3224684; doi:10.1186/1471-2164-11-521)
Supplement: Additional file 2 — Known miRNAs of Clonorchis sinensis. [file 1471-2164-11-521-S2.TXT]

>cis-miR-1
UGAAAGACGAUGGUAGUGAGAU
>cis-miR-2
UGAAAGACGAUGGUAGUGAGA
>cis-miR-3
AAAAUGCACCAUCUACCCGAGA
>cis-miR-4
UGAAAGACGAUGGUAGUGAGAUG
>cis-miR-5
UGAAAGACUUGAGUAGUGAGACG
>cis-miR-7
UCCCUAUAUGACGUAAUGAUUUGA
>cis-miR-9
UCACAGCCAGUAUUGAUGAACG
>cis-miR-10
UCACCGGGUAGACAUUCAUUCA
>cis-miR-11
AAAAUGCACCAUCUACCCGAG
>cis-miR-13
UCACCGGGUAGACAUUCAUUCAC
>cis-miR-14
UGGAAUGUUGUGAAGUAUGUAC
>cis-miR-16
UGAGAUCGCGACUAAAGCUGGU
>cis-miR-17
UGAAAGACUUGAGUAGUGAGACGC
>cis-miR-19
UGGAAGACUGGUGAUAUGUUGUU
>cis-miR-20
UGAUAUGUAUGGUUUUCGGUU
>cis-miR-21
AAAAUGCACCAUCUACCCGA
>cis-miR-23
UGAAAGACGAUGGUAGUGAG
>cis-miR-24
UCACCGGGUAGACAUUCAUUC
>cis-miR-25
UGAAAGACGAUGGUAGUGAGAUU
>cis-miR-29
UGAUAUGUAUGGUUUUCGGUUA
>cis-miR-30
CCCUAUAUGACGUAAUGAUUUGA
>cis-miR-31
GCCCUAGUAGCGCAGUCGGU
>cis-miR-33
AGAUAUGUUUGGGUUACUUGGUG
>cis-miR-35
UGAGAUUCAACUACUUCAGCUG
>cis-miR-36
GCGAGGCUGGUGUAAUGGU
>cis-miR-38
UGAGAUUCAACUACUUCAGCU
>cis-miR-42
AUAUGACGUAAUGAUUUGA
>cis-miR-44
UGACUAGAAAGUGCACUCACUU
>cis-miR-46
AGAUAUGUUUGGGUUACUUGGU
>cis-miR-47
CCUAUAUGACGUAAUGAUUUGA
>cis-miR-49
UGAAAGACGAUGGUAGUGAGAUGU
>cis-miR-50
UGAAAGACUUGAGUAGUGAGACGCU
>cis-miR-53
GCGAGGCUGGUGUAAUGG
>cis-miR-57
UGGAAGACUGGUGAUAUGUUGU
>cis-miR-58
UGAAAGACGAUGGUAGUGAGAUA
>cis-miR-62
GCGAGGCUGGUGUAAUGGUU
>cis-miR-63
GCGAGGCUGGUGUAAUGGUUA
>cis-miR-65
GCGAGGCUGGUGUAAUGGUUAU
>cis-miR-66
UGACUAGAAAGUGCACUCACUUC
>cis-miR-69
AACCCUGUAGACCCGAGUUUGA
>cis-miR-73
UGACUAGAAAGUGCACUCACU
>cis-miR-75
GGAGGUAGUUCGUUGUGUGGU
>cis-miR-77
CUAUAUGACGUAAUGAUUUGA
>cis-miR-81
UAUAUGACGUAAUGAUUUGA
>cis-miR-86
UAUCACAGCCCUGCUUGGGACA
>cis-miR-89
UAUUGCACUUUCCUUCGCCUUG
>cis-miR-90
UGAAAGACGAUGGUAGUGA
>cis-miR-96
UAUCACAGCCCUGCUUGGGAC
>cis-miR-101
UCACCGGGUAGACAUUCAUU
>cis-miR-103
UUCCCGGCCGGCGCACCA
>cis-miR-104
UCACAGCCAGUAUUGAUGA
>cis-miR-111
UAAAUGCAUUUUCUGGCCCGU
>cis-miR-114
UCACAGCCAGUAUUGAUGAAC
>cis-miR-118
UAUGACGUAAUGAUUUGA
>cis-miR-134
GCGAGACUGGUGUAAUGGUU
>cis-miR-135
GCGAGACUGGUGUAAUGGU
>cis-miR-137
UCACAGCCAGUAUUGAUGAA
>cis-miR-138
UGAGAUCGCGACUAAAGCUGGUAU
>cis-miR-140
UGAGAUCGCGACUAAAGCUGGUA
>cis-miR-141
UGGAAUGUUGUGAAGUAUGU
>cis-miR-145
UGAAAGACGAUGGUAGUGAGAUUU
>cis-miR-154
GGAGGUAGUUCGUUGUGUGGUAU
>cis-miR-162
AGACGACCAAACUUGAUCAU
>cis-miR-164
UGGAAUGUGGCGAAGUAUGGU
>cis-miR-165
UGAAAGACUUGAGUAGUGAGACGCUU
>cis-miR-169
GCGAGACUGGUGUAAUGGUUAU
>cis-miR-173
UGAAAGACGAUGGUAGUGAGAA
>cis-miR-178
GCGAGACUGGUGUAAUGG
>cis-miR-179
AAAAUGCACCAUCUACCCGAGAA
>cis-miR-192
GCGAGACUGGUGUAAUGGUUA
>cis-miR-193
GCGAGGCUGGUGUAAUGGUUAUC
>cis-miR-198
UAAGGCACGCGGUGAAUGUCA
>cis-miR-200
AGACGACCAAACUUGAUCAUU
>cis-miR-206
AGAUAUGUUUGGGUUACUUGG
>cis-miR-208
UGAAAGACUUGAGUAGUGAGACGU
>cis-miR-226
UGAUAUGUAUGGUUUUCGGU
>cis-miR-232
UGAAAGACUUGAGUAGUGAGACGCA
>cis-miR-234
AAAAGACGACCAAACUUGAUCA
>cis-miR-238
UGAGAUCGCGACUAAAGCUGG
>cis-miR-245
UAUCACAGUCCUGCUUAGGUGA
>cis-miR-252
UGAUUGUCCAUUCGCAUUUCUU
>cis-miR-254
UCCCUGAGACCCUAGAGUUUCC
>cis-miR-263
UGAGAUUCAACUACUUCAGCUGU
>cis-miR-265
UGAAAGACUUGAGUAGUGAGA
>cis-miR-268
UGGAAUGUGGCGAAGUAUGGUC
>cis-miR-274
GGAGGUAGUUCGUUGUGUGGUA
>cis-miR-279
AGACGACCAAACUUGAUCAUUU
>cis-miR-286
AAAGACGACCAAACUUGAUCA
>cis-miR-292
UCACCGGGUAGACAUUCAU
>cis-miR-293
AGACGACCAAACUUGAUCA
>cis-miR-298
UCGGAUUCGUUCGGUCGGCG
>cis-miR-300
UAUCACAGCCCUGCUUGGGACAC
>cis-miR-303
UAUCACAGUCCAAGCUUUGGU
>cis-miR-304
UCACAGCCAAUAUUGAUGCCCG
>cis-miR-305
UGAAAGACGAUGGUAGUGAGAUGA
>cis-miR-314
UGAAAGACUUGAGUAGUGAGACGCUUU
>cis-miR-315
CAGCUGUAGUGCUGCUUUGCUGGCA
>cis-miR-321
CCAGAUCUGACACUUCCAACUCU
>cis-miR-328
AUCUCGGAUUCGUUCGGUCGGCG
>cis-miR-331
UGAAAGACUUGAGUAGUGAGAC
>cis-miR-336
UGAUUGUCCAUUCGCAUUUCU
>cis-miR-348
UGAACUGGACGACGUGCUUGUUU
>cis-miR-356
CUCGGAUUCGUUCGGUCGGCG
>cis-miR-358
GGAGGUAGUUCGUUGUGUGGUAA
>cis-miR-362
ACCCUGAGACCCUUUGGCUGU
>cis-miR-367
UCUCGGAUUCGUUCGGUCGGCG
>cis-miR-368
UGAUUGUCCAUUCGCAUUUCUUG
>cis-miR-374
UGAGAUCGCGACUAAAGCU
>cis-miR-379
UCCCUAUAUGACGUAAUGAUUUG
>cis-miR-380
GGGUGUAGAAUAAGUGGGAGAUGA
>cis-miR-382
GUCCUGCCAGGGUCGCCA
>cis-miR-383
UAAAUGCAUUUUCUGGCCCGUAA
>cis-miR-407
UGAGAUCGCGACUAAAGCUGGUU
>cis-miR-418
UGAAAGACUUGAGUAGUGAG
>cis-miR-420
GAGAUUCAACUACUUCAGCUGU
>cis-miR-427
UCAGCUGUAGUGCUGCUUUGCUGGCA
>cis-miR-433
GCCCUAGUAGCGCAGUCGG
>cis-miR-434
UGAAAGACGAUGGUAGUGAGAUAA
>cis-miR-439
GCGAGACUGGUGUAAUGGUUAUC
>cis-miR-440
GCUGUCUUGCUGUUGUGGUU
>cis-miR-441
UGGAAUGUAAAGAAGUAUGUAU
>cis-miR-455
UGGAAUGUUGUGAAGUAUGUA
>cis-miR-456
GGGUGUAGAAUAAGUGGGAGAUG
>cis-miR-458
UGAUAUGUAUGGUUUUCGGUUU
>cis-miR-465
UGAAAGACGAUGGUAGUGAGAUGUU
>cis-miR-468
CAGAUCUGACACUUCCAACUCU
>cis-miR-478
UAAAUGCAUUUUCUGGCCCGUA
>cis-miR-481
GUGCGUGCGUGCCAGUCGG
>cis-miR-482
AGUAGACAGCAUGUAGAACA
>cis-miR-483
UGAACUGGACGACGUGCUUGUU
>cis-miR-484
AGAUAUGUUUGGGUUACUUGGUGU
>cis-miR-491
UAUUGCACUUUCCUUCGCCUU
>cis-miR-497
UGGCAAGAUUAUGGCGAAGCUGA
>cis-miR-514
GGUUAAGGCUUUGGAUUU
>cis-miR-523
AACCCUGUAGACCCGAGUUUG
>cis-miR-526
AAGUAGACAGCAUGUAGAACA
>cis-miR-533
UGCUGCCUGAUAAGAGCUGUGA
>cis-miR-547
CUUGGCACUUUGGAAUUGUCAC
>cis-miR-569
GCUGAAAAGACGACCAAACUUGAUCA
>cis-miR-572
UCACAGCCAGUAUUGAUGAACA
>cis-miR-574
UGAAAGACUUGAGUAGUGAGACGUU
>cis-miR-586
UGAACUGGACGACGUGCUUGU
>cis-miR-588
UUCAGCUGUAGUGCUGCUUUGCUGGCA
>cis-miR-597
GUGUCCUGCCAGGGUCGCCA
>cis-miR-600
CCAGAUCUGACACUUCCAACUC
>cis-miR-608
AAAGACGACCAAACUUGAUCAU
>cis-miR-611
UGAAAGACUUGAGUAGUGAGACGCAU
>cis-miR-615
UGAAAGACGAUGGGAGUGAGAU
>cis-miR-630
UGAAAGACGAUGGUAGGGAGAU
>cis-miR-645
AUCUCGGAUUCGUUCGGUCGGC
>cis-miR-653
UGGAAUGUAAAGAAGUAUGU
>cis-miR-663
UCGGAUUCGUUCGGUCGGC
>cis-miR-665
UGCUGAAAAGACGACCAAACUUG
>cis-miR-666
GAAAGACGAUGGUAGUGAGAU
>cis-miR-672
UGAAAGUGAAGGUCUGGCU
>cis-miR-677
UCUCGGAUUCGUUCGGUCGGC
>cis-miR-685
GUGCGUGCGUGCCAGUCGGU
>cis-miR-694
ACAGCCAGUAUUGAUGAACG
>cis-miR-699
UGCUGAAAAGACGACCAAACUU
>cis-miR-705
UGAGUCUGGAUGUGAUGUGCG
>cis-miR-714
GGAGGUAGUUCGUUGUGUGGUU
>cis-miR-718
UAUCACAGCCCUGCUUGGGA
>cis-miR-723
GGGUCCUGCCAGGGUCGCCA
>cis-miR-745
UGGAAUGUGGCGAAGUAUGGUCU
>cis-miR-748
GAGACGGCGGCUUGUGGUGU
>cis-miR-758
UCUUUGGUUAUCAAGCAGUAUGA
>cis-miR-764
GAGCUCUGUGGAUUUAGCUGGUG
>cis-miR-768
GGUGGAGUUGAACUGUGA
>cis-miR-770
GAGACGGCGGCUUGUGGU
>cis-miR-776
GUGUAGAAUAAGUGGGAGAUG
>cis-miR-781
UGAAAGACUUGAGUAGUGAGACGUUU
>cis-miR-797
UGAACUGGACGACGUGCUUGUUUU
>cis-miR-809
UGAUAUGUAUGGUUUUCGGUUAU
>cis-miR-831
CCAGAUCUGACACUUCCAACU
>cis-miR-835
AAAAUGCACCAUCUACCCGAGAU
>cis-miR-839
AGACGACCAAACUUGAUCAUUUA
>cis-miR-879
GGUCCUGCCAGGGUCGCCA
>cis-miR-886
UCUGGUCGGGAUGGCAGGU
>cis-miR-895
UGAGAUUCAACUACUUCAGC
>cis-miR-896
CUCGGAUUCGUUCGGUCGGC
>cis-miR-900
CUGAAAAGACGACCAAACUUGAUCA
>cis-miR-901
CUGUCUUGCUGUUGUGGUU
>cis-miR-919
UAUCACAGUCCUGCUUAGGUGACG
>cis-miR-920
UCCCUAUAUGACGUAAUGAUUUGAA
>cis-miR-922
AUCCCGGUCAGGCCCCCA
>cis-miR-924
CCACCGGGUAGACAUUCAUCC
>cis-miR-925
AGAAUAAGUGGGAGAUGAGCU
>cis-miR-938
GUGUAGAAUAAGUGGGAGAUGA
>cis-miR-941
GUCUGGUCGGGAUGGCAGGU
>cis-miR-942
GAGCUCUGUGGAUUUAGCUG
>cis-miR-949
UGCUGAAAAGACGACCAAACUUGA
>cis-miR-953
ACCGGGUAGACAUUCAUUCA
>cis-miR-973
AAAGACGACCAAACUUGAU
>cis-miR-975
UGUCCUGCCAGGGUCGCCA
>cis-miR-981
AGUCUGGAUGUGAUGUGCG
>cis-miR-983
GAGACGGCGGCUUGUGGUG
>cis-miR-1015
UCACAGCCAGUAUUGAUGAAA
>cis-miR-1019
GAAAGACUUGAGUAGUGAGACG
>cis-miR-1031
UCGAUUCCCGGCCGGCGCACCA
>cis-miR-1042
UGCGUGCGUGCCAGUCGGU
>cis-miR-1043
AAAAGACGACCAAACUUGAUC
>cis-miR-1052
AUCUCGGAUUCGUUCGGUC
>cis-miR-1086
GACCGGUGCUGAAAAGACGA
>cis-miR-1092
AAAAGACGACCAAACUUGAUCAU
>cis-miR-1097
AGCUACUGUCGACGGGUAUAU
>cis-miR-1104
CGGAUUCGUUCGGUCGGC
>cis-miR-1105
GCUGAAAAGACGACCAAACUUGAUCAU
>cis-miR-1107
ACCCUGAGACCCUUUGGCUGUC
>cis-miR-1109
ACCGGUGCUGAAAAGACGA
>cis-miR-1120
UGUGCGUGCGUGCCAGUCGGU
>cis-miR-1135
AAAGACGACCAAACUUGAUCAUU
>cis-miR-1145
GAGCUCUGUGGAUUUAGCUGGU
>cis-miR-1149
UGCGUGCGUGCCAGUCGG
>cis-miR-1153
CGCUGUCUUGCUGUUGUGGUU
>cis-miR-1156
GAAAAGACGACCAAACUUGAUCA
>cis-miR-1160
UCCCUGAGACCCUAGAGUUUC
>cis-miR-1162
UCGGAUUCGUUCGGUCGG
>cis-miR-1169
UGAAAGACGAUGGUAGUGAGAUAU
>cis-miR-1176
AAAGACGACCAAACUUGAUC
>cis-miR-1178
GGCUUUGUCUGGUCGGGAU
>cis-miR-1179
UGCUGAAAAGACGACCAAACU
>cis-miR-1180
UUUCAGCUGUAGUGCUGCUUUGCUGGCA
>cis-miR-1192
UAAAUGCAUUUUCUGGCCCGUAU
>cis-miR-1193
UAUCACAGCCCUGCUUGGGACACA
>cis-miR-1208
UCACCGGGUAGACAUUCAUUCACU
>cis-miR-1215
GUCUGGUCGGGAUGGCAGGUA
>cis-miR-1217
GGUGUAGAAUAAGUGGGAGAUG
>cis-miR-1218
UGCUGAAAAGACGACCAAACUUGAUCA
>cis-miR-1246
GAUUCCCGGCCGGCGCACCA
>cis-miR-1261
UCACCGGGUAGACAUUCAUUCACA
>cis-miR-1262
GAGCUCUGUGGAUUUAGCUGG
>cis-miR-1273
GUGUGCGUGUCGACGGCUUU
>cis-miR-1290
UGAACUGGACGACGUGCUUG
>cis-miR-1291
UCGUGUCCUGCCAGGGUCGCCA
>cis-miR-1294
UGAAAGACGAUGGCAGUGAGAU
>cis-miR-1295
UCUGGUCGGGAUGGCAGGUA
>cis-miR-1296
UGGAAUGUGGCGAAGUAUGG
>cis-miR-1298
UGAUAUGUAUGGUUUUCGGUUAA
>cis-miR-1308
UGAAAGACGAUGGUAGUGAGAUGUUU
>cis-miR-1331
UGUGCGUGCGUGCCAGUCGG
>cis-miR-1342
GGCUUGUCCGGACUGAGGUGAGA
>cis-miR-1349
GUGGUUAAGGCUUUGGAUUU
>cis-miR-1358
UAUUGCACUUUCCUUCGCCU
>cis-miR-1365
UAUCACAGUCCUGCUUAGGUGAC
>cis-miR-1369
GAGUCCUGCCAGGGUCGCCA
>cis-miR-1402
UCGGAGACGGCGGCUUGUGGU
>cis-miR-1406
UGAACUGUGAGCUCUGUGGAUUUAGC
>cis-miR-1413
GCUGUCUUGCUGUUGUGGUUAA
>cis-miR-1421
GGCUUUGUCUGGUCGGGAUGGC
>cis-miR-1424
GUGUGCGUGCGUGCCAGUCGG
>cis-miR-1437
AUUCCCGGCCGGCGCACCA
>cis-miR-1441
UGACUAGAAAGUGCACUCAC
>cis-miR-1450
AGCUGUAGUGCUGCUUUGCUGGCA
>cis-miR-1457
AAAAUGCACCAUCUACCCG
>cis-miR-1463
UGAAAGACGAUGGUAGUGAGAUUUU
>cis-miR-1473
UGUGUGCGUGUCGACGGCUUU
>cis-miR-1474
UGAGAUCGCGACUAAAGCUGGUAA
>cis-miR-1475
GGUGUAGAAUAAGUGGGAGAUGA
>cis-miR-1478
UCCCUGGAUUGUAAGUGGCG
>cis-miR-1485
GAGUCUGGAUGUGAUGUGCG
>cis-miR-1487
AAAGACGACCAAACUUGA
>cis-miR-1493
GCGUGCGUGCCAGUCGGU
>cis-miR-1497
GUGUGUGCGUGCGUGCCAGUC
>cis-miR-1500
UGAAAGACGAUGGUAGUGAA
>cis-miR-1510
GCGUUUGAGUCUGGAUGUGAUGUGCG
>cis-miR-1517
GUCUGGUCGGGAUGGCAGG
>cis-miR-1539
CGAUUCCCGGCCGGCGCACCA
>cis-miR-1544
ACCGGUGCUGAAAAGACGACCA
>cis-miR-1547
GAGACGGCGGCUUGUGGUGUG
>cis-miR-1549
UCGGAGACGGCGGCUUGUGGUG
>cis-miR-1552
UCACAGCCAGUAUUGAUGAACGU
>cis-miR-1554
CUGUCUUGCUGUUGUGGUUAA
>cis-miR-1555
CUUGGCACUUUGGAAUUGUCA
>cis-miR-1560
UGAGAUCGCGACUAAAGCUG
>cis-miR-1563
GUGUGCGUGCGUGCCAGUCGGU
>cis-miR-1566
UGAACUGGACGACGUGCUUGUA
>cis-miR-1571
AUGAUGAUGAUGAUGAUGAU
>cis-miR-1579
AAAGACGACCAAACUUGAUCAUUU
>cis-miR-1582
UGAAAGACGAUGGUAGUG
>cis-miR-1611
AAAUGCACCAUCUACCCGAGA
>cis-miR-1612
UUCGCAGAGCGGUCACCACGA
>cis-miR-1630
UGAAAGUGAAGGUCUGGCUU
>cis-miR-1632
UGAGAUCGCGACUAAAGC
>cis-miR-1634
AAGACGACCAAACUUGAUCAU
>cis-miR-1638
CGGUGGUUGGUGGUGCAU
>cis-miR-1642
GCUGAAAAGACGACCAAACUUGA
>cis-miR-1644
UGGUUAAGGCUUUGGAUUU
>cis-miR-1645
CGUGUCCUGCCAGGGUCGCCA
>cis-miR-1679
UGGAAGACUGGUGAUAUGUUG
>cis-miR-1691
ACCGGGUAGACAUUCAUUCAC
>cis-miR-1697
GUAGAAUAAGUGGGAGAUGAGCU
>cis-miR-1700
CGGGUGUAGAAUAAGUGGGAGAUG
>cis-miR-1709
GUCUGGAUGUGAUGUGCG
>cis-miR-1713
UGUCUGGUCGGGAUGGCAGGU
>cis-miR-1735
UAUCUCGGAUUCGUUCGGUCGGCG
>cis-miR-1736
UCACAGCCAAUAUUGAUGCCC
>cis-miR-1737
AUCUCGGAUUCGUUCGGU
>cis-miR-1741
CGGGUGUAGAAUAAGUGGGAGAUGA
>cis-miR-1756
AAAAGACGACCAAACUUGAU
>cis-miR-1761
UGAGAUCGCGACUAAAGCUGGUUU
>cis-miR-1763
GGCUUUGUCUGGUCGGGA
>cis-miR-1768
UCCCUAUAUGACGUAAUGAU
>cis-miR-1773
GAAAGACGAUGGUAGUGAGA
>cis-miR-1782
GGAGACGGCGGCUUGUGGU
>cis-miR-1799
GUGUGUGCGUGCGUGCCAGU
>cis-miR-1803
GGGUGUAGAAUAAGUGGGAGA
>cis-miR-1812
GGCUUGUCCGGACUGAGGUGAG
>cis-miR-1818
GUGGAUGUGGUUGAUGGGAUUA
>cis-miR-1821
UAGAAUAAGUGGGAGAUGAGCU
>cis-miR-1836
GGAUUCGUUCGGUCGGCG
>cis-miR-1848
UGUGUGCGUGCGUGCCAGUCGG
>cis-miR-1853
GGAGGUAGUUCGUUGUGUGG
>cis-miR-1861
AUAUGACGUAAUGAUUUGAA
>cis-miR-1863
UGAGUCUGGAUGUGAUGUGCGA
>cis-miR-1865
UGUGUGCGUGCGUGCCAGU
>cis-miR-1876
UGAACUGGACGACGUGCUUGUUUUU
>cis-miR-1883
UGAAAGUGAAGGUCUGGCUUG
>cis-miR-1884
CCCUAUAUGACGUAAUGAUUUG
>cis-miR-1892
UCUCGGAUUCGUUCGGUC
>cis-miR-1895
GGCUUUGUCUGGUCGGGAUGGCA
>cis-miR-1896
UAUCUCGGAUUCGUUCGGUCGGC
>cis-miR-1898
UGGAAUGUGGCGAAGUAUGGUU
>cis-miR-1900
GUCGGAGACGGCGGCUUGUGGU
>cis-miR-1910
GUGAGCAAAGUUUCAGGUGUGA
>cis-miR-1911
CUCGGAUUCGUUCGGUCG
>cis-miR-1917
GGGUGUAGAAUAAGUGGGAGAUGAG
>cis-miR-1929
CGGUGCUGAAAAGACGACCA
>cis-miR-1934
UGUGUGCGUGCGUGCCAGUC
>cis-miR-1940
UCACAGCCAAUAUUGAUGCCCGU
>cis-miR-1951
UUCGCAGAGCGGUCACCACG
>cis-miR-1954
GUGGAGUUGAACUGUGAGC
>cis-miR-1963
GUGUGCGUGCGUGCCAGU
>cis-miR-1964
GUUUGAGUCUGGAUGUGAUGUGCG
>cis-miR-1977
GCGAGGCUGGUGUAAUGGUUAUCAU
>cis-miR-1979
CGGCUUGUGGUGUGUGCGUG
>cis-miR-1982
UCCGGACUGAGGUGAGAU
>cis-miR-1986
GAAAGACUUGAGUAGUGAGACGC
>cis-miR-2015
GAUCCCGGGUCGCGGCACCA
>cis-miR-2016
AGUCUGGAUGUGAUGUGCGA
>cis-miR-2026
UGAAAGUGAAGGUCUGGC
>cis-miR-2035
UAAGGCACGCGGUGAAUGUC
>cis-miR-2069
UCGAAUCCCGGUCGGCGCACCA
>cis-miR-2071
GGAUUGUAAGUGGCGUGUUCU
>cis-miR-2077
UCGGGUCCUGCCAGGGUCGCCA
>cis-miR-2081
UGAAAGACGAUGGUAGUGGGAU
>cis-miR-2089
CUGAAAAGACGACCAAACUUGA
>cis-miR-2093
CCACCGGGUAGACAUUCAUC
>cis-miR-2095
AAGAAUGACAAAUGACGCUCU
>cis-miR-2107
CUGUCUUGCUGUUGUGGUUA
>cis-miR-2141
CGGGUCCUGCCAGGGUCGCCA
>cis-miR-2143
AGAAUGACAAAUGACGCUCU
>cis-miR-2153
GGAGACGGCGGCUUGUGGUGU
>cis-miR-2171
CCGGUGCUGAAAAGACGA
>cis-miR-2185
UGAAAGACGAUGGGAGUGAGA
>cis-miR-2186
AGUCCUGCCAGGGUCGCCA
>cis-miR-2192
UAUCACAGCCCUGCUUGGGACU
>cis-miR-2202
GACCGGUGCUGAAAAGACGAC
>cis-miR-2204
AGUGAAAGUGAAGGUCUGG
>cis-miR-2206
GCUGAAAAGACGACCAAACUUG
>cis-miR-2208
GGUGGAGUUGAACUGUGAGC
>cis-miR-2211
UCUGGUCGGGAUGGCAGG
>cis-miR-2212
CAGUUGGAGGCUGGUUUU
>cis-miR-2214
UGCUGAAAAGACGACCAAACUUGAU
>cis-miR-2215
UAUCUCGGAUUCGUUCGGUC
>cis-miR-2226
CGGGUGUAGAAUAAGUGGGAGA
>cis-miR-2248
CGUGCGUGCCAGUCGGUCGG
>cis-miR-2263
GGCUUGUCCGGACUGAGGUGAGAU
>cis-miR-2276
CGGUGCUGAAAAGACGAC
>cis-miR-2289
UGAAAGACGAUGGUAGGGAGA
>cis-miR-2294
CUCUGUGGAUUUAGCUGGUG
>cis-miR-2301
UAAGGCACGCGGUGAAUGU
>cis-miR-2329
GAAAAGACGACCAAACUUGAU
>cis-miR-2338
GUGUGCGUGCGUGCCAGUC
>cis-miR-2352
GCUGAAAAGACGACCAAACUUGAU
>cis-miR-2353
AGCUCUGUGGAUUUAGCUGG
>cis-miR-2355
UGAAAGACGAUGGUAGUUAGAU
>cis-miR-2362
UGAUGAUGAUGAUGAUGAUG
>cis-miR-2364
CUGAAAAGACGACCAAACUUGAUCAU
>cis-miR-2366
GUUUGAGUCUGGAUGUGAUGUGCGA
>cis-miR-2381
ACCGGUGCUGAAAAGACGAC
>cis-miR-2398
GUGCGUGCGUGCCAGUCGGUC
>cis-miR-2409
CGGCUUGUGGUGUGUGCGUGCG
>cis-miR-2410
UCCCGGGUCGCGGCACCA
>cis-miR-2412
CGGCUUGUGGUGUGUGCGUGC
>cis-miR-2425
AGUGAAAGUGAAGGUCUGGC
>cis-miR-2436
GAGACGGCGGCUUGUGGUGUGU
>cis-miR-2455
UCGGAGACGGCGGCUUGUGGUGU
>cis-miR-2462
GUCUGGUCGGGAUGGCAG
>cis-miR-2477
UUCGCAGAGCGGUCACCACGAC
>cis-miR-2486
CAGCUGUAGUGCUGCUUUGCUGGC
>cis-miR-2494
UUCGUGUCCUGCCAGGGUCGCCA
>cis-miR-2498
GCGAGACUGGUGUAAUGGUUAUCA
>cis-miR-2506
UGGAUGUGGUUGAUGGGAUUA
>cis-miR-2508
UCGAGUCCUGCCAGGGUCGCCA
>cis-miR-2515
GCGAGGCUGGUGUAAUGGUUAUCA
>cis-miR-2521
UGAAAGACGAUGGGAGUGAGAUG
>cis-miR-2526
CUGAAAAGACGACCAAACUUG
>cis-miR-2533
GAGCUCUGUGGAUUUAGCUGGUGA
>cis-miR-2545
CGGAGACGGCGGCUUGUGGUGU
>cis-miR-2573
CGUUUGAGUCUGGAUGUGAUGUGCG
>cis-miR-2582
AGAUAUGUUUGGGUUACUUGGUU
>cis-miR-2583
GAAAAGACGACCAAACUUGAUC
>cis-miR-2593
GUGCGUGUCGACGGCUUU
>cis-miR-2596
AUCUCGGAUUCGUUCGGUCG
>cis-miR-2609
UGAAAGACGAUGGUAGUGAGU
>cis-miR-2622
AGAUAUGUUUGGGUUACUUG
>cis-miR-2633
UUUCGCAGAGCGGUCACCACG
>cis-miR-2637
UGUAGAAUAAGUGGGAGAUGAGCU
>cis-miR-2646
AAAAGACGACCAAACUUGA
>cis-miR-2649
UAUCACAGUCCAAGCUUUGG
>cis-miR-2650
UCUGGUCGGGAUGGCAGGUAG
>cis-miR-2654
GUGUGUGCGUGCGUGCCAGUCG
>cis-miR-2661
GCUUUGUCUGGUCGGGAUGGC
>cis-miR-2666
CGGAGACGGCGGCUUGUGGU
>cis-miR-2670
UGCGUGCGUGCCAGUCGGUC
>cis-miR-2674
GUGUAGAAUAAGUGGGAGA
>cis-miR-2678
GCUGAAAAGACGACCAAACUU
>cis-miR-2684
GCGGCUUGUGGUGUGUGCGUG
>cis-miR-2686
UGUCUGGUCGGGAUGGCA
>cis-miR-2688
UCUCGGAUUCGUUCGGUCG
>cis-miR-2701
UGAAAGACUUGAGUAGUGAGACGCAUU
>cis-miR-2702
UGGAAGACUGGUGAUAUGUUGUUU
>cis-miR-2714
GAAGACGACCAAACUUGAUCA
>cis-miR-2719
GAAAGACGAUGGUAGUGAGAUG
>cis-miR-2723
AGUGGUUAAGGCUUUGGAUUU
>cis-miR-2729
GGCUUGUCCGGACUGAGGUGA
>cis-miR-2730
UCCCUGAGACCCUAGAGUUU
>cis-miR-2732
UGCGUGCGUGCCAGUCGGUCGG
>cis-miR-2745
UAGGAGUGCAUCAUCCCCU
>cis-miR-2748
AAAAUGCACCAUCUACCC
>cis-miR-2755
UGAACUGGACGACGUGCUUGUAU
>cis-miR-2764
GUCCGGACUGAGGUGAGAU
>cis-miR-2772
UGAAAGACGAUGGUAGUGAGAUUA
>cis-miR-2789
CCUAUAUGACGUAAUGAUUUG
>cis-miR-2793
GAAAAGACGACCAAACUUGA
>cis-miR-2798
AAACUUGAUCAUUUAGAGGA
>cis-miR-2812
AAGUAGACAGCAUGUAGAACU
>cis-miR-2817
UGAAAGACGAUGGUAGGGAGAUG
>cis-miR-2829
GUGUGUGCGUGCGUGCCAGUCGG
>cis-miR-2840
GAAAAGACGACCAAACUUG
>cis-miR-2855
GAUGAUGAUGAUGAUGAUGA
>cis-miR-2871
AUCCCACCCCUGACACCA
>cis-miR-2882
UGUCUGGUCGGGAUGGCAGGUA
>cis-miR-2885
CGGAUUCGUUCGGUCGGCG
>cis-miR-2893
AAAAGACGACCAAACUUG
>cis-miR-2906
UGAAAGACGAUGGAAGUGAGAU
>cis-miR-2936
GGAGGUAGUUCGUUGUGUGGUUU
>cis-miR-2940
CUGAAGACAAUGUCAGGCGGG
>cis-miR-2948
GCUGAAAAGACGACCAAACUUGAUCAUU
>cis-miR-2949
UGAAAGACGAUGGUAGCGAGAU
>cis-miR-2950
UCGCUGUCUUGCUGUUGUGGUU
>cis-miR-2960
AUCUCGGAUUCGUUCGGUCGG
>cis-miR-2961
CGAUCCCGGGUCGCGGCACCA
>cis-miR-2964
GUGUGCGUGUCGACGGCU
>cis-miR-2971
UUGAGUCUGGAUGUGAUGUGCG
>cis-miR-2973
GGCGUUUGAGUCUGGAUGUGAUGUGCG
>cis-miR-2977
CCGGUGCUGAAAAGACGACCA
>cis-miR-2978
GCGUGCGUGCCAGUCGGUC
>cis-miR-2983
UGCUGAAAAGACGACCAAACUUGAUCAU
>cis-miR-2989
UGAAAGACUUGAGUAGUGAGACA
>cis-miR-2999
AGUUGGAGGCUGGUUUUU
>cis-miR-3000
AGCUCUGUGGAUUUAGCUGGU
>cis-miR-3007
UGUCGGAGACGGCGGCUUGUGGU
>cis-miR-3010
ACGACCAAACUUGAUCAUU
>cis-miR-3049
AUUCGUUCGGUCGGCGGU
>cis-miR-3068
UAUGACGUAAUGAUUUGAA
>cis-miR-3072
CUGAAAAGACGACCAAACUUGAUC
>cis-miR-3078
UGAUAUGUAUGGUUUUCGG
>cis-miR-3085
UGAUAUGUAUGGUUUUCGGUA
>cis-miR-3091
GUAGAAUAAGUGGGAGAUGAGCUU
>cis-miR-3103
UGGAGUGUGACAAUGGUGUUUG
>cis-miR-3105
GUGCUGAAAAGACGACCAAACUU
>cis-miR-3124
ACGACCAAACUUGAUCAU
>cis-miR-3152
CAGAUCUGACACUUCCAACU
>cis-miR-3169
UGAAAGACGAUGGUAGUGAUAU
>cis-miR-3186
ACCGGUGCUGAAAAGACGACCAA
>cis-miR-3212
UGUGGAUUUAGCUGGUGAGU
>cis-miR-3213
UGUGUGCGUGCGUGCCAGUCGGU
>cis-miR-3215
AUCCCGGGUCGCGGCACCA
>cis-miR-3216
UGAAAGACGAUGGUAGUGAGCU
>cis-miR-3229
UUUCGCAGAGCGGUCACCACGA
>cis-miR-3234
CACAGCCAGUAUUGAUGAACG
>cis-miR-3242
UGGAUGUGGUUGAUGGGAUU
>cis-miR-3260
CAGAUCUGACACUUCCAACUC
>cis-miR-3272
AGCUGUAGUGCUGCUUUGCUG
>cis-miR-3282
AGCUCUGUGGAUUUAGCUG
>cis-miR-3283
GGAUUCGUUCGGUCGGCGGU
>cis-miR-3289
UGAAAGACGAUGGUAGUGAGAAA
>cis-miR-3295
UAUCACAGUCCUGCUUAGGUGACGA
>cis-miR-3310
UGAAAGACGAUGGCAGUGAGA
>cis-miR-3313
UGAAAGACGAUGGUAGUGAGAAU
>cis-miR-3318
UGAAAGACGAUGGUAGUAA
>cis-miR-3321
GUGCUGAAAAGACGACCAAACUUGA
>cis-miR-3325
AAAGUGAAGGUCUGGCUU
>cis-miR-3335
GUGUAGAAUAAGUGGGAGAUGAGCU
>cis-miR-3338
AACUUGAUCAUUUAGAGGA
>cis-miR-3347
UUGAACUGGACGACGUGCUUUU
>cis-miR-3352
UGAAAGACGAUGGUAGUGAGGU
>cis-miR-3353
AGCUGUAGUGCUGCUUUGC
>cis-miR-3374
GCCCUAGUAACGCAGUCGGU
>cis-miR-3385
CGCUGUCUUGCUGUUGUGGUUAA
>cis-miR-3389
GCGGCUUGUGGUGUGUGCGU
>cis-miR-3412
UGAAAGUGAAGGUCUGGCUUGU
>cis-miR-3413
UUCGAUUCCCGGCCGGCGCACCA
>cis-miR-3436
AGUGAAAGUGAAGGUCUG
>cis-miR-3437
CGUUUGAGUCUGGAUGUGAUGUGCGA
>cis-miR-3454
UCACAGCCAGUAUUGAUGAACU
>cis-miR-3464
GUCGGAGACGGCGGCUUGU
>cis-miR-3476
AGCUACUGUCGACGGGUAUA
>cis-miR-3477
AUCCCACCACUGUCACCA
>cis-miR-3479
CUGAAAAGACGACCAAACUUGAU
>cis-miR-3480
UAAAGUAGACAGCAUGUAGAA
>cis-miR-3486
AUCCCACCUCUGACACCA
>cis-miR-3490
UCUGUGGAUUUAGCUGGUGAGU
>cis-miR-3495
UGAAAGACUUGAGUAGUGAGACGCUAU
>cis-miR-3499
CUCUGUGGAUUUAGCUGGUGA
>cis-miR-3507
GUGGAUGUGGUUGAUGGGAU
>cis-miR-3509
AAAAGACGACCAAACUUGAUCAUU
>cis-miR-3517
UCCCUAUAUGACGUAAUGAUUU
>cis-miR-3520
GUGUAGAAUAAGUGGGAGAUGAG
>cis-miR-3531
UGUCGGAGACGGCGGCUUGUG
>cis-miR-3532
UGGGAACAGCAGUUGGCCA
>cis-miR-3533
UCUGGUCGGGAUGGCAGGUAGCCC
>cis-miR-3534
GAGGACUCGGGAGUAGGUGUAA
>cis-miR-3536
UGUAGAAUAAGUGGGAGAUGAGCUU
>cis-miR-3545
UCGGAGACGGCGGCUUGUGG
>cis-miR-3575
ACCGGGUAGACAUUCAUUC
>cis-miR-3594
GCUGAAAAGACGACCAAACU
>cis-miR-3600
AGAAUGACAAAUGACGCUCUUU
>cis-miR-3604
UUCGGGUCCUGCCAGGGUCGCCA
>cis-miR-3607
GUCGGAGACGGCGGCUUGUGGUG
>cis-miR-3609
GCUUGUCCGGACUGAGGUGAGA
>cis-miR-3616
GGCUUGUGGUGUGUGCGUGCG
>cis-miR-3625
UGAGUCUGGAUGUGAUGUGCGACCC
>cis-miR-3629
GACGACCAAACUUGAUCAU
>cis-miR-3632
GGCUUGUCCGGACUGAGGUGAGAUC
>cis-miR-3636
UGAAAGACUUGAGUAGUGAGACGCUUUU
>cis-miR-3639
CCGGUGCUGAAAAGACGAC
>cis-miR-3647
AACUGUGUGCGUGUCGACGGCUUU
>cis-miR-3651
AGCUGUAGUGCUGCUUUGCU
>cis-miR-3667
CUGAAGACAAUGUCAGGCG
>cis-miR-3673
GGCUUGUGGUGUGUGCGUGCGU
>cis-miR-3703
UGGGAACAGCAGUUGGCCAU
>cis-miR-3717
CUUUCGCAGAGCGGUCACCACG
>cis-miR-3719
GGGUGUAGAAUAAGUGGGA
>cis-miR-3721
AUUCGGUGGUUGGUGGUGCAU
>cis-miR-3737
AGUAGACAGCAUGUAGAACAA
>cis-miR-3740
GUGGAUGUGGUUGAUGGGAUU
>cis-miR-3743
UGAACUGUGAGCUCUGUGGAUUUAG
>cis-miR-3746
GGAGUUGAACUGUGAGCUCUGUGGAU
>cis-miR-3752
UGGAAGACGAUGGUAGUGAGAU
>cis-miR-3768
GUCUGGUCGGGAUGGCAGGUAG
>cis-miR-3770
GAUUCGUUCGGUCGGCGGU
>cis-miR-3789
CGGAUUCGUUCGGUCGGCGGU
>cis-miR-3790
UGUGCGUGCGUGCCAGUCGGUC
>cis-miR-3802
UGAACUGUGAGCUCUGUGGAU
>cis-miR-3813
UGGAUUUAGCUGGUGAGU
>cis-miR-3819
GGUGGAUGUGGUUGAUGGGAU
>cis-miR-3822
UUGUCUGGUCGGGAUGGCA
>cis-miR-3842
UGGCCUGUGCUGAGCGGCUGCACCUUUU
>cis-miR-3853
UGGGAACAGCAGUUGGCCAUG
>cis-miR-3859
UGAACUGUGAGCUCUGUGGAUUUAGCU
>cis-miR-3862
GUUGAACUGUGAGCUCUGUGGAU
>cis-miR-3865
AUGACGUAAUGAUUUGAA
>cis-miR-3872
GAGUUGAACUGUGAGCUCUGUGGAU
>cis-miR-3889
CUGAAAAGACGACCAAACUUGAUCAUU
>cis-miR-3897
UGAAAGACGAUGGUAGUUAGA
>cis-miR-3903
UUCAGCUGUAGUGCUGCUUUGCUGGC
>cis-miR-3909
CAUCCCGGUCAGGCCCCCA
>cis-miR-3911
UAUAUGACGUAAUGAUUUGAA
>cis-miR-3917
GCGGCUUGUGGUGUGUGCGUGC
>cis-miR-3947
GUGUGCGUGCGUGCCAGUCG
>cis-miR-3952
AGGACUCGGGAGUAGGUGUAA
>cis-miR-3956
GUGUAGAAUAAGUGGGAGAU
>cis-miR-3965
CUGAAAGACGAUGGUAGUGAGAU
>cis-miR-3967
CGGGUGUAGAAUAAGUGGGA
>cis-miR-3983
GGCUUGUCCGGACUGAGGUG
>cis-miR-4001
UAUCACAGCCCUGCUUGGGACACU
>cis-miR-4004
GAGAUGGCUGGAGGAGAAGAUC
>cis-miR-4037
GGCGUUUGAGUCUGGAUGUGAUGUGC
>cis-miR-4038
UGAAAGACGAUGGUAGUGAGAUGUAU
>cis-miR-4056
UGAAAGACGAUGGCAGUGAGAUG
>cis-miR-4065
GGUGGAUGUGGUUGAUGG
>cis-miR-4075
CGGAGACGGCGGCUUGUGGUGUGU
>cis-miR-4076
UGAAAGACGAUGGUGGUGAGAU
>cis-miR-4080
AAGAAUGACAAAUGACGCUCUU
>cis-miR-4109
CUGAAAAGACGACCAAACUU
>cis-miR-4113
CUGUCUUGCUGUUGUGGUUAAA
>cis-miR-4125
CGGUGGAUGUGGUUGAUGG
>cis-miR-4126
GGAGACGGCGGCUUGUGGUGUGU
>cis-miR-4131
GUGCUGAAAAGACGACCAAACUUG
>cis-miR-4136
UCGGAGACGGCGGCUUGU
>cis-miR-4141
UAUCUCGGAUUCGUUCGGUCG
>cis-miR-4154
UAUCACAGUCCUGCUUAGGU
>cis-miR-4156
AGGAGAUUGGACUUACUGAGAA
>cis-miR-4172
UGAAAGACUUGAGUAGUGAGACGCUA
>cis-miR-4173
UGCUGAAAAGACGACCAAACUUGAUC
>cis-miR-4176
UCUCGGAUUCGUUCGGUCGG
>cis-miR-4187
AAGUGAAAGUGAAGGUCUGGC
>cis-miR-4190
GUCGGAGACGGCGGCUUGUGGUGU
>cis-miR-4199
AACUGUGUGCGUGUCGACGG
>cis-miR-4205
UCUGUGGAUUUAGCUGGUGA
>cis-miR-4208
GAGGACUCGGGAGUAGGUGUA
>cis-miR-4222
GGAGACGGCGGCUUGUGGUG
>cis-miR-4225
UGAGGAUUGACAGAUUGAU
>cis-miR-4248
GUCGGAGACGGCGGCUUGUGG
>cis-miR-4256
CUCGGUGGAUGUGGUUGAUGG
>cis-miR-4257
UGAAAGACUUGAGUAGUGAGACGA
>cis-miR-4261
UGUCUGGUCGGGAUGGCAGG
>cis-miR-4263
ACGACCAAACUUGAUCAUUU
>cis-miR-4275
GAAAAGACGACCAAACUUGAUCAU
>cis-miR-4278
CUGGCCUGUGCUGAGCGGCU
>cis-miR-4297
UGCAAGACGAUGGUAGUGAGAU
>cis-miR-4302
UUGAGUCUGGAUGUGAUGUGCGA
>cis-miR-4304
UGAAAGACGAUGGUAGUGAU
>cis-miR-4307
GUGGAUUUAGCUGGUGAGU
>cis-miR-4315
GCUGAAAAGACGACCAAACUUGAUC
>cis-miR-4322
UCGAUCCCGGGUCGCGGCACCA
>cis-miR-4330
GUGUGUGCGUGCGUGCCAGUCGGU
>cis-miR-4337
AGGACUCGGGAGUAGGUGUA
>cis-miR-4339
GCUUUGUCUGGUCGGGAUGGCA
>cis-miR-4341
UUGAACUGUGAGCUCUGUGGAU
>cis-miR-4376
UGGAUGUGGUUGAUGGGAU
>cis-miR-4384
UGUGUGCGUGUCGACGGCUUUGCUUCC
>cis-miR-4388
UUCGUUGUUGGUGAAACUGGA
>cis-miR-4396
UGUCUGGUCGGGAUGGCAG
>cis-miR-4401
GUGUAGAAUAAGUGGGAGAUGAGCUU
>cis-miR-4415
UGUGCGUGUCGACGGCUUU
>cis-miR-4421
AGUCUGGAUGUGAUGUGCGACC
>cis-miR-4425
UCGGAGACGGCGGCUUGUG
>cis-miR-4429
UGAAAGACGAUGGUAGUGAGAUGUA
>cis-miR-4434
UGGAGUUGAACUGUGAGC
>cis-miR-4437
GGAACAGCAGUUGGCCAUGGGU
>cis-miR-4468
GAGAAGACGACCAAACUUGAUCA
>cis-miR-4486
CACUUUCGCAGAGCGGUCACCACG
>cis-miR-4497
UGAGUCUGGAUGUGAUGUGCGAC
>cis-miR-4499
CGCUGUCUUGCUGUUGUGGUUA
>cis-miR-4518
CUAUAUGACGUAAUGAUUUGAA
>cis-miR-4528
UCGGAGACGGCGGCUUGUGGUGUG
>cis-miR-4540
CUCUGUGGAUUUAGCUGGU
>cis-miR-4545
UUUGAGUCUGGAUGUGAUGUGCG
>cis-miR-4548
AGAAUGACAAAUGACGCUCUU
>cis-miR-4549
AGCUGUAGUGCUGCUUUGCUGG
>cis-miR-4550
AAGACGACCAAACUUGAUCA
>cis-miR-4563
AAGUAGACAGCAUGUAGAAC
>cis-miR-4567
AACCCUGUAGACCCGAGUUU
>cis-miR-4571
GCUUGUCCGGACUGAGGUGA
>cis-miR-4587
GUUUGAGUCUGGAUGUGAUGUGCGAC
>cis-miR-4605
GCGAGGCUGGUGUAAUGGUUAUCAUG
>cis-miR-4614
UGUAGAAUAAGUGGGAGAUGA
>cis-miR-4615
AGACGACCAAACUUGAUC
>cis-miR-4616
CGGCUUGUGGUGUGUGCGU
>cis-miR-4618
CCCUGGAUUGUAAGUGGCGU
>cis-miR-4620
AUCCCACCUCUGUCACCA
>cis-miR-4629
UGGAAUGUGGCGAAGUAUGGUA
>cis-miR-4644
GGUGUAGAAUAAGUGGGAGA
>cis-miR-4659
GGCGAAGUGAAAGUGAAGGUCUGGCU
>cis-miR-4665
UGUCGGAGACGGCGGCUUGUGGUGU
>cis-miR-4679
AGUCUGGAUGUGAUGUGCGAC
>cis-miR-4685
UUGAACUGUGAGCUCUGUGGAUUUAGC
>cis-miR-4687
CGAAAGACGAUGGUAGUGAGAU
>cis-miR-4690
UGUCGGAGACGGCGGCUUGUGGUG
>cis-miR-4702
CGAGUCCUGCCAGGGUCGCCA
>cis-miR-4708
GGCUUGUGGUGUGUGCGUGC
>cis-miR-4713
UCUGUGGAUUUAGCUGGUG
>cis-miR-4728
GUGCUGAAAAGACGACCAAACUUGAU
>cis-miR-4732
AAGGCGAAGUGAAAGUGAA
>cis-miR-4741
GCGUUUGAGUCUGGAUGUGAUGUGCGA
>cis-miR-4742
UGAGUCUGGAUGUGAUGUGCGACC
>cis-miR-4759
GCGAGACUGGUGUAAUGGUUAUCAU
>cis-miR-4760
UGUCGGAGACGGCGGCUUG
>cis-miR-4763
GCUCUGUGGAUUUAGCUGGUGAGU
>cis-miR-4769
GCUUGUCCGGACUGAGGUGAG
>cis-miR-4773
GGAGACGGCGGCUUGUGGUGUG
>cis-miR-4774
GAGCUCUGUGGAUUUAGCUGGUGAGU
>cis-miR-4780
CCGGUGCUGAAAAGACGACCAA
>cis-miR-4788
GAGGUAGUGAGUUGUAUGACCG
>cis-miR-4792
AGAAUAAGUGGGAGAUGAGCUU
>cis-miR-4795
CGGCUUGUGGUGUGUGCGUGCGU
>cis-miR-4805
UGUCGGAGACGGCGGCUUGU
>cis-miR-4808
GUGGAUUUAGCUGGUGAGUGU
>cis-miR-4820
CGUUCCCGGGUCGCGGCACCA
>cis-miR-4830
UCACAGCCAGUAUUGAUGAACGA
>cis-miR-4844
ACCGGUGCUGAAAAGACG
>cis-miR-4848
GUGCUGAAAAGACGACCAAACU
>cis-miR-4849
UGGAGUGUGACAAUGGUGUUUGA
>cis-miR-4853
GCUGUCUUGCUGUUGUGGUUAAA
>cis-miR-4863
UGAUUGUCCAUUCGCAUUUC
>cis-miR-4871
AAGGCUUGCUUACGUUUU
>cis-miR-4874
UGAAAGACUUGAGUAGUGAGACU
>cis-miR-4875
AAGACGACCAAACUUGAUCAUU
>cis-miR-4894
GGGUGUAGAAUAAGUGGGAGAU
>cis-miR-4902
UCUGUGGAUUUAGCUGGUGAG
>cis-miR-4904
GAGGCUGGUGUAAUGGUU
>cis-miR-4916
AGAUCUGACACUUCCAACUCU
>cis-miR-4922
UGGCUUUGUCUGGUCGGGAU
>cis-miR-4933
CGGUGCUGAAAAGACGACCAA
>cis-miR-4943
AUCCCGGCCAGGCCCCCA
>cis-miR-4952
AUAUGUAUGGUUUUCGGUUA
>cis-miR-4953
CGGUGCUGAAAAGACGACC
>cis-miR-4973
GGAAGACUGGUGAUAUGUUGUU
>cis-miR-4975
UGUGGAUUUAGCUGGUGAGUG
>cis-miR-4982
GGGUGUAGAAUAAGUGGGAG
>cis-miR-4994
GUUUGAGUCUGGAUGUGAUGUG
>cis-miR-5022
GCGGCUUGUGGUGUGUGCGUGCG
>cis-miR-5023
GCGUGCGUGCCAGUCGGUCGG
>cis-miR-5026
GAGCUCUGUGGAUUUAGC
>cis-miR-5034
GGUGGAGUUGAACUGUGAG
>cis-miR-5074
UGAAAGACGAUGGUAGUGCGAU
>cis-miR-5075
UGAAAGACGAUGGUAGAGAGAU
>cis-miR-5080
ACGACCAAACUUGAUCAUUUA
>cis-miR-5085
CCUAUAUGACGUAAUGAUUUGAA
>cis-miR-5088
GGGUGUAGAAUAAGUGGG
>cis-miR-5092
GAGGACUCGGGAGUAGGUGUAAG
>cis-miR-5098
CGGUGGAUGUGGUUGAUGGG
>cis-miR-5099
GCUCUGUGGAUUUAGCUGGUGA
>cis-miR-5112
GUGUAGAAUAAGUGGGAGAUGAGC
>cis-miR-5114
UGUGGUGUGUGCGUGCGUGCCA
>cis-miR-5115
UGGAAUGUGGCGAAGUAUGGUCA
>cis-miR-5116
AACUGUGUGCGUGUCGACGGCUU
>cis-miR-5126
UGGAGUGUGACAAUGGUGUUU
>cis-miR-5127
GAAGUCGGAACCCGCUAA
>cis-miR-5141
CUCGGAUUCGUUCGGUCGG
>cis-miR-5149
UUUCGCAGAGCGGUCACCACGAC
>cis-miR-5159
UGAAAGACGAUGGUAGUGAGAUGAU
>cis-miR-5170
AACCCUGUAGACCCGAGUUUGAA
>cis-miR-5173
UAUCACAGUCCAAGCUUUGGUAA
>cis-miR-5175
UGGGAACAGCAGUUGGCC
>cis-miR-5182
CUGUGGAUUUAGCUGGUGAGU
>cis-miR-5184
UGAAGGACGAUGGUAGUGAGAU
>cis-miR-5189
UGAAAGACGAUGGUAGUGAGAUC
>cis-miR-5195
GGAAUGUUGUGAAGUAUGUAC
>cis-miR-5196
UGGCAAGAUUAUGGCGAAGCU
>cis-miR-5197
GCUGUCUUGCUGUUGUGGU
>cis-miR-5200
CACUUUCGCAGAGCGGUCACCA
>cis-miR-5201
AGAUAUGUUUGGGUUACUUGGUA
>cis-miR-5210
AUAUGACGUAAUGAUUUG
>cis-miR-5213
CGUCCUGCCAGGGUCGCCA
>cis-miR-5218
UAUCUCGGAUUCGUUCGG
>cis-miR-5220
AAAGACGACCAAACUUGAUCAUUUA
>cis-miR-5230
CCACCGGGUAGACAUUCAU
>cis-miR-5233
CCCUAUAUGACGUAAUGAUUUGAA
>cis-miR-5249
GAAUAAGUGGGAGAUGAGCUUCGGC
>cis-miR-5256
CUUGUCCGGACUGAGGUGAGA
>cis-miR-5260
GGUGUAGAAUAAGUGGGAGAUGAG
>cis-miR-5262
GUGCCCUAGUAGCGCAGUCGGUU
>cis-miR-5305
AGAAGACGACCAAACUUGAUCA
>cis-miR-5314
GCUCUGUGGAUUUAGCUGGUG
>cis-miR-5323
UGGCUUUGUCUGGUCGGGAUGGCA
>cis-miR-5328
UAAAUGCAUUUUCUGGCCCGUU
>cis-miR-5332
CGGUGGAUGUGGUUGAUGGGA
>cis-miR-5360
GUGGAUGUGGUUGAUGGGA
>cis-miR-5380
GUGGAGUUGAACUGUGAGCUCUG
>cis-miR-5381
UGAAAGAUGAUGGUAGUGAGAU
>cis-miR-5384
AGUAGACAGCAUGUAGAACAUU
>cis-miR-5391
UAGAAUAAGUGGGAGAUGAG
>cis-miR-5392
UGAACUGUGAGCUCUGUGGAUUUAGCUG
>cis-miR-5399
UGGCUUUGUCUGGUCGGGAUGGC
>cis-miR-5400
GGGGGACUAAAAAAAAAA
>cis-miR-5401
CAGUUGGAGGCUGGUUUUU
>cis-miR-5409
GAAGUCGGAACCCGCUAAG
>cis-miR-5416
UGGCUUUGUCUGGUCGGGA
>cis-miR-5430
GGCGUUUGAGUCUGGAUGUGAUGU
>cis-miR-5462
GACCGGUGCUGAAAAGACG
>cis-miR-5490
CUUUCGCAGAGCGGUCACCACGA
>cis-miR-5505
GCGUUUGAGUCUGGAUGUGAUGUGC
>cis-miR-5513
AGGCUUGCUUACGUUUUC
>cis-miR-5536
AAAGUGAAGGUCUGGCUUGU
>cis-miR-5537
GUGGAUGUGGUUGAUGGG
>cis-miR-5545
UGUGGAUUUAGCUGGUGAGUGU
>cis-miR-5550
AGUAGACAGCAUGUAGAACAAA
>cis-miR-5553
UGCUGAAAAGACGACCAAAC
>cis-miR-5560
GGCGUUUGAGUCUGGAUGUGAUGUG
>cis-miR-5571
UUUCAGCUGUAGUGCUGCUUUGCUGGC
>cis-miR-5579
UGUCGGAGACGGCGGCUUGUGG
>cis-miR-5581
GUCGGAGACGGCGGCUUGUG
>cis-miR-5588
CUCGGAUUCGUUCGGUCGGCGGU
>cis-miR-5591
UCGGUGGAUGUGGUUGAUGG
>cis-miR-5593
GUCCGGACUGAGGUGAGAUC
>cis-miR-5597
GUUUGAGUCUGGAUGUGAUGUGCGACC
>cis-miR-5599
UGUGGUGUGUGCGUGCGUG
>cis-miR-5603
GGCUUGUGGUGUGUGCGUG
>cis-miR-5606
AACUGUGUGCGUGUCGACGGCU
>cis-miR-5625
GAAGUGAAAGUGAAGGUCUG
>cis-miR-5628
AGUUGAACUGUGAGCUCUGUGGAU
>cis-miR-5633
UAAUUUGAUUUGUUGGUUUAU
>cis-miR-5658
AGUAGACAGCAUGUAGAACAU
>cis-miR-5665
GCUUUGUCUGGUCGGGAU
>cis-miR-5673
GUGGAUUUAGCUGGUGAGUG
>cis-miR-5676
UCAGCUGUAGUGCUGCUUUGCUGGC
>cis-miR-5694
AAAGACGAUGGUAGUGAGAU
>cis-miR-5695
UAAAAGACGAUGGUAGUGAGAU
>cis-miR-5700
GCUGUCUUGCUGUUGUGGUUA
>cis-miR-5708
UGAGUCUGGAUGUGAUGUG
>cis-miR-5713
AAAUGCACCAUCUACCCGAG
>cis-miR-5726
UGGAUGUGGUUGAUGGGA
>cis-miR-5736
UCCGGACUGAGGUGAGAUC
>cis-miR-5760
UGGAUUUAGCUGGUGAGUGU
>cis-miR-5763
ACUUGAUCAUUUAGAGGA
>cis-miR-5764
AAAGUGAAGGUCUGGCUUG
>cis-miR-5785
UGAAAGACGAUGGUAGUGUGAU
>cis-miR-5792
GUCCGGACUGAGGUGAGA
>cis-miR-5842
GGUGGAUGUGGUUGAUGGGAUU
>cis-miR-5850
GAGGCUGGUGUAAUGGUUAU
>cis-miR-5859
UGAAAGACGAUGGUAGUGAGUU
>cis-miR-5880
UGAGAUCGCGACUAAAGCUGGUAUU
>cis-miR-5888
CGGGUGUAGAAUAAGUGGGAG
>cis-miR-5893
CACUUUCGCAGAGCGGUCACCAC
>cis-miR-5897
CUCUGUGGAUUUAGCUGGUGAG
>cis-miR-5907
GGAGUUGAACUGUGAGCUC
>cis-miR-5912
AAGAAUGACAAAUGACGCUCUUU
>cis-miR-5915
UGACUAGAAAGUGCACUCA
>cis-miR-5919
UGGCAAGAUUAUGGCGAAGCUG
>cis-miR-5927
GAGCUCUGUGGAUUUAGCU
>cis-miR-5939
GCUUGUCCGGACUGAGGUG
>cis-miR-5944
GGUGGAUGUGGUUGAUGGGA
>cis-miR-5947
CCCUGGAUUGUAAGUGGCGUUU
>cis-miR-5954
GGCGGCUUGUGGUGUGUGCGU
>cis-miR-5956
GGGUGUAGAAUAAGUGGGAGAUGAGC
>cis-miR-5961
ACUUGAACUGGACGACGUGCUUU
>cis-miR-5962
UUUGUCUGGUCGGGAUGGCA
>cis-miR-5967
AAAAGACGACCAAACUUGAUCAUUU
>cis-miR-5982
UUCGAGUCCUGCCAGGGUCGCCA
>cis-miR-5983
AGGCUUGCUUACGUUUUCCU
>cis-miR-5989
CCAUUGUAGUUGCUUCGGC
>cis-miR-5993
UCACCGGGGAGACAUUCAUUCA
>cis-miR-5995
GCCCUAGUAGCGCAGUCGGUU
>cis-miR-5998
CGGGUGUAGAAUAAGUGGG
>cis-miR-6012
GUUCCCGGGUCGCGGCACCA
>cis-miR-6027
CGGGUGUAAUCAGCUGACCACAUCGGUU
>cis-miR-6030
GUUGAACUGUGAGCUCUGUGGAUUUAG
>cis-miR-6044
UGUGGAUUUAGCUGGUGAG
>cis-miR-6046
AAGUGAAAGUGAAGGUCUGG
>cis-miR-6054
AGAGACUGCCAUAUUGUAGACAU
>cis-miR-6057
UUAGGAGUGCAUCAUCCCCU
>cis-miR-6062
CUGAAAAGACGACCAAACU
>cis-miR-6089
UGUAGAAUAAGUGGGAGAUG
>cis-miR-6092
UCUGGUCGGGAUGGCAGGUAGCC
>cis-miR-6101
GUUCGGGUCCUGCCAGGGUCGCCA
>cis-miR-6105
UAUUGCACUUUCCUUCGCC
>cis-miR-6124
UGAGAGACGAUGGUAGUGAGAU
>cis-miR-6131
UCGGAUUCGUUCGGUCGGCGGU
>cis-miR-6141
UGUGUGCGUGUCGACGGCU
>cis-miR-6146
GUGUGCGUGCGUGCCAGUCGGUC
>cis-miR-6150
UGAACUGUGAGCUCUGUGGAUU
>cis-miR-6153
CAAAUCCCGGUCAGGCCCCCA
>cis-miR-6157
GGUGUAGAAUAAGUGGGAGAUGAGCU
>cis-miR-6159
AGUUGGAGGCUGGUUUUUC
>cis-miR-6194
GGAAAUAAAGUAGACAGCAUA
>cis-miR-6222
GCUUGUCCGGACUGAGGUGAGAU
>cis-miR-6227
GGAGGUAGUUCGUUGUGUGGUAUU
>cis-miR-6235
CGGUGGUUGGUGGUGCAUG
>cis-miR-6238
UGGAGUUGAACUGUGAGCUC
>cis-miR-6241
UGAAAUACGAUGGUAGUGAGAU
>cis-miR-6246
ACAGCCAGUAUUGAUGAAC
>cis-miR-6271
GAGUCUGGAUGUGAUGUGCGA
>cis-miR-6281
UGUGUGCGUGUCGACGGCUUUGCU
>cis-miR-6290
UGAGUCUGGAUGUGAUGUGCGACCCG
>cis-miR-6303
UCACAGCCAGUAUUGAUG
>cis-miR-6304
UGAAAGACGAUUGUAGUGAGAU
>cis-miR-6306
GUCUGGUCGGGAUGGCAGGUAGCCC
>cis-miR-6308
GCUCUGUGGAUUUAGCUGGU
>cis-miR-6329
AGUGAAAGUGAAGGUCUGGCU
>cis-miR-6337
AAAGACGAUGGUAGUGAGAUG
>cis-miR-6342
UGAAAGACGGUGGUAGUGAGAU
>cis-miR-6363
GGUGUGUGCGUGCGUGCCAGU
>cis-miR-6380
AGUCUGGAUGUGAUGUGCGACCC
>cis-miR-6382
UGAACUGGACGACGUGCUUGUAUUU
>cis-miR-6389
GAAGACGACCAAACUUGAUCAU
>cis-miR-6434
AGCUACUGUCGACGGGUAUUU
>cis-miR-6440
AGCUGUAGUGCUGCUUUGCUGGC
>cis-miR-6458
GGAUGUGGUUGAUGGGAUUA
>cis-miR-6465
UCGGGUGUAAUCAGCUGA
>cis-miR-6473
AAGUGAAAGUGAAGGUCUG
>cis-miR-6475
AUCGCUGUCUUGCUGUUGUGGUU
>cis-miR-6476
UGAGUCUGGAUGUGAUGUGC
>cis-miR-6482
GAGACGGCGGCUUGUGGUGUGUG
>cis-miR-6491
UGGCUUUGUCUGGUCGGG
>cis-miR-6501
AAGGCGAAGUGAAAGUGA
>cis-miR-6514
UGAAAGACUUGAGUAGUGAGACGCAA
>cis-miR-6518
UUGUCUGGUCGGGAUGGCAGGU
>cis-miR-6520
UCUUUGGUUAUCAAGCAGUAU
>cis-miR-6529
GGUGUCGGGGGCGGACGG
>cis-miR-6545
CCUCGGUGGAUGUGGUUGAUGG
>cis-miR-6557
GGUGGAUGUGGUUGAUGGG
>cis-miR-6568
GUGGAGUUGAACUGUGAGCUC
>cis-miR-6588
UAGAAUAAGUGGGAGAUGAGC
>cis-miR-6596
UGAGUCUGGAUGUGAUGU
>cis-miR-6606
AGAAGUGACUCUGAAAGGCCUUU
>cis-miR-6627
CACCGGGUAGACAUUCAUUCA
>cis-miR-6644
AAGGCUUGCUUACGUUUUCCU
>cis-miR-6648
UAAUUUGAUUUGUUGGUUUA
>cis-miR-6655
CGGAGACGGCGGCUUGUGGUGUG
>cis-miR-6659
GUUGAACUGUGAGCUCUGUGGAUU
>cis-miR-6675
GAACUGGACGACGUGCUUGCU
>cis-miR-6677
UGAAAGACGAUGUUAGUGAGAU
>cis-miR-6684
GGGAACAGCAGUUGGCCAUG
>cis-miR-6703
AAGGCUUGCUUACGUUUUC
>cis-miR-6711
GUGGUUGGUGGUGCAUGGCC
>cis-miR-6714
CUGUGUGCGUGUCGACGGCUUU
>cis-miR-6719
UGGACGGAGAUUUGUUAAGGGC
>cis-miR-6738
UGAAAGACGAUGGUAUUGAGAU
>cis-miR-6744
CUGUGGAUUUAGCUGGUGAG
>cis-miR-6760
GUCUGGUCGGGAUGGCAGGUAGC
>cis-miR-6777
GUGGAUUUAGCUGGUGAG
>cis-miR-6779
UCUUUGGUUAUCAAGCAGUAUG
>cis-miR-6794
UGAACGACGAUGGUAGUGAGAU
>cis-miR-6795
GCUCUGUGGAUUUAGCUGGUGAG
>cis-miR-6801
GUGUGCGUGUCGACGGCUU
>cis-miR-6810
UGGAUUUAGCUGGUGAGUG
>cis-miR-6823
UGAAAGACGAUGGUAGUGAUA
>cis-miR-6825
CGAAGUGAAAGUGAAGGUCUG
>cis-miR-6837
UGAAAGACGAUGGUAGUGGGA
>cis-miR-6838
UAUCUCGGAUUCGUUCGGU
>cis-miR-6843
UCUGGUCGGGAUGGCAGGUAGCCCG
>cis-miR-6845
CGGGUGUAGAAUAAGUGG
>cis-miR-6848
GAAGUGAAAGUGAAGGUCUGG
>cis-miR-6856
CCGGUGCUGAAAAGACGACC
>cis-miR-6865
GGUUAAGGCUUUGGAUUC
>cis-miR-6882
GGCGGCUUGUGGUGUGUGCGUG
>cis-miR-6901
UGAAAGACGAUGGUAGUGAGAUAAA
>cis-miR-6915
AUUCGGUGGUUGGUGGUGCAUG
>cis-miR-6932
UUGUGGUGUGUGCGUGCGUG
>cis-miR-6946
UGGAAUGUUGUGAAGUAUG
>cis-miR-6995
GAGUUGAACUGUGAGCUC
>cis-miR-6996
AGCUCUGUGGAUUUAGCUGGUG
>cis-miR-7033
GGUGGAUGUGGUUGAUGGGAUUA
>cis-miR-7035
GAGUGGUUAAGGCUUUGGAUUU
>cis-miR-7043
UGGAAGACUGGUGAUAUGU
>cis-miR-7071
AAGACGACCAAACUUGAU
>cis-miR-7072
CGAAUCCCACCCCUGACACCA
>cis-miR-7078
AGAUGGCUGGAGGAGAAGAUC
>cis-miR-7080
CUUGUCCGGACUGAGGUGAGAU
>cis-miR-7096
UGUGUGCGUGUCGACGGCUUUGCUU
>cis-miR-7111
UGAACUGGACGACGUGCUUGUUA
>cis-miR-7121
UUGUCUGGUCGGGAUGGC
>cis-miR-7138
GCUCUGUGGAUUUAGCUG
>cis-miR-7159
ACAGCCAGUAUUGAUGAA
>cis-miR-7162
GCUUACUUGAUUUUGAUUU
>cis-miR-7165
AAGUGAAAGUGAAGGUCUGGCU
>cis-miR-7168
GGGGGACUAAAAAAAAAAA
>cis-miR-7173
UGAAAGACGAUGGUAGCGAGA
>cis-miR-7194
UGAAAGGCGAUGGUAGUGAGAU
>cis-miR-7200
CGGGUGCAGAUCUUGGUGGUA
>cis-miR-7207
CAUCUGAGGGAUUAGGACUG
>cis-miR-7208
GUUUGAGUCUGGAUGUGAUGU
>cis-miR-7221
UUGAACUGUGAGCUCUGUGGAUU
>cis-miR-7222
CUCUGUGGAUUUAGCUGG
>cis-miR-7228
UUUGAGUCUGGAUGUGAUGUGCGA
>cis-miR-7234
AUGACUAGAAAGUGCACUCACU
>cis-miR-7236
UUGUGGUGUGUGCGUGCGU
>cis-miR-7252
AGACGGCGGCUUGUGGUGUGU
>cis-miR-7290
CGAAGGAAGCACGAGGGCUG
>cis-miR-7292
GACCGGUGCUGAAAAGACGACCAA
>cis-miR-7308
AUAUGUAUGGUUUUCGGUUAU
>cis-miR-7325
UGGUUGGUGGUGCAUGGCC
>cis-miR-7366
UGGUGAGCAGGAAGCUUCGG
>cis-miR-7368
GUGGAGUUGAACUGUGAG
>cis-miR-7388
UGAAAGACGAUGGAAGUGAGA
>cis-miR-7389
UAUUGCACUUUCCUUCGCCUUGU
>cis-miR-7397
UGAGGGAUUAGGACUGAACGC
>cis-miR-7399
GGGUGUAGAAUAAGUGGGAGAUGAGCU
>cis-miR-7405
GGUGGAGUUGAACUGUGAGCUC
>cis-miR-7418
GAAAGACUUGAGUAGUGAGACGCU
>cis-miR-7438
GUUGGUGGUGCAUGGCCGU
>cis-miR-7441
GAAGUGAAAGUGAAGGUCUGGCU
>cis-miR-7449
GGUGUAGAAUAAGUGGGA
>cis-miR-7452
GAGAUCGCGACUAAAGCUGGU
>cis-miR-7480
AUGACUAGAAAGUGCACUCACUU
>cis-miR-7484
CGGGUGUAGAAUAAGUGGGAGAU
>cis-miR-7487
CGGUGGAUGUGGUUGAUGGGAU
>cis-miR-7488
GGUGGAGUUGAACUGUGAGCUCUG
>cis-miR-7492
UGAUAUGUAUGGUUUUCGGUAA
>cis-miR-7511
ACUUUCGCAGAGCGGUCACCACG
>cis-miR-7513
AGGAGUGCAUCAUCCCCU
>cis-miR-7515
UGUGGUGUGUGCGUGCGUGC
>cis-miR-7527
GUGUGUGCGUGCGUGCCAG
>cis-miR-7532
AGCUUACUUGAUUUUGAUU
>cis-miR-7538
UAUCACAGUCCUGCUUAGGUG
>cis-miR-7539
AGAAUAAGUGGGAGAUGAG
>cis-miR-7546
CGUGCGUGCCAGUCGGUC
>cis-miR-7554
UGGAAUGUGGCGAAGUAUGGUUU
>cis-miR-7574
UGGAAGACUGGUGAUAUGUU
>cis-miR-7581
GAUGGCGGAAUUUCUCGGGGACGG
>cis-miR-7590
AAAAUGCACCAUCUACCCGAGAAA
>cis-miR-7606
UGUGUGCGUGUCGACGGCUU
>cis-miR-7609
CUGUCUUGCUGUUGUGGU
>cis-miR-7617
GUGGAUGUGGUUGAUGGGAUUAC
>cis-miR-7625
UUGUGGUGUGUGCGUGCG
>cis-miR-7630
UGAGAUCGCGACUAAAGCUGGUAUA
>cis-miR-7635
UCUGGUCGGGAUGGCAGGUAGC
>cis-miR-7657
GAAGUCGGAACCCGCUAAGGA
>cis-miR-7660
AGGUGUCUACUUCUUAGAGGG
>cis-miR-7672
UGAAAGACGAUGGUAGUGAGAC
>cis-miR-7679
GCGAGACUGGUGUAAUGGUUAUCAUG
>cis-miR-7686
GUGCUGAAAAGACGACCAAACUUGAUC
>cis-miR-7690
UGUGUGCGUGUCGACGGCUUUGCUUC
>cis-miR-7694
UGUGGUGUGUGCGUGCGU
>cis-miR-7698
UGAAAGACGAUGGUAGUGAAA
>cis-miR-7705
CACUUUCGCAGAGCGGUCACC
>cis-miR-7716
GAGGUAGUGAGUUGUAUGACC
>cis-miR-7719
AGACGGCGGCUUGUGGUGU
>cis-miR-7723
GUCUGGUCGGGAUGGCAGGUAGCC
>cis-miR-7726
UCUGUGGAUUUAGCUGGUGAGUG
>cis-miR-7736
CAAGGCUUGCUUACGUUUUCCU
>cis-miR-7737
UUGAACUGUGAGCUCUGUGGAUUUAG
>cis-miR-7745
AAGGCUUGCUUACGUUUUCC
>cis-miR-7770
UGAAAGACUUGAGUAGUGAGACGUAU
>cis-miR-7774
GAAUAAGUGGGAGAUGAGCU
>cis-miR-7791
GAAUGACAAAUGACGCUCUUU
>cis-miR-7792
UGGAAUGUUGUGAAGUAUGUACA
>cis-miR-7795
GCUCUGUGGAUUUAGCUGG
>cis-miR-7797
AGGCUUGCUUACGUUUUCCUU
>cis-miR-7814
CUUGUCCGGACUGAGGUGAG
>cis-miR-7819
UAUCUCGGAUUCGUUCGGUCGG
>cis-miR-7831
GUGUAGAAUAAGUGGGAG
>cis-miR-7832
UGUGGUGUGUGCGUGCGUGCC
>cis-miR-7843
GGAGUUGAACUGUGAGCUCUG
>cis-miR-7847
GGAGACGGCGGCUUGUGG
>cis-miR-7851
UUGAACUGGACGACGUGCUUU
>cis-miR-7870
UGUGAGGAUUGACAGAUUGAU
>cis-miR-7873
GUUUGAGUCUGGAUGUGAUGUGC
>cis-miR-7878
GUUGAACUGUGAGCUCUGUGGAUUUAGC
>cis-miR-7879
GGGAACAGCAGUUGGCCA
>cis-miR-7888
AGAUAUGUUUGGGUUACU
>cis-miR-7889
CCUGGAUUGUAAGUGGCGUGU
>cis-miR-7890
UGUCAUGGAGUUGCUCUCUAC
>cis-miR-7893
GGCUUGCUUACGUUUUCCU
>cis-miR-7895
UGAACUGGACGACGUGCUUGA
>cis-miR-7898
CUUGGCACUUUGGAAUUGUC
>cis-miR-7903
UCACCGGGUAGACAUUCAUUCAU
>cis-miR-7914
AGCUCUGUGGAUUUAGCUGGUGA
>cis-miR-7918
UGAAAGACGAUGGUAGUGAGAUGAA
>cis-miR-7921
GUAAGACGAUACAAGAACUUA
>cis-miR-7949
CAGGUGUCUACUUCUUAG
>cis-miR-7957
AAAUCCCGGUCAGGCCCCCA
>cis-miR-7962
GAGAUGGCUGGAGGAGAAGAU
>cis-miR-7967
GGUGUGUGCGUGCGUGCCAGUC
>cis-miR-7971
UUCGCAGAGCGGUCACCAC
>cis-miR-7973
AAGGCUUGCUUACGUUUUCCUU
>cis-miR-7975
GACGACCAAACUUGAUCA
>cis-miR-7989
UGUGCGUGCGUGCCAGUCGGUCGG
>cis-miR-7990
GAGAGGAAGGAUAUGCUGAA
>cis-miR-7992
UUGUGAUGUAGCAACAGAAGAU
>cis-miR-7994
GACUCGGGAGUAGGUGUAAGUG
>cis-miR-7997
UUUGUCUGGUCGGGAUGGCAG
>cis-miR-7999
AAAGUAGACAGCAUGUAGAAUU
>cis-miR-8002
UUUGUCUGGUCGGGAUGGC
>cis-miR-8004
CUCUGUGGAUUUAGCUGGUGAGU
>cis-miR-8009
GGUGUAGAAUAAGUGGGAGAU
>cis-miR-8020
UAGGAGUGCAUCAUCCCCUG
>cis-miR-8041
GGAGGCUGGUUUUUCUGU
>cis-miR-8052
CUCGGGUGUAAUCAGCUGA
>cis-miR-8063
AAACAGUUUUAUCCGGUA
>cis-miR-8064
UGGAAUGUGGCGAAGUAUGGUCUU
>cis-miR-8074
GGGAACAGCAGUUGGCCAU
>cis-miR-8079
GUUGGAGGCUGGUUUUUCUG
>cis-miR-8081
UGGAAUGUGGCGAAGUAUGGUAU
>cis-miR-8086
UAUUGCACUUUCCUUCGCCUUU
>cis-miR-8088
UUCGAAUCCCGGUCGGCGCACCA
>cis-miR-8098
GGCUUGUGGUGUGUGCGUGCGUG
>cis-miR-8108
GUGCUGAAAAGACGACCA
>cis-miR-8110
UAUCACAGCCCUGCUUGGGAA
>cis-miR-8118
UGAAAGACGAUGGGAGGGAGAU
>cis-miR-8131
GAACAGCAGUUGGCCAUGGGU
>cis-miR-8137
GCGGCUUGUGGUGUGUGC
>cis-miR-8138
GGUGGUUGGUGGUGCAUG
>cis-miR-8148
UGAACGACGAUGGUAGUGAGA
>cis-miR-8184
UGAGAUUCAACUACUUCAGCUU
>cis-miR-8188
UUGCUUACGUUUUCCUUUUGG
>cis-miR-8189
UUAAAGACGAUGGUAGUGAGAU
>cis-miR-8200
AGAUAUGUUUGGGUUACUU
>cis-miR-8214
CUUUCGCAGAGCGGUCACCAC
>cis-miR-8227
UAUCACAGCCCUGCUUGGG
>cis-miR-8230
GAGCUCUGUGGAUUUAGCUGGUGAG
>cis-miR-8235
AGAAUGACAAAUGACGCUCUUUU
>cis-miR-8241
CCAGAUCUGACACUUCCAAC
>cis-miR-8263
GUGCGUGCGUGCCAGUCGGUCGG
>cis-miR-8294
GAGACUGGUGUAAUGGUUAU
>cis-miR-8300
GUCUUGCUGUUGUGGUUAA
>cis-miR-8304
UGAAAGACGCUGGUAGUGAGAU
>cis-miR-8309
ACUAAUAGGGAACGUGAGCU
>cis-miR-8324
GAAGUGACUCUGAAAGGCCCU
>cis-miR-8326
CAAGGCUUGCUUACGUUUU
>cis-miR-8333
UAGAAUAAGUGGGAGAUGAGCUU
>cis-miR-8346
CAGGUGUCUACUUCUUAGAGGG
>cis-miR-8354
GGCUUGCUUACGUUUUCC
>cis-miR-8356
UGGCCUGUGCUGAGCGGCU
>cis-miR-8357
GAAAAGACGACCAAACUU
>cis-miR-8381
UGAGAUCGCGACUAAAGCUGGUUA
>cis-miR-8382
AGCUCUGUGGAUUUAGCUGGUGAGU
>cis-miR-8396
UGAAAGACGAUGGUAGUGGGAUG
>cis-miR-8398
UCCCUGGAUUGUAAGUGGCGU
>cis-miR-8399
CUGAAAGACGAUGGUAGUGAGA
>cis-miR-8417
UGUCUUGCUGUUGUGGUU
>cis-miR-8426
AAUCCCACCCCUGACACCA
>cis-miR-8441
AAUGACAAAUGACGCUCUUAU
>cis-miR-8464
UGAAAGACGAUGGUAGUUAGAUG
>cis-miR-8466
GCGGCUUGUGGUGUGUGCG
>cis-miR-8479
CGAAUCCCACCUCUGACACCA
>cis-miR-8525
AUCCCGGUCGGGCCCCCA
>cis-miR-8537
CGUUUGAGUCUGGAUGUGAUGUG
>cis-miR-8542
GGAACAGCAGUUGGCCAUGGG
>cis-miR-8544
CAGUUGGAGGCUGGUUUUUCU
>cis-miR-8551
AUUCCCGGCCGGCGCACC
>cis-miR-8588
UGGAUUGUAAGUGGCGUGUU
>cis-miR-8599
CCAUCUGAGGGAUUAGGACUG
>cis-miR-8611
UAACUUGAACUGGACGACGUU
>cis-miR-8614
CAAACUUGAUCAUUUAGAGGA
>cis-miR-8618
UCCCUAUAUGACGUAAUUAUUUGA
>cis-miR-8620
UCCCUGGAUUGUAAGUGGCGUU
>cis-miR-8635
GUAGAAUAAGUGGGAGAUGAGC
>cis-miR-8642
UGAAAGACUUGAGUAGUGA
>cis-miR-8650
AGUGCACUUUCGCAGAGCGG
>cis-miR-8654
GCUUGUGGUGUGUGCGUGCGU
>cis-miR-8663
GGAGUUGAACUGUGAGCUCUGUGGAUU
>cis-miR-8667
AAGACGACCAAACUUGAUCAUUU
>cis-miR-8688
UCAAAUCCCGGUCAGGCCCCCA
>cis-miR-8694
UCGGUGGAUGUGGUUGAUGGG
>cis-miR-8712
GUGGAUUUAGCUGGUGAGUGUG
>cis-miR-8755
CACCGGGUAGACAUUCAUUCAC
>cis-miR-8759
AUCCCGGUCGGCGCACCA
>cis-miR-8766
AGUAGACAGCAUGUAGAACAUA
>cis-miR-8778
UUGUCUGGUCGGGAUGGCAGG
>cis-miR-8784
AUCUGAGGGAUUAGGACUGAAC
>cis-miR-8797
UCCCUGGAUUGUAAGUGGCGUUU
>cis-miR-8806
GAAAGUGAAGGUCUGGCU
>cis-miR-8807
AGAAUACUGGUAGAACAACA
>cis-miR-8817
CUAUAUGACGUAAUGAUUUG
>cis-miR-8818
GAAUGACAAAUGACGCUCUUUU
>cis-miR-8825
UGGAAGUCGGAACCCGCU
>cis-miR-8842
GAAGACGACCAAACUUGAUCAUU
>cis-miR-8861
UUGUGGUGUGUGCGUGCGUGC
>cis-miR-8867
UAAAUGCAUUUUCUGGCCCG
>cis-miR-8872
UGUGGAUUUAGCUGGUGA
>cis-miR-8885
GGUUAAGGCUUUGGAUUG
>cis-miR-8898
AAAAUGCACCAUCUACCUGAGA
>cis-miR-8921
UGAAAGACGAUGGAAGUGAGAUG
>cis-miR-8933
CAGCUGUAGUGCUGCUUUGCU
>cis-miR-8943
AGUUGGAGGCUGGUUUUUCU
>cis-miR-8976
GAGGCUGGUGUAAUGGUUAUC
>cis-miR-8989
AUAAAGUAGACAGCAUGUAGAA
>cis-miR-8996
GCUUGCUUACGUUUUCCUU
>cis-miR-8997
UUGUCUGGUCGGGAUGGCAGGUA
>cis-miR-9001
UGAUAUGUAUGGUUUUCGGUUUU
>cis-miR-9002
GAGUCUGGAUGUGAUGUGCGACC
>cis-miR-9020
UGAAAGCCGAUGGUAGUGAGAU
>cis-miR-9045
CCGGGUGUCGGGGGCGGACGGC
>cis-miR-9064
UGAGAUUCAACUACUUCAGCA
>cis-miR-9080
UGAACUGUGAGCUCUGUGGA
>cis-miR-9083
CGAAUCCCGGUCGGCGCACCA
>cis-miR-9100
UCGGGUGUAAUCAGCUGACCACAUCGGUU
>cis-miR-9105
UGUGUGCGUGCGUGCCAGUCG
>cis-miR-9118
CUGUGGAUUUAGCUGGUG
>cis-miR-9123
GGCUUUGUCUGGUCGGGAUGGCAGGU
>cis-miR-9137
CGGGUGUAGAAUAAGUGGGAGAUGAG
>cis-miR-9146
CUUUCGCAGAGCGGUCACCACGAC
>cis-miR-9151
GAGUUGAACUGUGAGCUCUG
>cis-miR-9158
UUCGGUGGUUGGUGGUGCAU
>cis-miR-9163
AUGACUAGAAAGUGCACUCA
>cis-miR-9167
GUUGAACUGUGAGCUCUGUGGA
>cis-miR-9175
GAGUUGAACUGUGAGCUCUGUGGAUU
>cis-miR-9178
GCUUGUCCGGACUGAGGUGAGAUC
>cis-miR-9196
CAUCUGAGGGAUUAGGAC
>cis-miR-9201
CGUUUGAGUCUGGAUGUGAUGUGCGAC
>cis-miR-9209
CACUUUCGCAGAGCGGUCACCACGA
>cis-miR-9222
AAGGCGAAGUGAAAGUGAAG
>cis-miR-9225
GGAGGCUGGUUUUUCUGUU
>cis-miR-9245
CGUGCGUGCCAGUCGGUCGGC
>cis-miR-9265
AGGAGAUUGGACUUACUGAG
>cis-miR-9289
UGGAAUGUUGUGAAGUAUGUAU
>cis-miR-9292
GUGCACUUUCGCAGAGCGGU
>cis-miR-9294
GCGUGUCGACGGCUUUGC
>cis-miR-9298
CUUGGCACUUUGGAAUUGU
>cis-miR-9306
UCACCGGGCAGACAUUCAUUCA
>cis-miR-9327
GCUUUGUCUGGUCGGGAUGGCAG
>cis-miR-9335
GUGAGCAAAGUUUCAGGUGUG
>cis-miR-9343
GAAUCCCGGUCGGCGCACCA
>cis-miR-9354
UUGCUUACGUUUUCCUUUUGGC
>cis-miR-9361
UCUGGUCGGGAUGGCAGGUAGCCCGUU
>cis-miR-9370
UGGAUUUAGCUGGUGAGUGUG
>cis-miR-9383
AGGACUCGGGAGUAGGUGUAAG
>cis-miR-9397
UGUGGAUUUAGCUGGUGAGUGUG
>cis-miR-9398
GACGACCAAACUUGAUCAUU
>cis-miR-9400
GAUGGCGGAAUUUCUCGGGGACGGG
>cis-miR-9408
CUGUGGAUUUAGCUGGUGA
>cis-miR-9433
GUAGAAUAAGUGGGAGAUGAGCUUCG
>cis-miR-9435
UGAGAUUCAACUACUUCAG
>cis-miR-9445
UGAGAUUCAACUACUUCAGCUA
>cis-miR-9455
CGGACUGAGGUGAGAUCC
>cis-miR-9469
UCACCGGGUAGACAUUCAUUCU
>cis-miR-9471
UUGUCCGGACUGAGGUGA
>cis-miR-9478
GUGGAGUUGAACUGUGAGCUCUGU
>cis-miR-9487
ACAGCCCUGCUUGGGACA
>cis-miR-9491
GGGCGAAACCGGUCGUGGGC
>cis-miR-9508
UCUGUGGAUUUAGCUGGUGAGUGU
>cis-miR-9513
AACUGUGUGCGUGUCGACGGCUUUG
>cis-miR-9515
CGGAGACGGCGGCUUGUGGUG
>cis-miR-9516
GUCGGAGACGGCGGCUUGUGGUGUG
>cis-miR-9528
UCACAGCCAAUAUUGAUGCCCGUU
>cis-miR-9530
GGAGUUGAACUGUGAGCUCUGUGGA
>cis-miR-9536
GUUGGUGGUGCAUGGCCGUU
>cis-miR-9539
UGGUUGGUGGUGCAUGGCCGU
>cis-miR-9571
GUGCUGAAAAGACGACCAA
>cis-miR-9590
AGGGUGCUACAGCUGAACGA
>cis-miR-9597
UGAAAGUGAAGGUCUGGCUUGUCCG
>cis-miR-9609
AUAACUUGAACUGGACGACGUU
>cis-miR-9627
UGUAGAAUAAGUGGGAGAUGAG
>cis-miR-9628
CAGAUCUGACACUUCCAACUCUG
>cis-miR-9643
CAUGAAUAGACGCUGUAUUG
>cis-miR-9654
GGCUUGUGGUGUGUGCGU
>cis-miR-9667
CCUGGAUUGUAAGUGGCGUG
>cis-miR-9688
UGAAAGACGAUGGUCGUGAGAU
>cis-miR-9703
UCACCGGGGAGACAUUCAUUCAC
>cis-miR-9705
GGUGUAGAAUAAGUGGGAG
>cis-miR-9716
GAGACGGCGGCUUGUGGUGUGUGC
>cis-miR-9720
ACUCGGGAGUAGGUGUAAGUG
>cis-miR-9727
GGCGGCUUGUGGUGUGUGCGUGC
>cis-miR-9744
CGUUUGAGUCUGGAUGUGAUGUGC
>cis-miR-9779
GGGAACAGCAGUUGGCCAUGG
>cis-miR-9790
UUGUGAUGUAGCAACAGAAGAA
>cis-miR-9794
UUGUCUGGUCGGGAUGGCAG
>cis-miR-9802
CGUGCGUGCCAGUCGGUCGGCGU
>cis-miR-9803
GGAGGUAGUUCGUUGUGUGGUUA
>cis-miR-9804
GGUGUAGAAUAAGUGGGAGAUGAGC
>cis-miR-9828
GGGGAACCAAAAAAAAAA
>cis-miR-9835
CUCGGUGGAUGUGGUUGAUGGG
>cis-miR-9859
UGAAAGACGACGGUAGUGAGAU
>cis-miR-9870
AUAACUUGAACUGGACGACG
>cis-miR-9872
GACCGGUGCUGAAAAGACGACCA
>cis-miR-9874
UGAAAGACGAUGGUAGUGAGAUGC
>cis-miR-9889
GCUCUGUGGAUUUAGCUGGUGAGUG
>cis-miR-9898
UUGAGUCUGGAUGUGAUGUGCGACCC
>cis-miR-9909
GCGUUUGAGUCUGGAUGUGAUGUG
>cis-miR-9911
GUGAGGAUUGACAGAUUG
>cis-miR-9918
UUUCGCAGAGCGGUCACCAC
>cis-miR-9924
CAGGUGUCUACUUCUUAGA
>cis-miR-9930
UCCCUAUAUGACGUAAUGAUUGA
>cis-miR-9931
UGAUAUGUAUGGGUUUCGGUU
>cis-miR-9953
UGAAAGACUUGAGUAGCGAGACG
>cis-miR-9959
UGAAAGACAAUGGUAGUGAGAU
>cis-miR-9960
UGUGUGCGUGUCGACGGCUUUG
>cis-miR-9965
GCGGCUUGUGGUGUGUGCGUGCGU
>cis-miR-9970
AAGGCAUUUGUUGGGUACU
>cis-miR-9988
UGAAAGACGAUGGUGGUGAGA
>cis-miR-10008
GGUGUGUGCGUGCGUGCCAGUCGG
>cis-miR-10020
UCGGAGACGGCGGCUUGUGGUGUGU
>cis-miR-10027
AGAAUAAGUGGGAGAUGAGCUUC
>cis-miR-10065
GAGAUUCAACUACUUCAGCUG
>cis-miR-10067
UAUAUGACGUAAUGAUUUG
>cis-miR-10071
AGGCUUGCUUACGUUUUCC
>cis-miR-10084
UGGAGUUGAACUGUGAGCUCUG
>cis-miR-10091
GUGCACUUUCGCAGAGCGG
>cis-miR-10112
UGUCUUGCUGUUGUGGUUAA
>cis-miR-10117
CUGAAGACAAUGUCAGGCGG
>cis-miR-10157
UGAGUCUGGAUGUGAUGUGCGACCCGU
>cis-miR-10159
UCUGAGGGAUUAGGACUG
>cis-miR-10174
UGAAGGACGAUGGUAGUGAGA
>cis-miR-10175
UGGGAACAGCAGUUGGCCAUGG
>cis-miR-10187
GGCGGCUUGUGGUGUGUGC
>cis-miR-10192
AGAUAUGUUUGGGUUACUUGGUGA
>cis-miR-10198
UUGCUUACGUUUUCCUUU
>cis-miR-10207
GAUUCCCGGCCGGCGCACC
>cis-miR-10224
UGGAGGCUGGUUUUUCUG
>cis-miR-10235
UGGAAUGUGGCGAAGUAUGGUCUUU
>cis-miR-10246
UCCCUAUAUGACGUAAUGA
>cis-miR-10249
UGAAAGACGAUGGUAGCGAGAUG
>cis-miR-10250
UGUGGUGUGUGCGUGCGUGCCAG
>cis-miR-10252
UGAGGAUUGACAGAUUGA
>cis-miR-10278
UGAUUGUCCAUUCGCAUUU
>cis-miR-10294
CUGAAAGACGAUGGUAGUGAGAUG
>cis-miR-10309
AGUGCACUUUCGCAGAGCGGU
>cis-miR-10311
CAAGGCUUGCUUACGUUUUC
>cis-miR-10324
UGAAAGACGAUGGUAGUGAGAUUUUU
>cis-miR-10331
CUUUGUCUGGUCGGGAUGGC
>cis-miR-10377
AUCCCGGCUAGGCCCCCA
>cis-miR-10384
GUGCCAUUGUAGUUGCUUCGGCA
>cis-miR-10392
CAGCUGUAGUGCUGCUUUGCUGG
>cis-miR-10397
UGAAAGACUUGAGCAGUGAGACG
>cis-miR-10400
UGAAAGACUUGAGUAGUGAGACGUA
>cis-miR-10403
CUGUGGAUUUAGCUGGUGAGUG
>cis-miR-10415
UGAAAGACUUGAGUAGUGAGACUUU
>cis-miR-10437
GGGUGUCGGGGGCGGACGG
>cis-miR-10453
GAGUUGAACUGUGAGCUCUGUGGA
>cis-miR-10469
AACCCUGUAGACCCGAGUUUGU
>cis-miR-10471
UGCACAACUGGUAGGUAUUU
>cis-miR-10476
UGAAAGAUGAUGGUAGUGAGA
>cis-miR-10493
GGAACAGCAGUUGGCCAUG
>cis-miR-10496
CCCUGGAUUGUAAGUGGCGUU
>cis-miR-10542
AGUUGAACUGUGAGCUCUGUGGAUU
>cis-miR-10545
AUCUGAGGGAUUAGGACUG
>cis-miR-10571
CGGAUUCGUUCGGUCGGCGGG
>cis-miR-10586
AGAAUAAGUGGGAGAUGAGC
>cis-miR-10608
GGCUUGUCCGGACUGAGGU
>cis-miR-10620
GAGGCUGGUGUAAUGGUUA
>cis-miR-10633
GUGUAGAAUAAGUGGGAGAUGAGCUUC
>cis-miR-10637
UGAAAGACGAUGGUAGAGAGA
>cis-miR-10660
CUGAAGACAAUGUCAGGCGGGG
>cis-miR-10663
AGGCUUGCUUACGUUUUCCUUU
>cis-miR-10667
GCUGGUGAGUGUGGUUUGAG
>cis-miR-10690
GAAAGUGAAGGUCUGGCUUGU
>cis-miR-10691
AUGCACCAUCUACCCGAGA
>cis-miR-10696
GCCAUGGAAGUCGGAACCC
>cis-miR-10698
GGAUUGUAAGUGGCGUGUUC
>cis-miR-10700
CCGGACUGAGGUGAGAUC
>cis-miR-10703
GAAUAAGUGGGAGAUGAGCUUCGGCU
>cis-miR-10708
ACUUUCGCAGAGCGGUCACCACGA
>cis-miR-10712
GGCUUGCUUACGUUUUCCUU
>cis-miR-10746
GUAGAAUAAGUGGGAGAUGAGCUUC
>cis-miR-10757
UUCGGUGGUUGGUGGUGCAUG
>cis-miR-10784
UCACCGGGUAGACAUUCAUUCAA
>cis-miR-10788
AAUGCACCAUCUACCCGAGA
>cis-miR-10809
GUGUGCGUGUCGACGGCUUUGCUUCC
>cis-miR-10822
CCCUGGAUUGUAAGUGGCGUAU
>cis-miR-10844
UAUCACAGCCCUGCUUGGGAU
>cis-miR-10846
ACUUGAACUGGACGACGUGCU
>cis-miR-10848
GCGUGCGUGCCAGUCGGUCGGCG
>cis-miR-10867
GUGCUGAAAAGACGACCAAACUUGAUCA
>cis-miR-10869
UGAAUAAGAAUGGUAGAUCU
>cis-miR-10876
GGAGUUGAACUGUGAGCUCUGUGG
>cis-miR-10878
CGCUGUCUUGCUGUUGUGGU
>cis-miR-10892
UGGCCUGUGCUGAGCGGCUGCACCUUU
>cis-miR-10902
AGUGAAAGUGAAGGUCUGGCUU
>cis-miR-10910
AAGACGACCAAACUUGAUCAUUUA
>cis-miR-10911
GCUUUGUCUGGUCGGGAUGGCAGG
>cis-miR-10926
GUGGUUGGUGGUGCAUGG
>cis-miR-10940
CAUGGAAGUCGGAACCCGCU
>cis-miR-10942
AUAACAGGUCUGUGAUGC
>cis-miR-10948
UGGAAGACUGGUGAUAUGUUGUA
>cis-miR-10951
UGAAAGACGAUGGUAGUGAGACG
>cis-miR-10955
GGUGCCAUUGUAGUUGCUUCGGCA
>cis-miR-10972
GGUGUAGAAUAAGUGGGAGAUGAGCUU
>cis-miR-10995
GCUGGUGAGUGUGGUUUGAGC
>cis-miR-11027
CAAGAAUGACAAAUGACGCU
>cis-miR-11074
GGGGGACUAAAAAAAAAAAA
>cis-miR-11097
UCACAGCCAGUAUUGAUGAACGC
>cis-miR-11109
GCCAUGGAAGUCGGAACC
>cis-miR-11119
UGAAAGACUAUGGUAGUGAGAU
>cis-miR-11163
UCUGUGGAUUUAGCUGGU
>cis-miR-11171
GUGCGUGCGUGCCAGUCG
>cis-miR-11176
CGUGCGUGCCAGUCGGUCGGCG
>cis-miR-11182
GAAUCCCACCCCUGACACCA
>cis-miR-11184
GGAUGUGGUUGAUGGGAUU
>cis-miR-11191
CGGAGACGGCGGCUUGUGGUGUGUG
>cis-miR-11192
UGGCCAUGGAAGUCGGAA
>cis-miR-11193
ACCAAACUUGAUCAUUUAGAGGA
>cis-miR-11205
UGUGGUGUGUGCGUGCGUGCCAGU
>cis-miR-11207
UGUCCGGACUGAGGUGAGA
>cis-miR-11238
AAAGUAGACAGCAUGUAGAA
>cis-miR-11240
CGGCGGCUUGUGGUGUGUGCGU
>cis-miR-11247
AAAUAGAAUGCGGUUCUUG
>cis-miR-11249
CCAUCUGAGGGAUUAGGAC
>cis-miR-11261
GGAUGUGGUUGAUGGGAUUACUG
>cis-miR-11280
CGUGAGCCUGAGUGGAGCCGCC
>cis-miR-11287
UGGAAGACUUGAGUAGUGAGACG
>cis-miR-11306
UCGUUCCCGGGUCGCGGCACCA
>cis-miR-11322
AUGGCGGAAUUUCUCGGGGACGG
>cis-miR-11335
CGGUGGUUGGUGGUGCAUGG
>cis-miR-11336
UGGUUUUUCUGUUGCUGCGUCCGCCU
>cis-miR-11352
CACUAAUAGGGAACGUGAGCU
>cis-miR-11382
GAGGUAGUGAGUUGUAUGAC
>cis-miR-11392
CAUGGAAGUCGGAACCCG
>cis-miR-11404
UGAGGGAUUAGGACUGAAC
>cis-miR-11416
UAUCACAGCCCUGCUUGGGACAU
>cis-miR-11423
GCGUUUGAGUCUGGAUGUGA
>cis-miR-11497
UGUGCGUGUCGACGGCUUUGCUU
>cis-miR-11504
GAGCUCUGUGGAUUUAGCUGGUGAGUG
>cis-miR-11505
UGUAAGACGAUGGUAGUGAGAU
>cis-miR-11521
GAGAUUCAACUACUUCAGCU
>cis-miR-11532
GCGUUUGAGUCUGGAUGUGAUGU
>cis-miR-11540
UCCGGACUGAGGUGAGAUCC
>cis-miR-11550
UUUGUCUGGUCGGGAUGGCAGG
>cis-miR-11552
UGAGAGACGAUGGUAGUGAGA
>cis-miR-11570
GGCGGCUUGUGGUGUGUGCG
>cis-miR-11573
CGGACUGAGGUGAGAUCCUG
>cis-miR-11574
UGAUGAUGAUGAUGAUGA
>cis-miR-11584
CACCGGGUAGACAUUCAUCCGC
>cis-miR-11586
UUGAGUCUGGAUGUGAUGUGCGAC
>cis-miR-11591
UGAAAGAUGAUGGUAGUGAGAUG
>cis-miR-11592
UUCGCAGAGCGGUCACCACGACCGGCA
>cis-miR-11595
GCCAUUGUAGUUGCUUCGGC
>cis-miR-11612
CAAGGCUUGCUUACGUUUUCCUU
>cis-miR-11617
AAAGUGAAGGUCUGGCUUGUC
>cis-miR-11622
CACUUUCGCAGAGCGGUCACCACGAC
>cis-miR-11640
UGGAAGACGAUGGUAGUGAGA
>cis-miR-11671
CAGGUGUCUACUUCUUAGAGG
>cis-miR-11697
CGGGUGUCGGGGGCGGACGGC
>cis-miR-11725
UGAAAGACGAUGGUAGUGAGGUG
>cis-miR-11745
UGUGCGUGCGUGCCAGUCGGUCGGC
>cis-miR-11762
UGAACGACUUGAGUAGUGAGACG
>cis-miR-11763
UGUAGAAUAAGUGGGAGAUGAGC
>cis-miR-11766
UGAAAGACGAUGGUAGUGAGAUGUAA
>cis-miR-11770
UGAAAGACUUGAGUAGUGAGACGUUUU
>cis-miR-11771
GGACUCGGGAGUAGGUGUA
>cis-miR-11775
AGGAGAUUGGACUUACUGAGA
>cis-miR-11782
GGAGUUGAACUGUGAGCUCUGU
>cis-miR-11805
CGUAUCCCACCCCUGACACCA
>cis-miR-11808
AGUCUGGAUGUGAUGUGC
>cis-miR-11816
GAUAUGUAUGGUUUUCGGUUA
>cis-miR-11833
GGAACAGCAGUUGGCCAUGG
>cis-miR-11842
UAAACAGUUUUAUCCGGUA
>cis-miR-11850
GUGAGGAUUGACAGAUUGAU
>cis-miR-11853
GAAGACGACCAAACUUGAUCAUUU
>cis-miR-11869
GGAACAGCAGUUGGCCAUGGGUC
>cis-miR-11882
GGCGUUUGAGUCUGGAUGUGAUG
>cis-miR-11885
UGUGUGCGUGCGUGCCAGUCGGUC
>cis-miR-11894
CGGCGGCUUGUGGUGUGUGC
>cis-miR-11901
GAACAGCAGUUGGCCAUGGG
>cis-miR-11914
UUGAACUGUGAGCUCUGUGGA
>cis-miR-11915
ACUGUGUGCGUGUCGACGG
>cis-miR-11917
GCUGGUGAGUGUGGUUUGA
>cis-miR-11929
UGAAAGACGAUGGUAGUGAGG
>cis-miR-11931
UCGGAUUCGUUCGGUCGGCGGG
>cis-miR-11932
UUUGUCUGGUCGGGAUGGCAGGU
>cis-miR-11934
GAAUGACAAAUGACGCUCUUAU
>cis-miR-11937
AUGACAAAUGACGCUCUUAA
>cis-miR-11939
GGAAGCACGAGGGCUGAGAU
>cis-miR-11951
CCGGACUGAGGUGAGAUCCU
>cis-miR-11957
GCUUGCUUACGUUUUCCU
>cis-miR-11971
GGACUCGGGAGUAGGUGUAA
>cis-miR-11973
AAGAAUGACAAAUGACGCUCUUUU
>cis-miR-11977
UAUCACAGCCCUGCUUGGGACACAU
>cis-miR-11988
GAGACUGGUGUAAUGGUU
>cis-miR-11991
ACCAUCUGAGGGAUUAGGACUGAAC
>cis-miR-11994
GUCCGGACUGAGGUGAGAUCCU
>cis-miR-11996
UGUAGAAUAAGUGGGAGAUGAGCUUC
>cis-miR-12016
GGGAACAGCAGUUGGCCAUGGGU
>cis-miR-12017
GGCUUUGUCUGGUCGGGAUGGCAG
>cis-miR-12021
AUGAUGAUGAUGAUGAUGA
>cis-miR-12052
CGGGUGUAAUCAGCUGACCACAUCGGU
>cis-miR-12063
CCCUAUAUGACGUAAUGAUUU
>cis-miR-12073
UGUGGAUUUAGCUGGUGAGUGUGGUU
>cis-miR-12074
GAAAUAAAGUAGACAGCAUG
>cis-miR-12079
CGUAUCCCACCUCUGACACCA
>cis-miR-12090
GCUGAAAAGACGACCAAAC
>cis-miR-12092
GAACUGGACGACGUGCUUGC
>cis-miR-12134
UCCGGACUGAGGUGAGAUCCU
>cis-miR-12148
CGAAAGACGAUGGUAGUGAGA
>cis-miR-12152
GUUCCAUCACCUUGCAUGGCA
>cis-miR-12153
GAUGUGGUUGAUGGGAUUA
>cis-miR-12157
UCCCUAUAUGACGUAAUGAUUUGAG
>cis-miR-12161
UGGUUGGUGGUGCAUGGC
>cis-miR-12170
UCACAGCCAGUAUUGAUUAACG
>cis-miR-12184
GAGUCUGGAUGUGAUGUGCGACCC
>cis-miR-12192
AGCUCUGUGGAUUUAGCU
>cis-miR-12206
AGUUGGAGGCUGGUUUUUCUG
>cis-miR-12222
CCCUAUAUGACGUAAUGAU
>cis-miR-12234
AUGGAAGUCGGAACCCGCU
>cis-miR-12243
UGGAUGUGGUUGAUGGGAUUAC
>cis-miR-12245
GGAGGGAGUUCGUUGUGUGGU
>cis-miR-12257
UGAUGAUGAUGAUGAUGAUGA
>cis-miR-12259
AGAAGACGACCAAACUUGAUCAU
>cis-miR-12281
UCACAGCCAAUAUUGAUGCC
>cis-miR-12288
GAGGACUCGGGAGUAGGUGUAAGUG
>cis-miR-12294
AGAAGUGACUCUGAAAGGCCU
>cis-miR-12308
UCACCGGGCAGACAUUCAUUCAC
>cis-miR-12312
UAUCACAGUCCUGCUUAGGUGACGAU
>cis-miR-12334
AGCUACUAUCGACUGGUACA
>cis-miR-12344
UCUGAGGGAUUAGGACUGAACGC
>cis-miR-12346
GCUCUGUGGAUUUAGCUGGUGAGUGU
>cis-miR-12367
AGAUAUAAACAGUUUUAUCCGG
>cis-miR-12375
CAUAUCCCGGUCAGGCCCCCA
>cis-miR-12386
GAACAGCAGUUGGCCAUGG
>cis-miR-12387
GGGGACUAAAAAAAAAAA
>cis-miR-12407
AGACGGCGGCUUGUGGUG
>cis-miR-12420
UGAAAGACUUGAGUAGUUAGACG
>cis-miR-12438
GGUGUGUGCGUGCGUGCCA
>cis-miR-12443
CGUUUGAGUCUGGAUGUGAUGU
>cis-miR-12462
CAUCCCGGUCGGGCCCCCA
>cis-miR-12485
AAAGACGAUGGUAGUGAGA
>cis-miR-12487
UUCGUCCUGCCAGGGUCGCCA
>cis-miR-12489
CGUGCGUGCCAGUCGGUCG
>cis-miR-12512
AUAGAAUGCGGUUCUUGUA
>cis-miR-12527
GUUGAACUGUGAGCUCUGUGG
>cis-miR-12536
UGAAAGACGAUGGUAGUGACAU
>cis-miR-12540
UGAAAGACUUGAGUAGUGAGACGUUA
>cis-miR-12552
UCUGGUCGGGAUGGCAGGUAGCCCGU
>cis-miR-12579
CAUAAUCUGAAGGCCGUGAGU
>cis-miR-12601
UGGAAGACGAUGGUAGUGAGAUG
>cis-miR-12613
UGAAAGACUUGGGUAGUGAGACG
>cis-miR-12616
AGAGGAGAUUGGACUUACUGUU
>cis-miR-12617
UGGUUGGUGGUGCAUGGCCG
>cis-miR-12642
AAAUGCACCAUCUACCCGA
>cis-miR-12651
GGCUUUGUCUGGUCGGGAUGGCAGG
>cis-miR-12659
UUCCCGGGUCGCGGCACCA
>cis-miR-12669
UAUUGCACUUUCCUUCGCCUUA
>cis-miR-12672
CGGACUGAGGUGAGAUCCU
>cis-miR-12676
UGCAAGACGAUGGUAGUGAGAUG
>cis-miR-12680
GAGAAGACGACCAAACUUGAUCAU
>cis-miR-12691
UUGUGAUGUAGCAACAGAAGA
>cis-miR-12695
GAACUGGACGACGUGCUUGCUUUU
>cis-miR-12696
CUGAAAAGACGACCAAAC
>cis-miR-12705
ACCGGGUAGACAUUCAUU
>cis-miR-12724
UCUGGUCGGGAUGGCAGGUAGCCCGUUG
>cis-miR-12745
UUGUGGUGUGUGCGUGCGUGCC
>cis-miR-12748
UGGAGUGUGACAAUGGUGUUUGU
>cis-miR-12761
CUGUGUGCGUGUCGACGGCU
>cis-miR-12772
AACUUGAACUGGACGACGUGU
>cis-miR-12791
CAUCUGAGGGAUUAGGACUGAAC
>cis-miR-12805
GGAUUCGUUCGGUCGGCGGG
>cis-miR-12814
GUGUGCGUGUCGACGGCUUUGCU
>cis-miR-12821
CAUGGAAGUCGGAACCCGC
>cis-miR-12833
UUGUGGUGUGUGCGUGCGUGCCA
>cis-miR-12845
UGACAGACGAUGGUAGUGAGAU
>cis-miR-12871
GUGCCAUUGUAGUUGCUUCGGC
>cis-miR-12878
UCCCUAUAUGACGUAAUGAUUUUA
>cis-miR-12880
GAUAUGUAUGGUUUUCGGUU
>cis-miR-12881
AAUCCCGGUCAGGCCCCCA
>cis-miR-12889
UGCAAGACGAUGGUAGUGAGA
>cis-miR-12909
UCACCGGGUAGACAUUCA
>cis-miR-12934
GAGUCUGGAUGUGAUGUGCGAC
>cis-miR-12954
UGGAUGGUGUGAAUGUGGUAU
>cis-miR-12959
UAAAAGACGAUGGUAGUGAGA
>cis-miR-12990
GCUUACUUGAUUUUGAUU
>cis-miR-12996
UGAAAGACGAUGGUAGUGAGAUGUUA
>cis-miR-12998
UGAAAGACUUGAGGAGUGAGACG
>cis-miR-13016
GGGUGUCGGGGGCGGACGGCAC
>cis-miR-13041
AGGGAAUUGUUCAUCGCUGG
>cis-miR-13052
UUGUGAUGUAGCAACAGAAGU
>cis-miR-13090
ACUUUCGCAGAGCGGUCACCACGAC
>cis-miR-13120
AAGACGAUGGUAGUGAGAUG
>cis-miR-13133
CCAGCUACUGUCGACGGGUAU
>cis-miR-13142
GGCGGCUUGUGGUGUGUG
>cis-miR-13167
UGAGAUCGCGACUACAGCUGGU
>cis-miR-13182
CGUGAGCCUGAGUGGAGCCGCCA
>cis-miR-13191
AGGCGAAGUGAAAGUGAAG
>cis-miR-13196
GGUGGAGUUGAACUGUGAGCUCUGU
>cis-miR-13206
UGAAAUACGAUGGUAGUGAGA
>cis-miR-13211
CGGCUUGUGGUGUGUGCG
>cis-miR-13213
GAACAGCAGUUGGCCAUG
>cis-miR-13227
UGAGGGAUUAGGACUGAACGCC
>cis-miR-13232
CUGUUGCUGCGUCCGCCUC
>cis-miR-13237
CGAAAGACUUGAGUAGUGAGACG
>cis-miR-13249
GUUGAACUGUGAGCUCUG
>cis-miR-13255
GAGAAGACGACCAAACUUGAUC
>cis-miR-13256
UGAAAGACGAUGGGAGUGAGAUU
>cis-miR-13272
UGAACUGGACGACGUGCUUGUAUU
>cis-miR-13276
GUGUGCGUGUCGACGGCUUUG
>cis-miR-13280
CUGAAAAGACGACCAAACUUGAUCAUUU
>cis-miR-13290
UGAACUGGACGACGUGCUUGAA
>cis-miR-13300
UUGAGUCUGGAUGUGAUGUG
>cis-miR-13302
CUUGCUUACGUUUUCCUUUUGG
>cis-miR-13345
AGAUAUGUUUGGGUUACUUGGUGUU
>cis-miR-13347
CAGUUGGAGGCUGGUUUUUCUG
>cis-miR-13349
UGAAAGACGAUGUUAGUGAGA
>cis-miR-13359
UCCCUAUAUGACGUAAUGAUU
>cis-miR-13360
UGGCAAGAUUAUGGCGAAGCUGAU
>cis-miR-13368
CCUGGAUUGUAAGUGGCGUGUUU
>cis-miR-13380
AGUGCAUCAUCCCCUGGAA
>cis-miR-13421
CGGUCCCGGGUCGCGGCACCA
>cis-miR-13436
CUUUGUCUGGUCGGGAUGGCA
>cis-miR-13441
AUUCGGUGGUUGGUGGUGC
>cis-miR-13445
UCGCUGUCUUGCUGUUGUGGUUAA
>cis-miR-13453
CUUUCGCAGAGCGGUCACCA
>cis-miR-13462
AGAAAGACGAUGGUAGUGAGAU
>cis-miR-13465
AAUGACAAAUGACGCUCUUA
>cis-miR-13468
AAUAGAAUGCGGUUCUUGUA
>cis-miR-13474
UUCGCAGAGCGGUCACCACGACCGGCAU
>cis-miR-13480
UGGAGUUGAACUGUGAGCUCUGU
>cis-miR-13483
UGAACUGGACGACGUGCUUGAU
>cis-miR-13487
GAAGUCGGAACCCGCUAAGGAG
>cis-miR-13489
UGAAAGACGAUGGUAGUGUGA
>cis-miR-13531
UGGAAGACUGGUGAUAUG
>cis-miR-13533
AUGGCGGAAUUUCUCGGGGACGGG
>cis-miR-13534
CGGACUGAGGUGAGAUCCUGUCGUGC
>cis-miR-13539
UGCGUGCGUGCCAGUCGGUCGGC
>cis-miR-13542
AAAGUAGACAGCAUGUAGAAU
>cis-miR-13547
UGGAAUGUUGUGAAGUAUGUAA
>cis-miR-13555
GUAGAAUAAGUGGGAGAUGAGCUUCGGC
>cis-miR-13557
AGACGGCGGCUUGUGGUGUG
>cis-miR-13558
UGUCUGGUCGGGAUGGCAGGUAGCCC
>cis-miR-13573
UGAAGGACGAUGGUAGUGAGAUG
>cis-miR-13595
AGAAGCACUGUACAGCUGUUU
>cis-miR-13597
AAGUAGACAGCAUGUAGAACAU
>cis-miR-13604
CGACCAAACUUGAUCAUU
>cis-miR-13619
GUGGUUGGUGGUGCAUGGC
>cis-miR-13621
UGAUUGUCCAUUCGCAUU
>cis-miR-13626
GAAAGACGAUGGUAGUGAGAUU
>cis-miR-13642
AACUGUGUGCGUGUCGACGGCUUUGCU
>cis-miR-13654
UGAACUGGACGACGUGCUUUU
>cis-miR-13662
GCGAGGCUGGUGUAAUGGUUAUCAUGG
>cis-miR-13673
CAGAUCCCGGUCAGGCCCCCA
>cis-miR-13676
UGAGAUCGCGACUAAAGCUGGA
>cis-miR-13682
CAAGGCUUGCUUACGUUUUCC
>cis-miR-13683
AGCUCUGUGGAUUUAGCUGGUGAGUG
>cis-miR-13692
UGAAAGACGAUGGUAGGGAGAUU
>cis-miR-13695
GAGUCUGGAUGUGAUGUGC
>cis-miR-13719
UGUGCGUGUCGACGGCUUUGCU
>cis-miR-13724
GUAGAAUAAGUGGGAGAUGA
>cis-miR-13727
AACAGCAGUUGGCCAUGG
>cis-miR-13734
GCGUGUCGACGGCUUUGCUU
>cis-miR-13756
CGGGUGCAGAUCUUGGUGGUAG
>cis-miR-13792
GCUGUCUUGCUGUUGUGG
>cis-miR-13795
UUUGAGUCUGGAUGUGAUGUG
>cis-miR-13830
UGAAAGACGAUGGUAGUGCGA
>cis-miR-13833
UUAGGAGUGCAUCAUCCCCUG
>cis-miR-13836
GAAGUGAAAGUGAAGGUCUGGC
>cis-miR-13843
GUGCCCUAGUAGCGCAGUCGGU
>cis-miR-13845
CGAAAGACGAUGGUAGUGAGAUG
>cis-miR-13870
UUGAACUGUGAGCUCUGUGG
>cis-miR-13871
AAACAGUUUUAUCCGGUAA
>cis-miR-13877
GGUCCCGGGUCGCGGCACCA
>cis-miR-13880
AGCUACUGUCGACGGGUAUAA
>cis-miR-13882
CUUUGUCUGGUCGGGAUGGCAG
>cis-miR-13889
UGAAAGACGAUGAUAGUGAGAU
>cis-miR-13891
UUUCGCAGAGCGGUCACCA
>cis-miR-13908
UGGUGAGCAGGAAGCUUCGGG
>cis-miR-13909
CGGCUUGUGGUGUGUGCGUGCGUG
>cis-miR-13912
AAUCCCGGUCGGCGCACCA
>cis-miR-13922
ACUUUCGCAGAGCGGUCACCAC
>cis-miR-13927
CUUGUCCGGACUGAGGUGAGAUC
>cis-miR-13933
ACUGUGUGCGUGUCGACGGCUUU
>cis-miR-13940
UGAGAGACUUGAGUAGUGAGACG
>cis-miR-13944
ACCAUCUGAGGGAUUAGGACUG
>cis-miR-13947
GGGAACAGCAGUUGGCCAUGGG
>cis-miR-13957
UGAAAGACGAUGGUAGUGAGAG
>cis-miR-13960
AGCUUACUUGAUUUUGAUUUU
>cis-miR-13966
UGGUUAAGGCUUUGGAUUC
>cis-miR-13969
GAAUAAGUGGGAGAUGAG
>cis-miR-13977
UUCCAGUUUAUGACGGGUUGU
>cis-miR-13978
UGAUAUGUAUGGUUUUCGGUAU
>cis-miR-13985
GUCUCGGUGGGGCCUCCA
>cis-miR-13992
GACUAGAAAGUGCACUCACUU
>cis-miR-13996
CAUCCCGGCCAGGCCCCCA
>cis-miR-13997
ACCGGUGCUGAAAAGACGACC
>cis-miR-14001
CCGGACUGAGGUGAGAUCC
>cis-miR-14029
UUGUCCGGACUGAGGUGAGA
>cis-miR-14058
GCGAGGCUGGUGUAAUGGG
>cis-miR-14079
UGAAAGACGAUAGUAGUGAGAU
>cis-miR-14113
CGAAUCCCACCUCUGUCACCA
>cis-miR-14115
UCACCUGGAACCCAGCUGAA
>cis-miR-14116
GAAAUAAAGUAGACAGCAUGA
>cis-miR-14124
AUUCGUUCGGUCGGCGGG
>cis-miR-14134
UGAAAGACUUGAGUAGGGAGACG
>cis-miR-14152
ACUUGAACUGGACGACGUGCUU
>cis-miR-14171
GGAGACGGCGGCUUGUGGUGUGUG
>cis-miR-14174
GGAAGACUGGUGAUAUGUUGU
>cis-miR-14180
AAGGCUUGCUUACGUUUUCCUUU
>cis-miR-14184
UCGAAUCCCACCCCUGACACCA
>cis-miR-14189
GAGAAGACGACCAAACUUGA
>cis-miR-14201
AACAGUUUUAUCCGGUAA
>cis-miR-14204
AAGUAGACAGCAUGUAGAACAUU
>cis-miR-14215
UGGAGGCUGGUUUUUCUGU
>cis-miR-14225
AGACGGCGGCUUGUGGUGUGUG
>cis-miR-14241
CACUUUCGCAGAGCGGUCAC
>cis-miR-14253
UUGCUUACGUUUUCCUUUUG
>cis-miR-14258
UUUGUCUGGUCGGGAUGG
>cis-miR-14274
CAGCUACUGUCGACGGGUAUUU
>cis-miR-14287
AUAUAAACAGUUUUAUCCGG
>cis-miR-14301
UCGGGUGUAAUCAGCUGACCACAUCGGU
>cis-miR-14304
UGGAAUGUUGUGAAGUAUGUACU
>cis-miR-14311
UGGAUGUACAUCUCACCGGCUUUU
>cis-miR-14318
GAGUUGAACUGUGAGCUCUGUGG
>cis-miR-14320
GGAAGUCGGAACCCGCUAAG
>cis-miR-14321
GGGGACUAAAAAAAAAAAA
>cis-miR-14324
AAAGUAGACAGCAUGUAGAAUA
>cis-miR-14328
AGAAUAAGUGGGAGAUGAGCUUCGGC
>cis-miR-14342
UGAGAUCGCGACUAAAGCUGGUUUU
>cis-miR-14356
GGGUGUCGGGGGCGGACGGC
>cis-miR-14365
GUGGAUUUAGCUGGUGAGUGUGGUUU
>cis-miR-14371
CUGAGGGAUUAGGACUGAAC
>cis-miR-14381
GGCUUGUCCGGACUGAGGUGAGAUCCU
>cis-miR-14392
AUGAUGAUGAUGAUGAUGAUG
>cis-miR-14460
UCGCUGUCUUGCUGUUGUGGUUA
>cis-miR-14463
GCUUGUGGUGUGUGCGUGCGUG
>cis-miR-14482
UGUGCGUGUCGACGGCUU
>cis-miR-14485
UGACUAGAAAGUGCACUC
>cis-miR-14496
UGAAGGACUUGAGUAGUGAGACG
>cis-miR-14504
UUCGCAGAGCGGUCACCACGACCGGCAUC
>cis-miR-14524
AAGAAUGACAAAUGACGCU
>cis-miR-14528
AAAGUAGACAGCAUGUAGAAAA
>cis-miR-14530
GACUAGAAAGUGCACUCACUUC
>cis-miR-14547
AAUUCGUCUAGAUGAGGUAUA
>cis-miR-14565
CGUGCGUGCCAGUCGGUCGGCGUG
>cis-miR-14572
CUGUUGCUGCGUCCGCCU
>cis-miR-14573
UGUCUGGUCGGGAUGGCAGGUAG
>cis-miR-14576
UCACAACCUACUUGAUUGA
>cis-miR-14614
CACUUUCGCAGAGCGGUCA
>cis-miR-14618
AUCUGAGGGAUUAGGACUGAACGC
>cis-miR-14634
AGCUUACUUGAUUUUGAUUU
>cis-miR-14639
UGGAUGUACAUCUCACCGGCUUU
>cis-miR-14643
AUAGACGCUGUAUUGUGCCCU
>cis-miR-14652
UAAGACGAUACAAGAACUUUA
>cis-miR-14658
UGGCAAGAUUAUGGCGAAGC
>cis-miR-14681
AAAAUUACAGUACUGCCCUUA
>cis-miR-14685
GCUUUGUCUGGUCGGGAUGGCAGGU
>cis-miR-14686
UUGCUUACGUUUUCCUUUUGGCG
>cis-miR-14696
AGCUCUGUGGAUUUAGCUGGUGAGUGU
>cis-miR-14711
GCGAGGCUGGGGUAAUGGU
>cis-miR-14715
UUCCAGUUUAUGACGGGUUGUU
>cis-miR-14735
GGAAGUCGGAACCCGCUAAGGAG
>cis-miR-14741
AGUGCAUCAUCCCCUGGA
>cis-miR-14742
CCUAUAUGACGUAAUGAU
>cis-miR-14752
AGACGACCAAACUUGAUCAUUUAG
>cis-miR-14780
GUGGAUUUAGCUGGUGAGUGUGGU
>cis-miR-14784
UGGAAGACUGGGGAUAUGUUGUU
>cis-miR-14806
AGACGGCGGCUUGUGGUGUGUGC
>cis-miR-14828
GCGUGAGCCUGAGUGGAGCCG
>cis-miR-14830
GUCCGGACUGAGGUGAGAUCC
>cis-miR-14833
UGUGAGGAUUGACAGAUUG
>cis-miR-14860
CUGUGAGGAUUGACAGAUUG
>cis-miR-14865
GAGAAGACGACCAAACUUGAU
>cis-miR-14876
AGAGGAGAUUGGACUUACUGU
>cis-miR-14891
AAGGCGAAGUGAAAGUGAAGGU
>cis-miR-14894
UUGGUGGUGCAUGGCCGU
>cis-miR-14905
GAAAGACGAUGGUAGUGAG
>cis-miR-14910
UUGAGUCUGGAUGUGAUGUGCGACC
>cis-miR-14972
UAGAAUAAGUGGGAGAUGA
>cis-miR-14984
UGAAAGACGAUUGUAGUGAGA
>cis-miR-14990
GUGCUGAGAAGACGACCA
>cis-miR-14991
UGAACUGUGAGCUCUGUGGAUUU
>cis-miR-14992
GAGUGCAUCAUCCCCUGGA
>cis-miR-15013
GAGACUGGUGUAAUGGUUAUC
>cis-miR-15014
UUGAACUGUGAGCUCUGU
>cis-miR-15017
UGUCUGGUCGGGAUGGCAGGUAGCC
>cis-miR-15021
GAAUAAGUGGGAGAUGAGCUUC
>cis-miR-15027
AAAGACGAUGGUAGUGAGAUGU
>cis-miR-15033
CCCCUAUAUGACGUAAUGAUUUGA
>cis-miR-15046
GCCCUAGUAGCGCAGUCG
>cis-miR-15057
CAGCUGUAGUGCUGCUUUGCUG
>cis-miR-15070
CGAGGCUGGUGUAAUGGUU
>cis-miR-15079
AACUGUGUGCGUGUCGACGGC
>cis-miR-15081
GUGGUUAAGGCUUUGGAUUG
>cis-miR-15094
AACUUGAUCAUUUAGAGG
>cis-miR-15103
CGUGAGCCUGAGUGGAGCCGC
>cis-miR-15111
UAAAAGACGAUGGUAGUGAGAUG
>cis-miR-15128
UGUGCGUGUCGACGGCUUUGCUUCC
>cis-miR-15139
AAAAUGCACCAUCUACCCGAGAUU
>cis-miR-15151
GGUGUGUGCGUGCGUGCCAG
>cis-miR-15165
GCAAGGCUUGCUUACGUUUU
>cis-miR-15174
AAACCGUUACCAUUACUGAGU
>cis-miR-15193
UGAACGACGAUGGUAGUGAGAUG
>cis-miR-15202
GGCGUUUGAGUCUGGAUGUGA
>cis-miR-15203
AGAGACUCACCUGGAACCCA
>cis-miR-15208
CCGGAUGGCGGAAUUUCUCGGGGACG
>cis-miR-15210
GAUGGCGGAAUUUCUCGGGGACGGGAG
>cis-miR-15211
UGAAAGACGAUGGUAGUGAGC
>cis-miR-15212
CUACCAUCUGAGGGAUUAGGACUG
>cis-miR-15240
UGAAAGACUUGAGUAGUGAUACG
>cis-miR-15244
GAAAGUGAAGGUCUGGCUU
>cis-miR-15246
UGAACUGUGAGCUCUGUGG
>cis-miR-15266
GCGAGGCUGGUGUAAUGGGU
>cis-miR-15270
UGUUCUUCAUACCUCCGGAG
>cis-miR-15272
UCGGUGGAUGUGGUUGAUGGGA
>cis-miR-15275
CUGUGGAUUUAGCUGGUGAGUGU
>cis-miR-15288
GUGUGCGUGCGUGCCAGUCGGUCGG
>cis-miR-15324
UCCCUAUAUUACGUAAUGAUUUGA
>cis-miR-15327
CUGUCUUGCUGUUGUGGUUAAACC
>cis-miR-15337
GUUGGUGGUGCAUGGCCGUUC
>cis-miR-15345
ACCCUGAGACCCUUUGGCUGG
>cis-miR-15350
GUGGUGAGCAGGAAGCUUCGG
>cis-miR-15362
GAUGGCGGAAUUUCUCGGGGACGGGA
>cis-miR-15363
AUAUGACGUAAUGAUUUGAG
>cis-miR-15368
CGAAUCCCACCACUGUCACCA
>cis-miR-15380
CGGCGGCUUGUGGUGUGUGCGUG
>cis-miR-15394
GAAAAGACGACCAAACUUGAUCAUU
>cis-miR-15395
AUAUCCCGGUCAGGCCCCCA
>cis-miR-15432
ACAGCCCUGCUUGGGACAC
>cis-miR-15435
UUGGUGGUGCAUGGCCGUUCU
>cis-miR-15449
UGAAAUACGAUGGUAGUGAGAUG
>cis-miR-15474
AGAAGACGACCAAACUUGAUCAUU
>cis-miR-15494
UAAAUGCAUUUUCUGGCCCGUAAU
>cis-miR-15497
UAAGACGAUACAAGAACUUU
>cis-miR-15514
GGAGAUGGCUGGAGGAGAAGAUC
>cis-miR-15535
UGGAUUUAGCUGGUGAGUGUGG
>cis-miR-15542
GAUUCGUUCGGUCGGCGGG
>cis-miR-15544
GUUUGAGUCUGGAUGUGAUGUGCGACCC
>cis-miR-15553
AGAAGUGACUCUGAAAGGCCUU
>cis-miR-15555
UGAAAGGCGAUGGUAGUGAGA
>cis-miR-15571
UUGGAGGCUGGUUUUUCUG
>cis-miR-15596
UUGGUGGUGCAUGGCCGUU
>cis-miR-15614
UCCCUAUAUGACGUAAUG
>cis-miR-15624
AGUUGAACUGUGAGCUCUGUGGA
>cis-miR-15629
ACAGCCAAUAUUGAUGCCCG
>cis-miR-15646
CAAAUCCCGGUCGGGCCCCCA
>cis-miR-15648
CGGUGGUUGGUGGUGCAUGGC
>cis-miR-15653
AGAUGGCUGGAGGAGAAGAU
>cis-miR-15675
AUGAUGAUGAUGAUGAUGAUGA
>cis-miR-15694
UGUAGAAUAAGUGGGAGAUGAGCUUCG
>cis-miR-15695
GAAGUCGGAACCCGCUAAGG
>cis-miR-15700
ACUAAUAGGGAACGUGAGCUGGGUUUA
>cis-miR-15701
GAUGAUGAUGAUGAUGAUGAU
>cis-miR-15703
UGAAAGACGAUGGUAGAGAGAUG
>cis-miR-15728
CGGGUGUCGGGGGCGGAC
>cis-miR-15733
UGGAAUGUGGCGAAGUAUGGUAA
>cis-miR-15737
CCAGAUCUGACACUUCCAACUU
>cis-miR-15742
UUGAGUCUGGAUGUGAUGUGCGACCCG
>cis-miR-15756
UUGUCCGGACUGAGGUGAG
>cis-miR-15767
GUUGAACUGUGAGCUCUGUGGAUUU
>cis-miR-15782
UGAAAGACUUGAGUAGAGAGACG
>cis-miR-15784
AUAAACAGUUUUAUCCGGUA
>cis-miR-15790
CUAAUAGGGAACGUGAGCU
>cis-miR-15792
ACUCACCUGGAACCCAGCUG
>cis-miR-15806
AAGCUUACUUGAUUUUGAUU
>cis-miR-15807
UGCGUGUCGACGGCUUUGCU
>cis-miR-15813
GAGACUGCCAUAUUGUAGACAU
>cis-miR-15828
AAGUGAAAGUGAAGGUCUGGCUU
>cis-miR-15831
AAGGCGAAGUGAAAGUGAAGG
>cis-miR-15845
UGUGUGCGUGCGUGCCAGUCGGUCGG
>cis-miR-15849
CGGCGGCUUGUGGUGUGUGCG
>cis-miR-15863
UAGAAUGCGGUUCUUGUA
>cis-miR-15891
CGAAGUGAAAGUGAAGGUCUGG
>cis-miR-15893
AGAAUGACAAAUGACGCUCUUA
>cis-miR-15910
UGGUUGGUGGUGCAUGGCCGUU
>cis-miR-15957
UUGAACUGUGAGCUCUGUGGAUUUAGCU
>cis-miR-15959
AAUUUGAUUUGUUGGUUUAU
>cis-miR-15977
CAUACCUCCGGAGUUCCUCC
>cis-miR-15991
UUGUCCGGACUGAGGUGAGAU
>cis-miR-15995
UUGAGUCUGGAUGUGAUGU
>cis-miR-16003
CUCACCUGGAACCCAGCUGA
>cis-miR-16004
UGGAAGACUGGUGAUAUGUUGUUA
>cis-miR-16026
UGUGAGGAUUGACAGAUUGA
>cis-miR-16031
GGCGAAGUGAAAGUGAAGGUCUGGC
>cis-miR-16032
ACAUGACGUAAUGAUUUGA
>cis-miR-16042
UGUAGAAUAAGUGGGAGA
>cis-miR-16058
UUAUGCACAACUGGUAGGUAU
>cis-miR-16072
CGGUGCUGAAAAGACGACCAAA
>cis-miR-16112
AAGAGGAGAUUGGACUUACU
>cis-miR-16138
GGUGGUUGGUGGUGCAUGG
>cis-miR-16166
CGUAUCCCACCUCUGUCACCA
>cis-miR-16178
AUAAGAAUGGUAGAUCUUUU
>cis-miR-16197
CAAAUCCCGGCCAGGCCCCCA
>cis-miR-16202
CUGUCUUGCUGUUGUGGUUAAACCGG
>cis-miR-16206
GGUGUCUACUUCUUAGAGGG
>cis-miR-16225
GACGGCGGCUUGUGGUGU
>cis-miR-16226
AUAUGACGUAAUGAUUUUA
>cis-miR-16242
UUGAAAGACGAUGGUAGUGAGA
>cis-miR-16249
GUGGAUUUAGCUGGUGAGUGUGG
>cis-miR-16253
GUUGGAGGCUGGUUUUUC
>cis-miR-16258
AAAAUUACAGUACUGCCCUU
>cis-miR-16267
AAGACGAUGGUAGUGAGAUGU
>cis-miR-16293
GUUGGAGGCUGGUUUUUCU
>cis-miR-16303
UGAAAGACGAUGGUAGUGAGCUG
>cis-miR-16308
UUGAACUGUGAGCUCUGUGGAUUUA
>cis-miR-16309
GUGCACUUUCGCAGAGCGGUCACCACG
>cis-miR-16331
AGAAGACGACCAAACUUGAUCAUUU
>cis-miR-16346
GGGUGUCGGGGGCGGACGGCACGU
>cis-miR-16347
GCUUACUUGAUUUUGAUUUU
>cis-miR-16354
GCUUUGUCUGGUCGGGAUGG
>cis-miR-16382
UAAAGACGGUAACAACUUUA
>cis-miR-16391
CACAGCCAAUAUUGAUGCCCGA
>cis-miR-16411
GGUGGAGUUGAACUGUGAA
>cis-miR-16432
GGAAGAUCUGGUGUGGAUGAU
>cis-miR-16435
GGUGUGUGCGUGCGUGCCAGUCGGU
>cis-miR-16439
GGUGUCGGGGGCGGACGGC
>cis-miR-16440
UGAGAUCGCGACUAAAGCUGGC
>cis-miR-16451
UGUCCGGACUGAGGUGAGAU
>cis-miR-16463
UGAACUGGACGACGUGCUUGUUUA
>cis-miR-16466
GUGCGUGUCGACGGCUUUG
>cis-miR-16486
GAGACUGGUGUAAUGGUUA
>cis-miR-16490
AGAAUAAGUGGGAGAUGA
>cis-miR-16491
UGCUGCCUGAUAAGAGCUGUGAA
>cis-miR-16527
GGCUUGCUUACGUUUUCCUUU
>cis-miR-16546
UGAAAGACGAUGGUAGUAAA
>cis-miR-16562
UGAAAGACGGUGGUAGUGAGA
>cis-miR-16563
UCUGUGGAUUUAGCUGGUGAGUGUG
>cis-miR-16571
GUCGGAGACGGCGGCUUGUGGUGUGU
>cis-miR-16580
AACUUGAUCAUUUAGAGGAA
>cis-miR-16581
AAAACAACACCUUACGGUCG
>cis-miR-16602
AUCGCUGUCUUGCUGUUGUGGUUAA
>cis-miR-16609
UGAAAGACGAUGGUAGUGAGAUUAU
>cis-miR-16618
AGUAGACAGCAUGUAGAACAAU
>cis-miR-16642
UAAUUUGAUUUGUUGGUUUAA
>cis-miR-16667
UAAAUGCAUUUUCUGGCCCGUUU
>cis-miR-16685
GCUUGCUUACGUUUUCCUUU
>cis-miR-16692
GUGGAGUUGAACUGUGAGCUCUGUGG
>cis-miR-16699
GCGUGAGCCUGAGUGGAGCCGCCA
>cis-miR-16728
UGCGUGCGUGCCAGUCGGUCGGCG
>cis-miR-16760
UGCCAUUGUAGUUGCUUCGGC
>cis-miR-16767
UGAAAGACGUUGGUAGUGAGAU
>cis-miR-16790
AAACUUGAUCAUUUAGAGGAA
>cis-miR-16792
GUGCAUCAUCCCCUGGAAUCGGGUU
>cis-miR-16793
GAAAGUGAAGGUCUGGCUUG
>cis-miR-16794
AUGGCGGAAUUUCUCGGGGACGGGA
>cis-miR-16806
GGCGGCUUGUGGUGUGUGCGUGCG
>cis-miR-16808
UAUCACAGCCCUGCUUGGGACAA
>cis-miR-16818
UGAAAGACGAUGGUAGUGAUAUG
>cis-miR-16821
GAACAGCAGUUGGCCAUGGGUC
>cis-miR-16823
AGCUCUGUGGAUUUAGCUGGUGAG
>cis-miR-16825
UGAAAGACUUGAGUAGUGAGACGAU
>cis-miR-16844
GUGCUGAAAAGACGACCAAAC
>cis-miR-16860
AUAUAAACAGUUUUAUCCG
>cis-miR-16876
GUGCGUGUCGACGGCUUUGCUU
>cis-miR-16879
AACUGUGUGCGUGUCGACGGCUUUGCUU
>cis-miR-16888
AACAGCAGUUGGCCAUGGG
>cis-miR-16893
CUCAGAAGCGUGGCUGGUUUU
>cis-miR-16900
CGUGAGCCUGAGUGGAGCCG
>cis-miR-16906
AUGAUGUAGCAACAGAGGUAU
>cis-miR-16909
GCAAUAACCAAAUUCUGCUC
>cis-miR-16921
CCAUCUGAGGGAUUAGGA
>cis-miR-16927
CAUACUUCGAAGAUCGUGUA
>cis-miR-16934
UGCGUGCGUGCCAGUCGGUCG
>cis-miR-16939
GGAGACGGCGGCUUGUGGUGUGUGC
>cis-miR-16957
AGUCUGGAUGUGAUGUGCGACCCGUU
>cis-miR-16979
GGUGUCGGGGGCGGACGGCAC
>cis-miR-16988
UGCGUGUCGACGGCUUUG
>cis-miR-16991
UAAGGCACGCGGUGAAUGUCU
>cis-miR-17010
UGAGAUCGCGACUAAAGUUGGU
>cis-miR-17025
UGAAUAAGAAUGGUAGAUCUUUU
>cis-miR-17026
AGGCGAAGUGAAAGUGAA
>cis-miR-17030
UGCUGAAAAGACGACCAA
>cis-miR-17069
AGUAGACAGCAUGUAGAACAUUU
>cis-miR-17073
UGUGGAUUUAGCUGGUGAGUGUGGU
>cis-miR-17076
UGACUAGAAAGUGCCCUCACUUC
>cis-miR-17080
UCACAGCCAAUAUUGAUGCCCGA
>cis-miR-17108
GUGCAUCAUCCCCUGGAAUCGG
>cis-miR-17134
AUAAACAGUUUUAUCCGGU
>cis-miR-17161
CUCGGAUUCGUUCGGUCGGCGGG
>cis-miR-17164
UGGAAGUCGGAACCCGCUA
>cis-miR-17180
CUUGAACUGGACGACGUGCUUU
>cis-miR-17204
AAUAGAAUGCGGUUCUUG
>cis-miR-17209
GUUUGAUUCUGUCGAUCGGU
>cis-miR-17211
UGGAAGUCGGAACCCGCUAA
>cis-miR-17222
UGUGCGUGCGUGCCAGUCG
>cis-miR-17238
UUUGUCUGGUCGGGAUGGCAGGUA
>cis-miR-17239
GAGGCUGGUUUUUCUGUUGCUGCGUC
>cis-miR-17255
AAAGACGACCAAACUUGAUCAUUUAG
>cis-miR-17261
UGUCCGGACUGAGGUGAG
>cis-miR-17270
AAUCCCACCUCUGACACCA
>cis-miR-17281
AAAAAAUUACAGUACUGCCCA
>cis-miR-17308
CGGGGGACUAAAAAAAAA
>cis-miR-17311
UACCAUCUGAGGGAUUAGGACUGAAC
>cis-miR-17324
GCGUGCGUGCCAGUCGGUCG
>cis-miR-17328
CUCGGUGGAUGUGGUUGAUGGGA
>cis-miR-17345
GUGUGCGUGUCGACGGCUUUGCUU
>cis-miR-17349
CUGAAAGACUUGAGUAGUGAGACG
>cis-miR-17353
CAUCCCGGCUAGGCCCCCA
>cis-miR-17354
GAAUAAGUGGGAGAUGAGCUU
>cis-miR-17356
UGGAGUUGAACUGUGAGCUCUGUGGAU
>cis-miR-17358
AGGUGUCUACUUCUUAGAGGGA
>cis-miR-17364
UGUGGAUUUAGCUGGUGAGUGUGG
>cis-miR-17366
GUGGAUUUAGCUGGUGAGUGUGGUU
>cis-miR-17398
GACGGCGGCUUGUGGUGUGU
>cis-miR-17406
CCUGAGACCCUAGAGUUUCC
>cis-miR-17409
GUGGUUAAGGCUUUGGAUUC
>cis-miR-17433
UGAAAGACGAUGGUAGUA
>cis-miR-17439
CUUGCUUACGUUUUCCUU
>cis-miR-17442
CACCGGGUAGACAUUCAUUCACU
>cis-miR-17450
UGGCCAUGGAAGUCGGAAC
>cis-miR-17468
AAAGUAGACAGCAUGUAGAAA
>cis-miR-17502
CGGGUGCAGAUCUUGGUGGUAGU
>cis-miR-17506
UAGAAUAAGUGGGAGAUGAGCUUCGGC
>cis-miR-17514
UGCUGCCUGAUAAGAGCUGUG
>cis-miR-17528
GCCGGAUGGCGGAAUUUCUCGGGGACG
>cis-miR-17555
AAAUCCCGGUCGGGCCCCCA
>cis-miR-17604
UGAUAUGUAUGGUUUUCG
>cis-miR-17606
GGAGAUGGCUGGAGGAGAAGAU
>cis-miR-17616
UUCUCAAAGGACGUGUGUAUA
>cis-miR-17627
GAAGACGACCAAACUUGAU
>cis-miR-17659
AGAAGCACUGUACAGCUGUU
>cis-miR-17672
CGGGUGUAAUCAGCUGACCAC
>cis-miR-17716
AGGAGAUUGGACUUACUGAGUU
>cis-miR-17739
GAGGACUCGGGAGUAGGUGUAAGU
>cis-miR-17746
AGAGGAGAUUGGACUUACUGUUU
>cis-miR-17751
UAUCCCACCCCUGACACCA
>cis-miR-17755
GGGUGUCGGGGGCGGACG
>cis-miR-17762
UGAAAGACGAUGGGAGUGAG
>cis-miR-17787
CAUCUGAGGGAUUAGGACUGA
>cis-miR-17791
UCGAAUCCCACCACUGUCACCA
>cis-miR-17808
CAAUAACAGGUCUGUGAU
>cis-miR-17813
CUUGUCCGGACUGAGGUGA
>cis-miR-17829
AGUCUGGAUGUGAUGUGCGACCCGU
>cis-miR-17846
GUGGAUGUGGUUGAUGGGAUUACU
>cis-miR-17865
UGAACUGGACGACGUGCUUUUU
>cis-miR-17867
CACUUUCGCAGAGCGGUCACCACGACC
>cis-miR-17868
UCGGUGGAUGUGGUUGAUGGGAU
>cis-miR-17870
UGAAAGACUUGAGUAGUGCGACG
>cis-miR-17871
CAGUUGGAGGCUGGUUUUUC
>cis-miR-17884
CCGGUGCUGAAAAGACGACCAAA
>cis-miR-17886
CAAGGCUUGCUUACGUUUUCCUUU
>cis-miR-17894
UGAAAGACGAAGGUAGUGAGAU
>cis-miR-17906
CUUGUCCGGACUGAGGUG
>cis-miR-17911
UGACAGACUUGAGUAGUGAGACG
>cis-miR-17913
GCCCUAGUAGCGCAGUCGGUUA
>cis-miR-17921
CGGGUGUAAUCAGCUGAC
>cis-miR-17924
GUGAAAGUGAAGGUCUGGCU
>cis-miR-17932
UCACCGGGAAGACAUUCAUUCA
>cis-miR-17936
AUAUAAACAGUUUUAUCCGGUA
>cis-miR-17941
UGGAUUUAGCUGGUGAGUGUGGU
>cis-miR-17952
UGCUGAAAAGACGACCAAA
>cis-miR-17955
UCACAGCCAGUAUUUAUGAACG
>cis-miR-17965
UUUUCAGCAACCUUAUGAGUA
>cis-miR-17975
CUGGAUUGUAAGUGGCGUGU
>cis-miR-17985
UGAAAGACGAUGGGAGGGAGA
>cis-miR-18001
UGUCGGAGACGGCGGCUU
>cis-miR-18004
UGAAAGACGAUGGUAGUGAUU
>cis-miR-18024
AUAAAGUAGACAGCAUGUAG
>cis-miR-18026
GAACUGGACGACGUGCUUGCA
>cis-miR-18028
CAUUGUAGUUGCUUCGGC
>cis-miR-18035
CCAGUGACCGAACAUAUUCCCA
>cis-miR-18049
GCGAGGCUGGGGUAAUGGUU
>cis-miR-18062
GGAAGUCGGAACCCGCUAAGGA
>cis-miR-18079
UGUCCGGACUGAGGUGAGAUC
>cis-miR-18085
UCGCUGUCUUGCUGUUGUGGU
>cis-miR-18087
CUGAAGACAAUGUCAGGC
>cis-miR-18092
CGCUGUCUUGCUGUUGUGGUUAAA
>cis-miR-18093
UCCCUAUGACGUAAUGAUUUGA
>cis-miR-18112
CUUUGUCUGGUCGGGAUGGCAGG
>cis-miR-18119
UAUCACAGUCCAAGCUUUGGUAAG
>cis-miR-18133
GUAGAAUAAGUGGGAGAUG
>cis-miR-18148
AUGGCGGAAUUUCUCGGGGACGGGAGU
>cis-miR-18168
GCGUUUGAGUCUGGAUGUGAU
>cis-miR-18171
AGGAGUGCAUCAUCCCCUG
>cis-miR-18177
GUGCGUGUCGACGGCUUUGCU
>cis-miR-18201
GGCUUUGUCUGGUCGGGAUGG
>cis-miR-18205
GAAGUCGGAACCCGCUAAGGAGU
>cis-miR-18242
CCUAUAUGACGUAAUGAUUU
>cis-miR-18275
AGCUUACUUGAUUUUGAU
>cis-miR-18278
GGGUGCAGAUCUUGGUGGUAG
>cis-miR-18280
UGCUGAAAAGACGACCAAACUUGAUCAUU
>cis-miR-18295
UGAAAGACGAUGGCAGUGAG
>cis-miR-18305
UCUGAGGGAUUAGGACUGAAC
>cis-miR-18309
UGAUGAUGAUGAUGAUGAUGAU
>cis-miR-18319
CUUUGUCUGGUCGGGAUGGCAGGU
>cis-miR-18329
CAGAUCUGACACUUCCAAC
>cis-miR-18331
GCGAGGCUGGUGUAAUGU
>cis-miR-18335
UGUCAUGGAGUUGCUCUCUACA
>cis-miR-18345
CGACCAAACUUGAUCAUUU
>cis-miR-18350
UUCCUAUAUGACGUAAUGAUUUGA
>cis-miR-18365
GUGCUGAAAAGACGACCAAA
>cis-miR-18386
AGUUGAACUGUGAGCUCUGUGG
>cis-miR-18392
GUAUCCCACCCCUGACACCA
>cis-miR-18425
UGAUGAUGAUGAUGAUGAU
>cis-miR-18428
GGCUUGUCCGGACUGAGG
>cis-miR-18435
GGUGGUUGGUGGUGCAUGGCC
>cis-miR-18438
UUAAAGACGAUGGUAGUGAGA
>cis-miR-18439
UCCUCGGGUGUAAUCAGCU
>cis-miR-18442
GUGCUGAGAAGACGACCAA
>cis-miR-18454
AUCCUGGCAGGGUCGCCA
>cis-miR-18456
GGGUGUCGGGGGCGGACGGCACG
>cis-miR-18475
UAUCACAGUCCAAGCUUUGGUA
>cis-miR-18490
AGGUGUCUACUUCUUAGAGG
>cis-miR-18497
GCUUGCUUACGUUUUCCUUUUGG
>cis-miR-18515
UGAAAGACGAUGGUAGUGAGAAG
>cis-miR-18522
UUUGAGUCUGGAUGUGAUGUGCGAC
>cis-miR-18534
UCACAGCCAAUAUUGAUGC
>cis-miR-18538
CGAAGUGAAAGUGAAGGUCUGGCU
>cis-miR-18546
CGGAUGGCGGAAUUUCUCGGGGACG
>cis-miR-18551
UCACCGGGGAGACAUUCAUUC
>cis-miR-18570
UGGUUAAGGCUUUGGAUUG
>cis-miR-18577
ACAGUCCUGCUUAGGUGA
>cis-miR-18590
AAAAUGCACCAUCUACCAGAGA
>cis-miR-18591
AGAGACUGCCAUAUUGUAGAC
>cis-miR-18601
GUUGAACUGUGAGCUCUGU
>cis-miR-18617
AAGAGGAGAUUGGACUUACUU
>cis-miR-18630
GAGACUGGUGUAAUGGUUAUA
>cis-miR-18638
GUUGGUGGUGCAUGGCCGUUCU
>cis-miR-18646
GAAUGACAAAUGACGCUCUU
>cis-miR-18653
GAGUUGAACUGUGAGCUCUGU
>cis-miR-18661
AAAUGCAUUUUCUGGCCCGUAA
>cis-miR-18682
AGUCUGGAUGUGAUGUGCGACCCG
>cis-miR-18687
AUAAAGCUAGAUGACCAAAGUCG
>cis-miR-18694
UAUCACAGUCCAAGCUUU
>cis-miR-18699
GCUUACUUGAUUUUGAUUUUC
>cis-miR-18757
GAAGACGACCAAACUUGAUC
>cis-miR-18758
CGGUGGAUGUGGUUGAUGGGAUU
>cis-miR-18762
UGAAAGACUUGAGUAGUGAGACGCAUUU
>cis-miR-18768
AGAUCCCGGUCAGGCCCCCA
>cis-miR-18778
GUGCAUCAUCCCCUGGAAU
>cis-miR-18783
ACUGUGUGCGUGUCGACGGCUU
>cis-miR-18788
GCCCUAGCAGCGCAGUCGGU
>cis-miR-18799
AAGAAUGACAAAUGACGCUC
>cis-miR-18803
UGAAAGACGAUGGUAAUGAGAU
>cis-miR-18838
UCCCUAUAUGACGCAAUGAUUUGA
>cis-miR-18841
GCGUGUCGACGGCUUUGCU
>cis-miR-18847
GAGGCUGGUGUAAUGGUUAUA
>cis-miR-18886
GUUGAACUGUGAGCUCUGUGGAUUUA
>cis-miR-18890
CUGUGUGCGUGUCGACGG
>cis-miR-18904
UGAAAGACUCGAGUAGUGAGACG
>cis-miR-18910
UGCAAGACUUGAGUAGUGAGACG
>cis-miR-18912
UGAGAUCGCGACUAAAGCUGGG
>cis-miR-18913
GGUGUCGGGGGCGGACGGCACGU
>cis-miR-18916
GUGCAUCAUCCCCUGGAAUCG
>cis-miR-18925
AGAAAGAUGCAGCUGAGCUCU
>cis-miR-18936
GAUGGCGGAAUUUCUCGGGGACGGGAGU
>cis-miR-18940
AGAUAUGUUUGGGUUACUUGGUUU
>cis-miR-18942
AAUCCCACCACUGUCACCA
>cis-miR-18943
GUGCAUCAUCCCCUGGAAUC
>cis-miR-18947
AAAAAAUUACAGUACUGCCC
>cis-miR-18958
AACUUGAACUGGACGACGUG
>cis-miR-18974
CUGGCCUGUGCUGAGCGGC
>cis-miR-18978
AAUAACAGGUCUGUGAUGC
>cis-miR-19019
GAUCCCACCCCUGACACCA
>cis-miR-19028
UAAAUGCAUUUUCUGGCCCGUAAA
>cis-miR-19031
UGAACUGGACGACGUGCUUGAUUU
>cis-miR-19032
AGGAAGCACGAGGGCUGAGA
>cis-miR-19049
GAUUCGGUGGUUGGUGGUGCAU
>cis-miR-19051
CGGGUGUCGGGGGCGGACGG
>cis-miR-19120
CGGAGACGGCGGCUUGUGG
>cis-miR-19147
AAACAACACCUCACAGUCGCA
>cis-miR-19152
AGGACUCGGGAGUAGGUGUAAGUG
>cis-miR-19165
AACAGCAGUUGGCCAUGGGU
>cis-miR-19204
GCGAGGCUGGGGUAAUGG
>cis-miR-19208
UGAAAGACGAUGGUAGUAAGAU
>cis-miR-19211
ACUGUGAGGAUUGACAGAUUG
>cis-miR-19213
UCAGCUGUAGUGCUGCUUUGCUGG
>cis-miR-19214
UGUGCGUGUCGACGGCUUUGCUUC
>cis-miR-19223
GAUGAUGAUGAUGAUGAUGAUGA
>cis-miR-19233
CUGAAGACAAUGUCAGGCGGGGAG
>cis-miR-19243
CCUCGGUGGAUGUGGUUGAUGGG
>cis-miR-19261
UGAAAGACGAUGGUAGUGAGAUGAAA
>cis-miR-19273
AUAUAAACAGUUUUAUCCGGU
>cis-miR-19277
CUCUGUGGAUUUAGCUGGUGAGUG
>cis-miR-19284
AAAAACCAAAUUGAUAUGCA
>cis-miR-19285
UCUGAGGGAUUAGGACUGA
>cis-miR-19290
UCACCGUGUAGACAUUCAUUCA
>cis-miR-19330
UCACCGGUUAGACAUUCAUUCA
>cis-miR-19377
GUGAGCCUGAGUGGAGCCGCCACGG
>cis-miR-19380
UGAAAGACUUGAGUAGUGAGGCG
>cis-miR-19399
GUCCUCGGGUGUAAUCAGCU
>cis-miR-19423
GGGUGCAGAUCUUGGUGGUAGU
>cis-miR-19439
CUGGCCUGUGCUGAGCGGCUGCACCUUUU
>cis-miR-19464
GACGACCAAACUUGAUCAUUUA
>cis-miR-19465
UAUCACAGUCCUGCUUAGG
>cis-miR-19472
UCGAAUCCCACCUCUGACACCA
>cis-miR-19474
AGGAGAUUGGACUUACUGAGAU
>cis-miR-19480
GAUGAGAGACUGCCAUAU
>cis-miR-19481
GCGUGAGCCUGAGUGGAGCCGCCACGG
>cis-miR-19486
GGAGGUAGUUCGUUGUGUGGUAAA
>cis-miR-19505
GAAUCCCACCUCUGACACCA
>cis-miR-19510
GACGGCGGCUUGUGGUGUG
>cis-miR-19549
GUCUGGUCGGGAUGGCAGGUAGCCCG
>cis-miR-19552
AAACUUGAUCAUUUAGAGG
>cis-miR-19558
UGAAAGGCUUGAGUAGUGAGACG
>cis-miR-19562
UGAGAGACGAUGGUAGUGAGAUG
>cis-miR-19567
AACUGUGUGCGUGUCGAC
>cis-miR-19581
GACGACCAAACUUGAUCAUUU
>cis-miR-19612
GCGAGGCUGGUGUAAUGGUUU
>cis-miR-19622
GUGCAUCAUCCCCUGGAA
>cis-miR-19626
UGAAAGACGAUGGUAUUGAGA
>cis-miR-19636
UGUUGCUGCGUCCGCCUC
>cis-miR-19643
CUGUCUUGCUGUUGUGGUUAAAC
>cis-miR-19647
GAUCCCGGUCAGGCCCCCA
>cis-miR-19653
CAGGUGUCUACUUCUUAGAG
>cis-miR-19660
GCUGGUGAGUGUGGUUUG
>cis-miR-19686
AGUUGAACUGUGAGCUCUG
>cis-miR-19691
AGGGGUUACCAGGGAGCGAUUU
>cis-miR-19695
UAACUUGAACUGGACGACGU
>cis-miR-19704
CACAGCCAAUAUUGAUGCCCG
>cis-miR-19721
CGGUGGUUGGUGGUGCAUGGCC
>cis-miR-19737
GUAGAAUAAGUGGGAGAUGAGCUUCGGCU
>cis-miR-19743
GGAACAGCAGUUGGCCAU
>cis-miR-19771
UGAUAUGUAUGGGUUUCGGUUA
>cis-miR-19777
CUUUCGCAGAGCGGUCACC
>cis-miR-19814
GCGUUUGAGUCUGGAUGUG
>cis-miR-19816
AUUCGGUGGUUGGUGGUGCA
>cis-miR-19822
UUUGAGUCUGGAUGUGAUGU
>cis-miR-19851
UCUCUAUAUGACGUAAUGAUUUGA
>cis-miR-19871
CCUGGAUUGUAAGUGGCGUGUUUU
>cis-miR-19877
UGAGAUCGUGACUAAAGCUGGUAU
>cis-miR-19881
UGUGGAAGGUGACUUGGUGUU
>cis-miR-19883
UUGUGAUGUAGCAACAGAAGUU
>cis-miR-19885
GCUUGUGGUGUGUGCGUGCG
>cis-miR-19887
GCUGAGAAGACGACCAAACUUGAUCA
>cis-miR-19891
AGUGCACUUUCGCAGAGCG
>cis-miR-19905
UGAAAGACUUGAGUAGUGGGACG
>cis-miR-19931
UGAAAGACGAUGGCAGUGAGAUU
>cis-miR-19934
UAACUUGAACUGGACGACGUA
>cis-miR-19939
GUAGAAUAAGUGGGAGAUGAG
>cis-miR-19958
UGUCUGGUCGGGAUGGCAGGUAGC
>cis-miR-20034
GAGAAGACGACCAAACUUG
>cis-miR-20037
UGAAAGGCGAUGGUAGUGAGAUG
>cis-miR-20090
GGGUGUCGGGGGCGGACGGCACGUUU
>cis-miR-20108
UAAGGCACGCGGUGAAUGUCAU
>cis-miR-20109
AGUGCAUCAUCCCCUGGAAU
>cis-miR-20133
GAGUCUGGAUGUGAUGUGCGACCCGU
>cis-miR-20143
UUGUGGUGUGUGCGUGCGUGCCAGU
>cis-miR-20173
UAUCACAGCCCUGCUUGG
>cis-miR-20187
UGAAAGACGAUGGUAUUGAGAUG
>cis-miR-20204
UGUGCGUGUCGACGGCUUUG
>cis-miR-20222
UGAAAGACUUGAGUAUUGAGACG
>cis-miR-20224
ACCCUGAGACCCUUUGGCU
>cis-miR-20236
AAUGACAAAUGACGCUCUUAA
>cis-miR-20245
GGAGGUAGUUCGUUGUGUGGUAAU
>cis-miR-20256
GUGCUGAGAAGACGACCAAACU
>cis-miR-20281
UGUGUGCGUGUCGACGGCUUUGC
>cis-miR-20300
UAGCACCAUCUGAAAUCGGUUA
>cis-miR-20309
UAAAAGACUUGAGUAGUGAGACG
>cis-miR-20311
AAGGCAUUUGUUGGGUACUC
>cis-miR-20354
UCAUAGCCAGUAUUGAUGAACG
>cis-miR-20361
UGGCUUUGUCUGGUCGGGAUGGCAG
>cis-miR-20363
UUUGAGUCUGGAUGUGAUGUGCGACCC
>cis-miR-20369
AUUAGGAGUGCAUCAUCCCCU
>cis-miR-20379
GGAGGCUGGUUUUUCUGUUG
>cis-miR-20425
UGAAAGACGAUGGUAGUGAGAUGAUU
>cis-miR-20426
GCGGCUUGUGGUGUGUGCGUGCGUG
>cis-miR-20477
AGAAGAGACUCUGAAAGGCCU
>cis-miR-20481
AGACUGCCAUAUUGUAGAC
>cis-miR-20487
CCAUGGAAGUCGGAACCC
>cis-miR-20507
AUCUCGGAUUCGUUCGGUCGGCGGU
>cis-miR-20508
UGAACUGUGAGCUCUGUGGAUUUA
>cis-miR-20522
AUUCGGUGGUUGGUGGUG
>cis-miR-20538
ACUUUCGCAGAGCGGUCACCA
>cis-miR-20563
GGUGGAGUUGAACUGUGAGCUCU
>cis-miR-20581
UGAAAGACUUGAGUAGUGAGAUG
>cis-miR-20591
GCUGUCUUGCUGUUGUGGUUAAACCGG
>cis-miR-20603
UGACUAGAAAGUGCGCUCACUUC
>cis-miR-20622
GCGUGCGUGCCAGUCGGUCGGC
>cis-miR-20628
CUGAAGACAAUGUCAGGCGGGGA
>cis-miR-20630
UAAGGCGAAUAGAACCGUGAA
>cis-miR-20653
CCGGGUGUCGGGGGCGGA
>cis-miR-20658
UCCUCGGGUGUAAUCAGC
>cis-miR-20692
GAACUGGACGACGUGCUUGCUUU
>cis-miR-20706
UCCCUAUAUGACGGAAUGAUUUGA
>cis-miR-20714
UGAGAUCGUGACUAAAGCUGGU
>cis-miR-20741
UCCCUGGAUUGUAAGUGGCGUAU
>cis-miR-20763
CGGUCCUCGGGUGUAAUC
>cis-miR-20768
UGAAAGUGAAGGUCUGGCUUGUC
>cis-miR-20782
UCCCUAUAUGACGUCAUGAUUUGA
>cis-miR-20792
AUGACAAAUGACGCUCUUAAAA
>cis-miR-20798
AAGACGAUACAAGAACUUUAA
>cis-miR-20801
UGAAAGACGAUAGUAGUGAGA
>cis-miR-20826
ACGACCAAACUUGAUCAUUUAG
>cis-miR-20841
ACUUGAUCAUUUAGAGGAA
>cis-miR-20842
UGAAAGACGAUGGUAGUGAGAUUAA
>cis-miR-20844
UGAAAGACGAUGUUAGUGAGAUG
>cis-miR-20857
UGAAAGACGAUGGUGGUGAGAUG
>cis-miR-20859
GGCUUUGUCUGGUCGGGAUGGCAGGUA
>cis-miR-20873
UGAUGAUGAUGAUGAUGAUGAUG
>cis-miR-20880
UUCGUUGUUGGUGAAACUGGAA
>cis-miR-20882
GCAAUAACCAAAUUCUGCUCA
>cis-miR-20887
UGGAAGACUGGCGAUAUGUUGUU
>cis-miR-20906
CCAAACUUGAUCAUUUAGAGGA
>cis-miR-20912
GAGAGACUGCCAUAUUGU
>cis-miR-20920
UGAUUCCGGCUUGUUUUCUAA
>cis-miR-20936
UGCCAUUGUAGUUGCUUCGGCA
>cis-miR-20962
GGCGGCUUGUGGUGUGUGCGUGCGU
>cis-miR-20976
GUUGCUGCGUCCGCCUCG
>cis-miR-20993
UGAAAGACAAUGGUAGUGAGA
>cis-miR-21011
AACACAACCACUGGAAGAACA
>cis-miR-21013
CGGGUGCAGAUCUUGGUGGUAGUAG
>cis-miR-21032
AGAAGUGACUCUGAAAGGCC
>cis-miR-21038
CGGCGGCUUGUGGUGUGUGCGUGC
>cis-miR-21040
AUACACCUUUUGGGUUAUUCU
>cis-miR-21079
GGAGGUAGUUCGUUGUGUGGUAUA
>cis-miR-21081
UCCCUGAGACCCUAGAGUU
>cis-miR-21106
UGAAAAUGCACCAUCUACCCGA
>cis-miR-21116
CCGGAUGGCGGAAUUUCUCGGGGACGG
>cis-miR-21124
UGAAAGUGAAGGUCUGGCUUGUCC
>cis-miR-21140
GCUUGUGGUGUGUGCGUGC
>cis-miR-21156
CCAUCUGAGGGAUUAGGACUGA
>cis-miR-21171
CUUGGCACUUUGGAAUUGUCU
>cis-miR-21184
AACUUGAACUGGACGACGUGUUU
>cis-miR-21237
GGAAAUAAAGUAGACAGCAU
>cis-miR-21242
GGAGGGAGUUCGUUGUGUGGUAU
>cis-miR-21270
AGAAAUAUGUGAACUACUAGAA
>cis-miR-21274
UAAGGCAUUUGUUGGGUACU
>cis-miR-21281
GAAGACGACCAAACUUGA
>cis-miR-21291
GAUAUAAACAGUUUUAUCCGG
>cis-miR-21299
CUGAGAAGACGACCAAACUUG
>cis-miR-21304
GCUUUGUCUGGUCGGGAUGGCAGGUA
>cis-miR-21306
AGUAGACAGCAUGUAGAACU
>cis-miR-21334
AUAAAGCUAGAUGACCAAAGUCGA
>cis-miR-21348
CUGAUAGAACCAACAUAGACAGGACAU
>cis-miR-21365
GUGAGCCUGAGUGGAGCCGCCACGGGU
>cis-miR-21369
GGCGUUUGAGUCUGGAUGUG
>cis-miR-21380
UGAGAUCUCGACUAAAGCUGGU
>cis-miR-21396
GGUGCUGAAAAGACGACCA
>cis-miR-21410
UGGAGUUGAACUGUGAGCUCU
>cis-miR-21456
UCACAGCCAAUAUUGAUGCCCU
>cis-miR-21461
AUCACAGCCAAUAUUGAUGCCC
>cis-miR-21462
GUGAGCCUGAGUGGAGCCG
>cis-miR-21471
GCCGGAUGGCGGAAUUUCUCGGGGACGG
>cis-miR-21482
UGUGGUGUGUGCGUGCGUGCCAGUCGG
>cis-miR-21491
UCCCUAUAUGGCGUAAUGAUUUGA
>cis-miR-21509
GGGUUCGAAUCCCGGUCGGCGCACCA
>cis-miR-21516
UGAUAUGUAUGGUUUUCGGGU
>cis-miR-21524
CUGUGAGGAUUGACAGAU
>cis-miR-21528
CGGAGACGGCGGCUUGUGGUGUGUGC
>cis-miR-21536
UUCUGGAACUCCGACGACUGUU
>cis-miR-21539
AACUUGAACUGGACGACGUGUUUU
>cis-miR-21541
GCAGGUGUCUACUUCUUAG
>cis-miR-21561
UCCCUAUAUGACGUAAUGCUUUGA
>cis-miR-21564
GCGAGGCUGGUGUAAUGGGUAU
>cis-miR-21568
GGCGUUUGAGUCUGGAUGUGAU
>cis-miR-21571
UAUUGCACUUUCCUUCGCCUUGA
>cis-miR-21595
UAAAUGCAUUUUCUGGCCC
>cis-miR-21622
CAGCUACUGUCGACGGGUAUU
>cis-miR-21642
UUGAGUCUGGAUGUGAUGUGC
>cis-miR-21655
GAGUGCAUCAUCCCCUGGAA
>cis-miR-21659
ACCAAGAAUGACAAAUGACG
>cis-miR-21685
AACUGGAAUAACUUUGCGGCA
>cis-miR-21686
GGAAAGACGAUGGUAGUGAGAU
>cis-miR-21688
ACUGUGUGCGUGUCGACGGCU
>cis-miR-21706
AUAAACAGUUUUAUCCGG
>cis-miR-21738
UUGUCCGGACUGAGGUGAGAUC
>cis-miR-21749
GUGAAAGUGAAGGUCUGG
>cis-miR-21754
UGAAAGACGAUGGUAGUGCGAUG
>cis-miR-21763
CGCUGUCUUGCUGUUGUGG
>cis-miR-21765
CAAUAACAGGUCUGUGAUGC
>cis-miR-21776
GAAUCCCACCACUGUCACCA
>cis-miR-21778
GCGUGAGCCUGAGUGGAGCCGC
>cis-miR-21779
UGAAAGACGAUGGUAGUGAAU
>cis-miR-21786
GAUCCCGGGUCGCGGCACC
>cis-miR-21796
UGAAAGACCUGAGUAGUGAGACG
>cis-miR-21800
GGCUUGUGGUGUGUGCGUGCGUGCCA
>cis-miR-21819
AAAUCCCGGCCAGGCCCCCA
>cis-miR-21843
UGAAAGACGAUGGUAGUGAGAUAUU
>cis-miR-21857
UGGCAAGAUUAUGGCGAAGCUGAA
>cis-miR-21866
AAAAUGCACCAUCUGCCCGAGA
>cis-miR-21868
UGAAAGUGAAGGUCUGGCA
>cis-miR-21871
GUGGAGUUGAACUGUGAGCUCU
>cis-miR-21878
GUUUGAGUCUGGAUGUGAUG
>cis-miR-21889
GAUGGCGGAAUUUCUCGGG
>cis-miR-21917
UCAUGAAUAGACGCUGUAUUU
>cis-miR-21924
UGAAAGACUUGCGUAGUGAGACG
>cis-miR-21930
UCACAGCCAGUAUUGAUGCACG
>cis-miR-21957
UCACCGGGUAGACCUUCAUUCA
>cis-miR-21996
GCGUGAGCCUGAGUGGAGCCGCC
>cis-miR-22001
AGUGCACUUUCGCAGAGCGGUC
>cis-miR-22013
AAAAGACGACCAAACUUGAUCAUUUA
>cis-miR-22016
AGUGCACUUUCGCAGAGCGGUCACCACG
>cis-miR-22056
UGAAAGACUUGAUUAGUGAGACG
>cis-miR-22058
UGAAAGACUUGAGUAGUGAGACGUUAU
>cis-miR-22066
UUGUGAUGUAGCAACAGAAG
>cis-miR-22082
GUCCUCGGGUGUAAUCAGC
>cis-miR-22085
UGUGGAUUUAGCUGGUGAGUGUGGUUU
>cis-miR-22087
CAUCGCUGUCUUGCUGUUGUGGUU
>cis-miR-22094
GUUGGAGGCUGGUUUUUCUGU
>cis-miR-22111
UGGAAUAACUUUGCGGCCUAU
>cis-miR-22118
UAUCCCACCUCUGACACCA
>cis-miR-22122
AGAGACUGCCAUAUUGUAGACA
>cis-miR-22124
CGGCUUGUGGUGUGUGCGUGCGUGCC
>cis-miR-22132
UGUCGGAGACGGCGGCUUGUGGUGUG
>cis-miR-22146
GUGUGCGUGUCGACGGCUUUGC
>cis-miR-22148
UGGCAUGUUGUGAAGUAUGUAC
>cis-miR-22169
AGAGGAGAUUGGACUUACUG
>cis-miR-22190
AAUCCCACCUCUGUCACCA
>cis-miR-22193
GUGCGUGUCGACGGCUUUGCUUCC
>cis-miR-22212
UCCUAUAUGACGUAAUGAUUUGA
>cis-miR-22226
CAGGUGUCUACUUCUUAGAGGGA
>cis-miR-22261
CUACCAUCUGAGGGAUUAGGACUGAAC
>cis-miR-22270
GUUUGAGUCUGGAUGUGA
>cis-miR-22278
GGUGUCUACUUCUUAGAGGGACA
>cis-miR-22279
UAUAAACAGUUUUAUCCGGUA
>cis-miR-22298
AAAAUGCACCAUCUACCUGAG
>cis-miR-22299
AGCUUACUUGAUUUUGAUUUUC
>cis-miR-22309
CGGUGCUGAAAAGACGACCAAACUUG
>cis-miR-22324
UAAAGUAGACAGCAUGUAGAAU
>cis-miR-22331
CCUAUAUGACGUAAUGAUUUUA
>cis-miR-22334
UCACCGGGCAGACAUUCAUUC
>cis-miR-22359
CAAAUCCCGGCUAGGCCCCCA
>cis-miR-22372
GUGGUUGGUGGUGCAUGGCCGU
>cis-miR-22398
AGAUAUGUUUGGGUUACUUGGUAA
>cis-miR-22412
UGCGUGUCGACGGCUUUGCUU
>cis-miR-22416
GAUUCGUUCGGUCGGCGGGU
>cis-miR-22420
GGGGAUGUAACUCAGCGGU
>cis-miR-22447
CAGCUGUAGUGCUGCUCUGCUGGCA
>cis-miR-22487
UUUGAGUCUGGAUGUGAUGUGC
>cis-miR-22491
UGUGUGCGUGCGUGCCAGUCGGUCGGC
>cis-miR-22516
UCACAGCCAGUAUUGAUGAACGUU
>cis-miR-22519
CAACUGAACAGCUUCUGCAGAA
>cis-miR-22528
AGUGCACUUUCGCAGAGCGGUCA
>cis-miR-22535
UCACAUCCAGUAUUGAUGAACG
>cis-miR-22547
GUGCGUGUCGACGGCUUUGC
>cis-miR-22560
UGAAAGCCGAUGGUAGUGAGAUG
>cis-miR-22561
CAGCUACUGUCGACGGGUAU
>cis-miR-22570
AAAUGCACCAUCUACCCGAGAA
>cis-miR-22591
AAAAUGCACCAUCUCCCCGAGA
>cis-miR-22592
UGAGGACUCGGGAGUAGGUGUA
>cis-miR-22595
AGAAAGACGAUGGUAGUGAGA
>cis-miR-22596
CGGCUUGUGGUGUGUGCGUGCGUGCCA
>cis-miR-22605
UGAAUGACGAUGGUAGUGAGAU
>cis-miR-22609
GUGAGCCUGAGUGGAGCCGCCA
>cis-miR-22632
GCGAAACCGGUCGUGGGCUGU
>cis-miR-22634
UGAAAGACGAUGGUAGUGAGAUAAU
>cis-miR-22649
GAUGAGAGACUGCCAUAUUGU
>cis-miR-22656
UCACCGGGUAGACAUUCAUUA
>cis-miR-22700
UGAAAGACGGUGGUAGUGAGAUG
>cis-miR-22716
UUGAACUGGACGACGUGCUU
>cis-miR-22728
CCAUGGAAGUCGGAACCCGCU
>cis-miR-22764
AGUAGAACGUCUACCUCGGCUUU
>cis-miR-22805
CUGUGGAUUUAGCUGGUGAGUGUG
>cis-miR-22809
GAUGAUGAUGAUGAUGAUGAUG
>cis-miR-22818
CAUGGAAGUCGGAACCCGCUAA
>cis-miR-22830
UAUCACAGCCCUGCUUGGGACACUU
>cis-miR-22843
GCUCUGUGGAUUUAGCUGGUGAGUGUG
>cis-miR-22849
CAUCUGAGGGAUUAGGACUGAACGC
>cis-miR-22850
CACCGGGUAGACAUUCAUUC
>cis-miR-22865
AACCCUGUAGACCCGAGU
>cis-miR-22877
UUGGUGGUGCAUGGCCGUUCUU
>cis-miR-22885
CUGGUUUUUCUGUUGCUGCGUCCGCCU
>cis-miR-22935
UGAGGGAUUAGGACUGAA
>cis-miR-22939
GAGAGGAAGGAUAUGCUGAAA
>cis-miR-22941
AUGGCGGAAUUUCUCGGGGACGGGAG
>cis-miR-22952
GUCCCGGGUCGCGGCACCA
>cis-miR-22954
UGGCUUUGUCUGGUCGGGAUGGCAGGU
>cis-miR-22956
AACUGUGUGCGUGUCGACGGCUUUGC
>cis-miR-22964
CAAUAACAGGUCUGUGAUG
>cis-miR-22974
UCCCUAUAUGACGUGAUGAUUUGA
>cis-miR-22982
UGAAAGACGAUGGUAGUGAGAUUUA
>cis-miR-22995
AGAAGACGACCAAACUUGAUC
>cis-miR-23011
CAGCAGUUGGCCAUGGGU
>cis-miR-23012
UGCUGAGAAGACGACCAAACUUGA
>cis-miR-23023
AAGCUUACUUGAUUUUGAUUUU
>cis-miR-23030
AAAAUGCACCAUCUACCCGAGAAU
>cis-miR-23035
CGGCUUGUGGUGUGUGCGUGCGUGC
>cis-miR-23064
UGGAAGACUGGAGAUAUGUUGUU
>cis-miR-23065
GAAGACUGGUGAUAUGUUGUU
>cis-miR-23081
UCACCGUGUAGACAUUCAUUCAC
>cis-miR-23096
GUGAGCCUGAGUGGAGCCGCC
>cis-miR-23121
UGAAAGCCGAUGGUAGUGAGA
>cis-miR-23126
CCUGGAACUGCAGCAUUAUUA
>cis-miR-23133
UGAAAGACUUGAGUAGUGAGACGCUUA
>cis-miR-23143
UCACCGGGUAGACCUUCAUUC
>cis-miR-23156
AGAAUACUGGUAGAACAACAA
>cis-miR-23175
UGAAAGACGAUGGUAGAAA
>cis-miR-23180
UUGGAGGCUGGUUUUUCU
>cis-miR-23188
UGACAGACGAUGGUAGUGAGA
>cis-miR-23204
GUGAGGAUUGACAGAUUGA
>cis-miR-23235
AAGGGACGUGUAUAUCAAGCA
>cis-miR-23242
AUAAACAGUUUUAUCCGGUAA
>cis-miR-23304
UGAAAUACUUGAGUAGUGAGACG
>cis-miR-23311
GUCUGGUCGGGAUGGCAGGUAGCCCGU
>cis-miR-23323
UGAACGCCACUGACAUCGAUA
>cis-miR-23327
UGGAAUGUUGUGAAGUAU
>cis-miR-23331
GCGUGCGUGCCAGUCGGUCGGCGU
>cis-miR-23387
GACCGGUGCUGAAAAGACGACC
>cis-miR-23396
UCAGCUGUAGUGCUGCUUUGCUG
>cis-miR-23426
GUAUCCCACCUCUGUCACCA
>cis-miR-23454
GCAAGGCUUGCUUACGUUUUC
>cis-miR-23455
GCUGUCUUGCUGUUGUGGUUAAACC
>cis-miR-23463
AGAAUAUUGGUAGAACAACA
>cis-miR-23469
UCCCUAUAUGACGUAAUGAUUUGAU
>cis-miR-23497
GUCUUGCUGUUGUGGUUA
>cis-miR-23525
CGAAGUGAAAGUGAAGGUCUGGC
>cis-miR-23542
GGAAGAUCUGGUGUGGAUGA
>cis-miR-23543
GCCAUGGAAGUCGGAACCCG
>cis-miR-23548
UCACAACCUACUUGAUUGAGGGG
>cis-miR-23551
GAAAGACUUGAGUAGUGAGACGCA
>cis-miR-23558
UGAAAGACUUGAGUAGUGAGACGAUU
>cis-miR-23568
UGGAUGUGGUUGAUGGGAUUACU
>cis-miR-23581
AGAUAUGUUUGGGUUACUUGGA
>cis-miR-23592
UGUAGAAUAAGUGGGAGAU
>cis-miR-23594
GGAGGUAGUUCGUUGUGUGGUUUU
>cis-miR-23598
UAUAAACAGUUUUAUCCGGU
>cis-miR-23599
GUGUCCUGCCAGGGUCGCC
>cis-miR-23603
UCUGUGGAUUUAGCUGGUGAGUGUGG
>cis-miR-23604
GUGCAUCAUCCCCUGGAAUCGGGU
>cis-miR-23645
UGAAAGACGACGGUAGUGAGA
>cis-miR-23658
UGGAGUUGAACUGUGAGCUCUGUGG
>cis-miR-23684
AAGCUUACUUGAUUUUGAUUU
>cis-miR-23724
GCGAAGUGAAAGUGAAGGUCUGG
>cis-miR-23726
UGUGUGCGUGUCGACGGCUUUGCUUCCU
>cis-miR-23727
CGGGUGUCGGGGGCGGACG
>cis-miR-23747
AUAUGACGUAAUGAUUUGAAA
>cis-miR-23758
UGAAAGACGAUGGUAGUGAGAUUC
>cis-miR-23762
UCAGCUGUAGUGCUGCUUUGC
>cis-miR-23765
AGUGAAAGUGAAGGUCUGGCUUG
>cis-miR-23792
GAAUGACAAAUGACGCUCUUA
>cis-miR-23793
CGGCUUGUGGUGUGUGCGUGCGUGCCAG
>cis-miR-23802
CUCGGGUGUAAUCAGCUG
>cis-miR-23809
UUUGAGUCUGGAUGUGAUGUGCGACC
>cis-miR-23812
UGAAAGACGCUGGUAGUGAGA
>cis-miR-23824
GAGUGCAUCAUCCCCUGG
>cis-miR-23833
AUUCGUUCGGUCGGCGGGU
>cis-miR-23848
GUGCUGUUGGUGGUGCAU
>cis-miR-23855
GUGUGUGCGUGCGUGCCAGUCGGUC
>cis-miR-23865
UGCUGAGAAGACGACCAAACUUG
>cis-miR-23875
UGUGCGUGUCGACGGCUUUGCUUCCU
>cis-miR-23901
GCAGGUGUCUACUUCUUA
>cis-miR-23914
GAAGUGAAAGUGAAGGUCUGGCUU
>cis-miR-23930
GAAAGACUUGAGUAGUGAGACGCUU
>cis-miR-23932
CUCGGGUGUAAUCAGCUGACCACAUCGGU
>cis-miR-23939
UGAAAGACUUGAGAAGUGAGACG
>cis-miR-23956
UGGAUUUAGCUGGUGAGUGUGGUU
>cis-miR-23957
GUCGGAGACGGCGGCUUG
>cis-miR-23962
GUGGUGAGCAGGAAGCUUCGGG
>cis-miR-23989
GGCAAGGCUUGCUUACGUUUU
>cis-miR-24008
UGGAGGCUGGUUUUUCUGUU
>cis-miR-24032
AGGCGAAGUGAAAGUGAAGGU
>cis-miR-24036
CUCCCUGGAUUGUAAGUGGC
>cis-miR-24049
GGAUGUGGUUGAUGGGAU
>cis-miR-24055
CGGAGGGACAAAAAAAAA
>cis-miR-24057
UGAUGUAGCAACAGAAGUAGUA
>cis-miR-24092
AGAUAUGUUUGGGUUACUUGGUAU
>cis-miR-24101
AAAAAUGCACCAUCUACCCGAGA
>cis-miR-24116
ACUUGAUCAUUUAGAGGAAGUA
>cis-miR-24121
GGCAAGGCUUGCUUACGUUUUC
>cis-miR-24122
GAAGACGACCAAACUUGAUCAUUUA
>cis-miR-24126
AUGAUGAUGAUGAUGAUG
>cis-miR-24129
AAGUAGACAGCAUGUAGAACAA
>cis-miR-24162
UCAAAGGACGUGUGUAUCAA
>cis-miR-24197
AGCUACUGUCGACGGGUAUU
>cis-miR-24242
UGUGCGUGUCGACGGCUUUGC
>cis-miR-24293
UUCUGGAACUCCGACGACUGU
>cis-miR-24297
AACAGUUUUAUCCGGUAAA
>cis-miR-24303
UGAAAGACGAUGGUAGUGAGAAUU
>cis-miR-24325
AAAAUGCACCAUCUACCCGAGAC
>cis-miR-24327
UGGUUGGUGGUGCAUGGCCGUUC
>cis-miR-24351
UGAGAUCGCGACUAAAGCUGGUUAU
>cis-miR-24361
UUGUGAUGUAGCAACAGAAGUA
>cis-miR-24362
GCGAAACCGGUCGUGGGCUG
>cis-miR-24413
AGGCGAAGUGAAAGUGAAGG
>cis-miR-24454
AUGACGUAAUGAUUUGAG
>cis-miR-24458
UGGGAACAGCAGUUGGCCAUGGG
>cis-miR-24478
UGCACAACUGGUAGGUAUUUA
>cis-miR-24494
GGCUUGUGGUGUGUGCGUGCGUGCC
>cis-miR-24496
CGGGUGUAAUCAGCUGACCACAUCGGUUA
>cis-miR-24544
UGAAAGACGCUGGUAGUGAGAUG
>cis-miR-24569
CAUGAAUAGACGCUGUAUUGU
>cis-miR-24571
AUGCACAACUGGUAGGUAUUU
>cis-miR-24593
UUUCGCAGAGCGGUCACCACGACCGGCA
>cis-miR-24621
AUGACUAGAAAGUGCACUC
>cis-miR-24659
GAAAGACGAUGGUAGUGAGAUA
>cis-miR-24664
GUGCGUGCGUGCCAGUCGGUCG
>cis-miR-24674
ACUAGAAAGUGCACUCACUU
>cis-miR-24683
CGGCGGCUUGUGGUGUGU
>cis-miR-24773
CGGACUGAGGUGAGAUCCUGU
>cis-miR-24789
UGAAAGACGAUGGUAGGGAG
>cis-miR-24805
UUUCAGCAACCUUAUGAGUA
>cis-miR-24807
AGAUAUGUUUGGGGUACUUGGUG
>cis-miR-24814
UGAAGACGAUGGUAGUGAGAU
>cis-miR-24841
AGGGUGUUACAGCUGAACGA
>cis-miR-24864
AUAACUUGAACUGGACGACGUA
>cis-miR-24865
CUUUGUCUGGUCGGGAUGG
>cis-miR-24867
GAAAAGACGACCAAACUUGAUCAUUU
>cis-miR-24874
CCAUCUGAGGGAUUAGGACUGAAC
>cis-miR-24902
UGAAAGACGAUGGUAGUGAGAUCU
>cis-miR-24914
GAUGAGAGACUGCCAUAUUGUAGAC
>cis-miR-24918
CUGAGGGAUUAGGACUGA
>cis-miR-24921
UGAAAGACGAUGGUAGUGAGAUGUUAU
>cis-miR-24922
CGGAUGGCGGAAUUUCUCGGGGACGG
>cis-miR-24923
GGCCAUGGAAGUCGGAAC
>cis-miR-24965
CACCUGGAACCCAGCUGAAU
>cis-miR-24969
UGAGAUUCAACUACUUCAGCUGA
>cis-miR-24984
ACCGGUGCUGAAAAGACGACCAAA
>cis-miR-24993
UGACUAGAAAGGGCACUCACUU
>cis-miR-25003
UGAUGAUGAUGAUGAUGAUGAUGA
>cis-miR-25025
GUGUCUCGGUGGGGCCUCCA
>cis-miR-25035
UGGCCAUGGAAGUCGGAACC
>cis-miR-25045
UGAAAGACGAUGGUUGUGAGAU
>cis-miR-25055
GCGAGGCUGGUGUAAUGUUA
>cis-miR-25056
CUGAGGGAUUAGGACUGAACGC
>cis-miR-25066
CGACCAAACUUGAUCAUUUA
>cis-miR-25067
UCUCGGAUUCGUUCGGUCGGCGGU
>cis-miR-25069
UUUCGCAGAGCGGUCACCACGACC
>cis-miR-25090
CUUGUGGUGUGUGCGUGC
>cis-miR-25093
AAUUCGUCUAGAUGAGGUAU
>cis-miR-25109
CCGGGUGUCGGGGGCGGAC
>cis-miR-25114
UGGAUGGUGUGAAUGUGGUAUU
>cis-miR-25149
UGAAAGACGAUUGUAGUGAGAUG
>cis-miR-25162
AGUUGGAGGCUGGUUUUUCUGU
>cis-miR-25163
GGGGAACCAAAAAAAAAAA
>cis-miR-25170
AUCUGAGGGAUUAGGACUGA
>cis-miR-25182
CUUGUGGUGUGUGCGUGCGUG
>cis-miR-25215
GCGAGGCUGGUGUAAUGGGUA
>cis-miR-25223
UCGGGUGUAAUCAGCUGACCAC
>cis-miR-25243
CUGUCUUGCUGUUGUGGUUAAACCG
>cis-miR-25314
AACUGGAAUAACUUUGCGGCU
>cis-miR-25326
UGAUAUGUAUGGUUUUCGUUU
>cis-miR-25356
CUUGAGGCCGGCAUGAGAUCU
>cis-miR-25360
UGAAAGACUUGAGCAGUGAGACGC
>cis-miR-25365
UGGGAACAGCAGUUGGCCAUGGGU
>cis-miR-25395
GUUGGUGGUGCAUGGCCGUUCUU
>cis-miR-25399
UGAAAGACUUGAGUAGUGAGAU
>cis-miR-25409
CCCUAUAUUACGUAAUGAUUUGA
>cis-miR-25422
AGGACUCGGGAGUAGGUGU
>cis-miR-25431
AGUAGAACGUCUACCUCGGCA
>cis-miR-25438
AGAGACUCAUCUGGAACCCA
>cis-miR-25443
UGGAAUGUUGUGAAGUAUUUAC
>cis-miR-25451
UCCCUAUAUGAUGUAAUGAUUUGA
>cis-miR-25457
UAUGCACAACUGGUAGGUAUA
>cis-miR-25474
AAGACGACCAAACUUGAUC
>cis-miR-25490
GAACUGGACGACGUGCUUGCAUUU
>cis-miR-25491
AACUUGAACUGGACGACGUGUU
>cis-miR-25492
AGCAGUUGGCCAUGGGUCAGGC
>cis-miR-25515
CCUCGGGUGUAAUCAGCUGA
>cis-miR-25518
UCACAGCCAUUAUUGAUGAACG
>cis-miR-25531
GCUGAGAAGACGACCAAACUUGA
>cis-miR-25536
GGAGGUAGUUCGUUGUGUG
>cis-miR-25541
GAUGUGGUUGAUGGGAUUACU
>cis-miR-25564
GUAAGACGAUACAAGAACUU
>cis-miR-25573
GAGUCCUGCCAGGGUCGCC
>cis-miR-25592
UGAAAGACGAAGGUAGUGAGA
>cis-miR-25595
AUUAGGAGUGCAUCAUCCCCUG
>cis-miR-25609
GGAAGUCGGAACCCGCUAA
>cis-miR-25616
UGCUGCCUGAUAAGAGCUGU
>cis-miR-25618
GCCAGGUCGAUGUGCUGCU
>cis-miR-25625
GGUGGCGGAAUUUCGCGGGGUCGG
>cis-miR-25626
UGUGGUGUGUGCGUGCGUGCCAGUCG
>cis-miR-25637
CUCUGUGGAUUUAGCUGGUGAGUGU
>cis-miR-25653
GUGCGUGUCGACGGCUUUGCUUC
>cis-miR-25665
GGCUUUGUCUGGUCGGGAUG
>cis-miR-25670
UCACCGGGUAGACAUUCAUUU
>cis-miR-25673
UGAAAGACGAUGGAAGGGAGAU
>cis-miR-25678
GAAAAUGCACCAUCUACCCGA
>cis-miR-25695
UCGGGUGUAAUCAGCUGAC
>cis-miR-25707
UGACUAGAAAGUGCACUCACA
>cis-miR-25714
GGUGGAUGUGGUUGAUGGGAUUAC
>cis-miR-25724
UGACAGACGAUGGUAGUGAGAUG
>cis-miR-25732
CCCUGGAUUGUAAGUGGCGUA
>cis-miR-25738
CCAUCUGAGGGAUUAGGACU
>cis-miR-25745
GCGAGGCUGGUGUAAUUGU
>cis-miR-25757
GGAAGUCGGAACCCGCUAAGGAGU
>cis-miR-25792
GGUGCUGAAAAGACGACCAAACUUGA
>cis-miR-25804
GUGAGCCUGAGUGGAGCCGCCACGGG
>cis-miR-25821
UGUCUGGUCGGGAUGGCAGGUAGCCCG
>cis-miR-25832
GAGAGGAAGGAUAUGCUGAAAA
>cis-miR-25855
UUGGUGGUGCAUGGCCGUUC
>cis-miR-25861
UUGAACUGUGAGCUCUGUGGAUUU
>cis-miR-25864
AGUGCAUCAUCCCCUGGAAUCG
>cis-miR-25873
AAAGACUUGAGUAGUGAGACG
>cis-miR-25891
CGUUUGAGUCUGGAUGUGA
>cis-miR-25896
UGAAAGACGAUGGGAGUGAGAUGU
>cis-miR-25910
GCGCGGCUGGUGUAAUGG
>cis-miR-25924
AGUGCAAGAAUCUCAAAGGCA
>cis-miR-25939
AAUAGAAUGCGGUUCUUGUAA
>cis-miR-25940
UGAAAGACGACGGUAGUGAGAUG
>cis-miR-25941
GUAUCCCACCUCUGACACCA
>cis-miR-25955
GCGAGACUGGUGUAAUGGUUAUCAUGG
>cis-miR-25973
CAUCUGAGGGAUUAGGACU
>cis-miR-26003
AAAAUGCACCAUCUACCUGA
>cis-miR-26014
GCGUGUCGACGGCUUUGCUUC
>cis-miR-26038
CGGGGGACUAAAAAAAAAA
>cis-miR-26043
AAGAGGAGAUUGGACUUACUA
>cis-miR-26047
AAGACGAUGGUAGUGAGAUGA
>cis-miR-26052
AGAACAACUGUUGAAGAUCC
>cis-miR-26073
CGAGGCUGGUGUAAUGGU
>cis-miR-26081
AAUCCCGGCCAGGCCCCCA
>cis-miR-26096
UUCGCAGAGCGGUCACCACGACC
>cis-miR-26107
AAUUCGUCUAGAUGAGGUAUAU
>cis-miR-26114
GCGAGGCUGGUGUAAUGUU
>cis-miR-26120
GAAGUGACUCUGAAAGGCCC
>cis-miR-26136
CGAAGGAAGCACGAGGGCU
>cis-miR-26195
AGAUAUGUUUGGGUUACUUGGCG
>cis-miR-26207
UGACUAGAAAGUGCUCUCACUUC
>cis-miR-26225
GAAGUCGGAACCCGCUAAGGAGUGU
>cis-miR-26246
GAUGUGGUUGAUGGGAUU
>cis-miR-26257
UGAAAGACGAUGGCAGGGAGAU
>cis-miR-26258
GGGAACAGCAGUUGGCCAUGGGUC
>cis-miR-26274
GCGGCUUGUGGUGUGUGCGUGCGUGC
>cis-miR-26290
CUUGCUUACGUUUUCCUUUUGGC
>cis-miR-26310
AUCCUGGAACUGCAGCAUUAU
>cis-miR-26326
GUGUGCGUGUCGACGGCUUUGCUUC
>cis-miR-26350
AUGACUAGAAAGUGCACUCACUUC
>cis-miR-26352
GCUUGUGGUGUGUGCGUGCGUGC
>cis-miR-26397
CUGAGGGAUUAGGACUGAA
>cis-miR-26404
UUCAUCCCGGUCAGGCCCCCA
>cis-miR-26411
GAUCCCGGUCGGCGCACCA
>cis-miR-26415
AGUGGUUAAGGCUUUGGAUUG
>cis-miR-26425
ACCAUCUGAGGGAUUAGG
>cis-miR-26441
UUAAAGACUUGAGUAGUGAGACG
>cis-miR-26444
UGAAAGACUUGAGUAGUGAGACGCAAU
>cis-miR-26447
CUCGGUGGAUGUGGUUGAUGGGAU
>cis-miR-26451
AGACGACCAAACUUGAUCAUUUAGA
>cis-miR-26454
UGAAAGACGAUGGUAGUUAG
>cis-miR-26489
UUGCUGCGUCCGCCUCGGU
>cis-miR-26491
AAGUGAAAGUGAAGGUCUGGCUUG
>cis-miR-26499
GAGACGGCGGCUUGUGGUGUGUGCG
>cis-miR-26506
AUCGCUGUCUUGCUGUUGUGGU
>cis-miR-26509
AAAUGCAUUUUCUGGCCCGU
>cis-miR-26517
GGAGGGAGUUCGUUGUGUGGUA
>cis-miR-26526
UCCCUAUAUGACUUAAUGAUUUGA
>cis-miR-26528
GAUGGCGGAAUUUCUCGGGG
>cis-miR-26546
UGAAAGACGAUGGUAGGGAGAUGU
>cis-miR-26587
AACAGCAGUUGGCCAUGGGUCA
>cis-miR-26590
GGGUCUCGGUGGGGCCUCCA
>cis-miR-26591
UCGGAGACGGCGGCUUGUGGUGUGUG
>cis-miR-26642
UGUGGUGUGUGCGUGCGUGCCAGUC
>cis-miR-26644
CGGGUGUCGGGGGCGGACGGCAC
>cis-miR-26645
CCAUGGAAGUCGGAACCCGC
>cis-miR-26667
GACUCGGGAGUAGGUGUA
>cis-miR-26720
UGAAAGACGAUGGUAGUGAGAUGUUUU
>cis-miR-26747
UGAUCAUUUAGAGGAAGUA
>cis-miR-26751
GAAAGACGAUGGUAGUGAGAUGU
>cis-miR-26776
UGAACUGGACGACGUGCUUGAAUUU
>cis-miR-26782
AGACGGCGGCUUGUGGUGUGUGCGU
>cis-miR-26795
UGCUGAGAAGACGACCAAACU
>cis-miR-26835
UACCAUCUGAGGGAUUAG
>cis-miR-26844
GAGUUGAACUGUGAGCUCU
>cis-miR-26845
GCGAGGCUGGUGUAAUUG
>cis-miR-26846
UAAACAGUUUUAUCCGGU
>cis-miR-26859
UGAUAUGUAUGGUUUUCGGCU
>cis-miR-26861
UAGAAUAAGUGGGAGAUG
>cis-miR-26862
GGUGUCUACUUCUUAGAGGGA
>cis-miR-26873
AGGAGAUUGGACUUACUGAGUA
>cis-miR-26874
GGUUGGUGGUGCAUGGCCGU
>cis-miR-26892
GGCGAAGUGAAAGUGAAGGUCUGGCUU
>cis-miR-26905
UAUGACGUAAUGAUUUGAG
>cis-miR-26909
GAAUAAGUGGGAGAUGAGC
>cis-miR-26948
AGAAGUGACUCUGAAAGGCUUU
>cis-miR-26962
GAAACCGGUCGUGGGCUGUC
>cis-miR-26970
CGAGACUGGUGUAAUGGUU
>cis-miR-26977
UUGAACUGGACGACGUGCUUAU
>cis-miR-26989
AGAUGUUUGGGUUACUUGGU
>cis-miR-26998
UGAAAGACGAUGGUAGUGAGAUGG
>cis-miR-27059
UUUGUCUGGUCGGGAUGGCAGGUAGCC
>cis-miR-27060
AGUUGAACUGUGAGCUCUGU
>cis-miR-27080
AACAGUUUUAUCCGGUAAAG
>cis-miR-27131
UGAAAGACGAUCGUAGUGAGAU
>cis-miR-27141
AGAAUACUGGUAGAACAACAU
>cis-miR-27145
CCAUGGAAGUCGGAACCCG
>cis-miR-27158
GUUCGUCCUGCCAGGGUCGCCA
>cis-miR-27160
CUGGCCUGUGCUGAGCGGCUGCACCUUU
>cis-miR-27165
CGUUUGAGUCUGGAUGUG
>cis-miR-27168
CACUAAUAGGGAACGUGA
>cis-miR-27183
UGGAUUUAGCUGGUGAGUGUGGUUU
>cis-miR-27186
UCCUCGGGUGUAAUCAGCUGA
>cis-miR-27187
UCCCUAUAUGACGUAAUGAUUUGAAA
>cis-miR-27192
CAGCUGUAGUGCUGCUUUGC
>cis-miR-27202
UAUGCACAACUGGUAGGUAUUU
>cis-miR-27213
UGUCCGGACUGAGGUGAGAUCCU
>cis-miR-27235
AGACGGUAACAACUUUAGAGAA
>cis-miR-27254
UUCGCAGAGCGGUCACCACGACCGGC
>cis-miR-27265
UGUGCGUGUCGACGGCUUUGCUUCCUU
>cis-miR-27320
UUAGGAGUGCAUCAUCCCCUGG
>cis-miR-27340
CUUUCGCAGAGCGGUCACCACGACC
>cis-miR-27348
GAAACAACACCUCACAGUCG
>cis-miR-27354
UAGAAUAAGUGGGAGAUGAGCUUC
>cis-miR-27369
GAAUGCGGUUCUUGUAAA
>cis-miR-27383
UGAAAGACGAUGGGAGGGAGAUG
>cis-miR-27397
UGGGGGGACUAAAAAAAA
>cis-miR-27409
UAUAUGACGUAAUGAUUU
>cis-miR-27415
CCCUAUAUGACGUAAUUAUUUGA
>cis-miR-27424
GCUUGUGGUGUGUGCGUG
>cis-miR-27428
UGAAAGACGAUGGUAGUGAAAU
>cis-miR-27449
GGUGGUUGGUGGUGCAUGGC
>cis-miR-27472
AUGAAGAUAGAUUGUAGCAAA
>cis-miR-27473
AUCUGAGGGAUUAGGACUGAA
>cis-miR-27476
UUUCGCAGAGCGGUCACCACGACCGGCAU
>cis-miR-27531
GUAGAAUAAGUGGGAGAUGAGCUUCGG
>cis-miR-27543
UUAUGCACAACUGGUAGGUAUUU
>cis-miR-27550
CGUAUCCCACCACUGUCACCA
>cis-miR-27553
GAAAAGACGACCAAACUUGAUCAUUUA
>cis-miR-27563
GUUUGAGUCUGGAUGUGAU
>cis-miR-27577
UCACAGCCAAUAUUGAUGCCCGUUU
>cis-miR-27578
CUUGUGGUGUGUGCGUGCGUGC
>cis-miR-27579
GAGAUUCAACUACUUCAGCUGUU
>cis-miR-27582
CUUGUGGUGUGUGCGUGCGU
>cis-miR-27586
GGGUCCUGCCAGGGUCGCC
>cis-miR-27620
UCAGCUGUAGUGCUGCUCUGCUGGCA
>cis-miR-27648
UCACAGCCAGUAUUGAUGGACG
>cis-miR-27681
GCAGGUGUCUACUUCUUAGA
>cis-miR-27691
CGUUUGAGUCUGGAUGUGAUG
>cis-miR-27703
GGAAAUAAAGUAGACAGCAUU
>cis-miR-27705
GGUGUCGGGGGCGGACGGCACGUUU
>cis-miR-27724
GUGGUUAAGGCUUUGGAUU
>cis-miR-27732
GGCUUGUGGUGUGUGCGUGCGUGC
>cis-miR-27734
AGCUGUAGUGCUGCUCUGCUGGCA
>cis-miR-27757
GGGUGCAGAUCUUGGUGGUA
>cis-miR-27761
GCAGGUGUCUACUUCUUAGAGGG
>cis-miR-27783
AGUAGACAGCAUGUAGAACUUU
>cis-miR-27784
ACUAAUAGGGAACGUGAGCUGGGUU
>cis-miR-27786
AAAGGACGUGUGUAUCAAGCA
>cis-miR-27788
GGUUCAUACUUCGAAGAUCG
>cis-miR-27820
GCGUUUGAGUCUGGAUGUGAUG
>cis-miR-27821
AGAGGAGAUUGGACUUACUGUA
>cis-miR-27824
UCAAAGGACGUGUGUAUCAAA
>cis-miR-27844
UGGUGAGCAGGAAGCUUCGGGC
>cis-miR-27846
ACCCUAUAUGACGUAAUGAUUUGA
>cis-miR-27847
UGAAAGACGAUGGUAGUGACA
>cis-miR-27855
ACUAAUAGGGAACGUGAGCUGG
>cis-miR-27872
AGCGAAUGGCCGGAAAAUUCU
>cis-miR-27900
CGGGCGUGAGCCUGAGUGGAGCCGCC
>cis-miR-27909
UGCUGAGAAGACGACCAAACUU
>cis-miR-27910
GCGGCUUGUGGUGUGUGCGUGCGUGCCA
>cis-miR-27918
ACUUGAACUGGACGACGUGCUUUU
>cis-miR-27921
CAUAUGACGUAAUGAUUUGA
>cis-miR-27926
AGAUCUGACACUUCCAACU
>cis-miR-27948
UGUCUUGCUGUUGUGGUUA
>cis-miR-27953
GGUUGGUGGUGCAUGGCC
>cis-miR-27969
UGACUAGAAAUUGCACUCACUU
>cis-miR-27973
UGAUUCCGGCUUGUUUUCUAU
>cis-miR-27986
GCAAGGCUUGCUUACGUUUUCC
>cis-miR-28011
GGAGUGCAUCAUCCCCUG
>cis-miR-28054
GGCGAAGUGAAAGUGAAGGUCUG
>cis-miR-28057
CGGGUGUAAUCAGCUGACCACAUCGG
>cis-miR-28097
UGUGAUGUAGCAACAGAAGU
>cis-miR-28108
GUGAGAUUUUGUUGGUUUU
>cis-miR-28118
UCUGAGGGAUUAGGACUGAA
>cis-miR-28132
GCUUGCUUACGUUUUCCUUUUG
>cis-miR-28139
UUGGAGGCUGGUUUUUCUGU
>cis-miR-28181
AGUGCACUUUCGCAGAGC
>cis-miR-28205
GAGGUAGUGAGUUGUAUGA
>cis-miR-28239
CCCUAUAUGACGUAAUGAUUUUA
>cis-miR-28253
CCUCGGGUGUAAUCAGCU
>cis-miR-28254
AUGAAAGACGAUGGUAGUGAG
>cis-miR-28265
UACCAUCUGAGGGAUUAGG
>cis-miR-28302
ACAACACCUCACGGUCGCUCU
>cis-miR-28366
CGGCGGCUUGUGGUGUGUG
>cis-miR-28378
UGGAAUGUUGUGAAGGAUGUAC
>cis-miR-28397
AGACUGCCAUAUUGUAGACAUC
>cis-miR-28419
UGAAAGUCGAUGGUAGUGAGAU
>cis-miR-28444
GGUGUGUGCGUGCGUGCC
>cis-miR-28445
AAGGGAAUUGUUCAUCGCUG
>cis-miR-28457
GCUUGUCCGGACUGAGGU
>cis-miR-28462
GAUGGCGGAAUUUCUCGG
>cis-miR-28475
GUCCGGACUGAGGUGAGAUCCUG
>cis-miR-28477
UCCCUAUAUGACGUAAUGGUUUGA
>cis-miR-28490
GCCCUAGUAGCGCAGUCGGUUAG
>cis-miR-28504
GUGAGCCUGAGUGGAGCCGC
>cis-miR-28506
UGAACUGGACGACGUGCUUGAUU
>cis-miR-28516
UAAGGCACGCGGUGAAUG
>cis-miR-28518
ACUGUGAGGAUUGACAGAUUGAUAGCU
>cis-miR-28522
GAUGAUGAUGAUGAUGAU
>cis-miR-28549
CCUGGAACUGCAGCAUUAUUU
>cis-miR-28577
UAGAACGUCUACGUCGGCAUUU
>cis-miR-28582
UGAACUGGACGACGUGCUUGUUAU
>cis-miR-28605
AGAAUAAGUGGGAGAUGAGCUUCGGCU
>cis-miR-28624
UAUUGCACUUUCCUUCGC
>cis-miR-28654
UACCAUCUGAGGGAUUAGGACUG
>cis-miR-28655
CUGACCUAUGAAUUGACAGCC
>cis-miR-28660
CCACCGGGUAGACAUUCA
>cis-miR-28681
UCAAAUCCCGGUCGGGCCCCCA
>cis-miR-28690
AGCUAUGUUUGGGUUACUUGGUG
>cis-miR-28695
UCACAGCCAGUAUUGAUGAACUU
>cis-miR-28697
GGUCCUCGGGUGUAAUCAGC
>cis-miR-28704
GCGAAGUGAAAGUGAAGGUCUGGC
>cis-miR-28746
GUGGAGUUGAACUGUGAGCU
>cis-miR-28776
AGAAGACGACCAAACUUGAU
>cis-miR-28807
AGUGCAUCAUCCCCUGGAAUC
>cis-miR-28854
UGACUAGAAAGUGCACUCACUUCA
>cis-miR-28865
CGGGCGUGAGCCUGAGUGGAGCCG
>cis-miR-28875
UUGAAAGACGAUGGUAGUGAGAU
>cis-miR-28882
GGGUGCUACAGCUGAACGAU
>cis-miR-28885
UCACCGGGUAGACCUUCAUUCAC
>cis-miR-28895
CUCUGUGGAUUUAGCUGGUGAGUGUG
>cis-miR-28899
UAUGCACAACUGGUAGGUAU
>cis-miR-28905
GCGCGGCUGGUGUAAUGGU
>cis-miR-28907
UGAAAGACGAUGGUACUGAGAU
>cis-miR-28908
UUGGCAGACUUUGUACGGUGUAU
>cis-miR-28942
CGGGUGUCGGGGGCGGACGGCACGU
>cis-miR-28957
UGACUAGAAAGUGCACUCACUUCU
>cis-miR-29011
GAUGAUGAUGAUGAUGAUGAUGAUG
>cis-miR-29022
AAUAACAGGUCUGUGAUG
>cis-miR-29041
GGGGAUGUAACUCAGCGGUA
>cis-miR-29052
AGGUGUCUACUUCUUAGA
>cis-miR-29070
UGAGGACUCGGGAGUAGGUGUAA
>cis-miR-29074
GGAGGUAGUUCGUUGUGUGGUUAU
>cis-miR-29075
CGAAGUGAAAGUGAAGGUCU
>cis-miR-29076
UAAAUGCAUUUUCUGGCCCGUAUU
>cis-miR-29089
GCGAGGCUGGUGUAAUGGUUAUA
>cis-miR-29091
CAGUUGGCCAUGGGUCAGGCGGU
>cis-miR-29101
CACAGCCAGUAUUGAUGAAC
>cis-miR-29114
GGAUGUGGUUGAUGGGAUUACU
>cis-miR-29137
UUCGGUGGUUGGUGGUGC
>cis-miR-29160
UGAUGUAGCAACAGAAGUAGUU
>cis-miR-29207
AUCUGAGGGAUUAGGACU
>cis-miR-29215
AUGGCCUUCUCAGAACGGUU
>cis-miR-29223
GUGCAUCAUCCCCUGGAAUCGGG
>cis-miR-29225
UCCCUAUAUGACGUACUGAUUUGA
>cis-miR-29226
CUGUGUGCGUGUCGACGGCUU
>cis-miR-29227
GCGAAGUGAAAGUGAAGGUCUG
>cis-miR-29229
GGUGCUGAAAAGACGACC
>cis-miR-29236
AGAAGAGACUCUGAAAGGCC
>cis-miR-29269
UGCACUUUCGCAGAGCGGUC
>cis-miR-29274
AGUAGAACGUCUACGUCGGCUUUU
>cis-miR-29277
CCAGAUCUGACACUUCCAACUCUG
>cis-miR-29280
CCUAUAUGACGUAAUUAUUUGA
>cis-miR-29304
AAACAGUUUUAUCCGGUAAAG
>cis-miR-29307
UCGAAUCCCGGCUGGGCCCCCA
>cis-miR-29351
UGGACGGAGAUUUGUUAAGGG
>cis-miR-29356
AUAUGACGUAGUGAUUUGA
>cis-miR-29357
AAAAUGCACCAUCUACCCGAGAG
>cis-miR-29368
CACUAAUAGGGAACGUGAGCUGG
>cis-miR-29380
AGAUCCCGGUCGGGCCCCCA
>cis-miR-29397
UGAAAGACGUUGGUAGUGAGA
>cis-miR-29429
GAGUCUGGAUGUGAUGUGCGACCCG
>cis-miR-29450
GUGAGGAUUGACAGAUUGAUAGCU
>cis-miR-29459
GAUGGCUGGAGGAGAAGAUC
>cis-miR-29460
GGUCCUCGGGUGUAAUCA
>cis-miR-29482
UGAGAUUGCGACUAAAGCUGGU
>cis-miR-29513
GCUUGCUUACGUUUUCCUUUUGGC
>cis-miR-29528
GUGUGUGCGUGCGUGCCAGUCGGUCGG
>cis-miR-29541
ACAGCCAGUAUUGAUGAACA
>cis-miR-29563
ACCCUGAGACCCUUUGGCUGGC
>cis-miR-29566
UGGGAUGUUGUGAAGUAUGUAC
>cis-miR-29570
UCCCUGUAUGACGUAAUGAUUUGA
>cis-miR-29573
CUACCAUCUGAGGGAUUAGG
>cis-miR-29575
CUUGUGGUGUGUGCGUGCG
>cis-miR-29583
UCACCGGGAAGACAUUCAUUCAC
>cis-miR-29600
CUGUAGUGCUGCUUUGCUGGCA
>cis-miR-29658
GAAUCCCACCUCUGUCACCA
>cis-miR-29686
GGAGGUAGUUCGUUGUGUGGUAC
>cis-miR-29687
ACCCUGAGACCCUUUGGCUGUCU
>cis-miR-29692
UGAACUGGACGACGUGCUUUUUU
>cis-miR-29695
GCGAGGCUGGUGGAAUGGU
>cis-miR-29718
AAUGCAUUUUCUGGCCCGUAA
>cis-miR-29773
AUAAGAAUGGUAGAUCUUUUA
>cis-miR-29783
AGAAGAAAUAUGUGAACUACA
>cis-miR-29791
ACAGCCAGUAUUGAUGAAA
>cis-miR-29798
UCGUAUCCCGGUCGGCGCACCA
>cis-miR-29847
UUAAAGACGAUGGUAGUGAGAUG
>cis-miR-29850
AGAAUAAGUGGGAGAUGAGCUUCG
>cis-miR-29855
ACACAGCCAGUAUUGAUGAACG
>cis-miR-29867
GUGCGUGCGUGCCAGUCGGUCGGC
>cis-miR-29908
GCUAAGGCAUUUGUUGGGUA
>cis-miR-29915
ACCGGUGCUGAAAAGACGACCAAACUU
>cis-miR-29927
AAAAUUCGUCUAGAUGAGGUAU
>cis-miR-29943
CCUGGAUUGUAAGUGGCGUGUU
>cis-miR-29959
UCAUAUCCCGGUCAGGCCCCCA
>cis-miR-30008
AAAAUGCACCAUCUACCGGAGA
>cis-miR-30020
UGGAGUUGAACUGUGAGCUCUGUGGA
>cis-miR-30038
CUGAGAAGACGACCAAACUUGAUCA
>cis-miR-30070
CUGAGAAGACGACCAAACUUGA
>cis-miR-30092
UGAAAGACGAUGGUAGGGAGAUA
>cis-miR-30112
AAGGGAAUUGUUCAUCGCUGA
>cis-miR-30114
UGGCUUUGUCUGGUCGGGAUGGCAGG
>cis-miR-30119
UGGCAGACUGGUGAUAUGUUGUU
>cis-miR-30147
GAGAAGACGACCAAACUUGAUCAUU
>cis-miR-30151
UGAACUGGACGACGUGCUUGUAUAU
>cis-miR-30157
GAACUGGACGACGUGCUUGCUU
>cis-miR-30166
GGCUUGCUUACGUUUUCCUUUUG
>cis-miR-30169
AGGAGUGCAUCAUCCCCUGGAA
>cis-miR-30191
CUUGGCACUUUGGAAUUG
>cis-miR-30193
UGGAAUGUAAAGAAGUAUG
>cis-miR-30194
CUAUGACGUAAUGAUUUGA
>cis-miR-30207
UGAUAUGUAUGGUUUUCGGUUC
>cis-miR-30213
UCACAACCUACUUGAUUGAG
>cis-miR-30228
CGCAAAAACCAAAUUGAUAU
>cis-miR-30248
UGACUAGAAAGUGCACUCACUUA
>cis-miR-30252
UGUCCGGACUGAGGUGAGAUCC
>cis-miR-30280
GGGGGGACUAAAAAAAAA
>cis-miR-30285
AAAGACGACCAAACUUGAUCAUUUAGA
>cis-miR-30295
CCGGGUGUCGGGGGCGGACGGCA
>cis-miR-30319
GCUUUGUCUGGUCGGGAUG
>cis-miR-30384
UGCGUGUCGACGGCUUUGC
>cis-miR-30386
UCAUCCUGGAACUGCAGCAUAU
>cis-miR-30405
UCACCGGGUAGACAUUUAUUCA
>cis-miR-30426
GAUGAUGAUGAUGAUGAUGAUGAU
>cis-miR-30450
GCGAGGCUGGUGUAAUGGUUAUU
>cis-miR-30451
GAACUGGACGACGUGCUUGCAU
>cis-miR-30486
ACAGCAGUUGGCCAUGGGU
>cis-miR-30488
CACUAAUAGGGAACGUGAGCUG
>cis-miR-30499
AAUAACUUGAACUGGACGACA
>cis-miR-30574
GUGUGCGUGUCGACGGCUUUGCUUCCU
>cis-miR-30585
AGGGCACCACCAGGAGUUCCCC
>cis-miR-30593
GCGAGGCUGGGGUAAUGGUUAU
>cis-miR-30627
CGGGGGACUAAAAAAAAAAA
>cis-miR-30634
GUGCACUUUCGCAGAGCGGUCACCA
>cis-miR-30639
GAGGACUCGGGAGUAGGU
>cis-miR-30680
UGAAAGACUAUGGUAGUGAGA
>cis-miR-30688
UCCCUAUACGACGUAAUGAUUUGA
>cis-miR-30712
GCCAUGGAAGUCGGAACCCGCU
>cis-miR-30721
AGAGACUGCCAUAUUGUAGACAUC
>cis-miR-30722
GGAGGUAGUUCGUUGUGUGGGAU
>cis-miR-30735
UGAGAUUCAACUACUUCA
>cis-miR-30744
CGGUGCUGAAAAGACGACCAAAC
>cis-miR-30765
UCACCUGGUAGACAUUCAUUCA
>cis-miR-30766
CCCUGGAUUGUAAGUGGCGUUUU
>cis-miR-30785
GCGUGAGCCUGAGUGGAG
>cis-miR-30797
AAACUGGAAUAACUUUGCGGUAU
>cis-miR-30804
UGAAAGACUUGAGUAGCGAGACGC
>cis-miR-30806
GGAGUUGAACUGUGAGCUCU
>cis-miR-30809
AAGACAUUUGUUGGGUACU
>cis-miR-30814
GCGAGGCUGGUGUAAUGGCU
>cis-miR-30819
UGUGCGUGCGUGCCAGUC
>cis-miR-30820
GCGGCUUGUGGUGUGUGCGUGCGUGCC
>cis-miR-30840
UUGCUUACGUUUUCCUUUU
>cis-miR-30841
GCUGAAAAGACGACCAAA
>cis-miR-30855
AGUAGACAGCAUGUAGAACAAAA
>cis-miR-30865
AGCCUGAGUGGAGCCGCCACGG
>cis-miR-30875
GCGAGGCUGGUGGAAUGGUU
>cis-miR-30914
AGCAGUUGGCCAUGGGUCAGG
>cis-miR-30915
GCGCAGGUGUCUACUUCU
>cis-miR-30942
AGUAGAACGUCUACCUCGGCU
>cis-miR-30951
GGUGUCUACUUCUUAGAGG
>cis-miR-30952
CUGUGUGCGUGUCGACGGCUUUG
>cis-miR-30980
AAGCUUACUUGAUUUUGAU
>cis-miR-30986
ACUGUGAGGAUUGACAGAU
>cis-miR-30987
CACAGCCAGUAUUGAUGAA
>cis-miR-31053
UGAACUGGACGACGUGCUU
>cis-miR-31056
GAAUCCUGGCAGGGUCGCCA
>cis-miR-31072
GUGAGCCUGAGUGGAGCCGCCACGGGUGC
>cis-miR-31086
UGAAAGACGAUGGUAGCGAGAUU
>cis-miR-31094
UCAAAUCCCGGCUAGGCCCCCA
>cis-miR-31125
GUUCAUACUUCGAAGAUCGU
>cis-miR-31138
UGAGGACUCGGGAGUAGGUGUAAG
>cis-miR-31144
AGGUGUCUACUUCUUAGAG
>cis-miR-31148
AACUUGAUCAUUUAGAGGAAGU
>cis-miR-31162
GCGUGAGCCUGAGUGGAGCCGCCACGGGU
>cis-miR-31166
AUGAUGUAGCAACAGAGGUA
>cis-miR-31177
GUGCUGAGAAGACGACCAAACUU
>cis-miR-31179
UGAAAGAGGAUGGUAGUGAGAU
>cis-miR-31194
ACAACUGAACAGCUUCUGCAUU
>cis-miR-31227
UGAUAUGUAUGGUUUUCGGGUA
>cis-miR-31230
UGUCUUGCUGUUGUGGUUAAA
>cis-miR-31290
CUCAAAGGACGUGUGUAUCA
>cis-miR-31302
CGGGUCUCGGUGGGGCCUCCA
>cis-miR-31303
UGAAGAUAGAUUGUAGCAAUA
>cis-miR-31307
GACUCGGGAGUAGGUGUAAGUGG
>cis-miR-31328
UCCUUAUAUGACGUAAUGAUUUGA
>cis-miR-31337
AUGAUGAUGAUGAUGAUGAUGAU
>cis-miR-31370
GUGCACUUUCGCAGAGCGGUCACCACGA
>cis-miR-31386
AAAAAAUUACAGUACUGCCCU
>cis-miR-31394
UGAAAGACUUGAGUGGUGAGACG
>cis-miR-31405
AGUGACCGAACAUAUUCCCA
>cis-miR-31406
GUGUCGGGGGCGGACGGC
>cis-miR-31413
UGAAAGACAAUGGUAGUGAGAUG
>cis-miR-31422
GAAUCCCACCUCUGACACC
>cis-miR-31425
AAAAAUUACAGUACUGCCCU
>cis-miR-31435
UAUCCCUAUGACGUAAUGAUUUGA
>cis-miR-31439
CCGGACUGAGGUGAGAUCCUG
>cis-miR-31461
AUAUGACUUAAUGAUUUGA
>cis-miR-31466
UGAAAGACGAUGGUAGUAAGA
>cis-miR-31467
UGCUAUGUAUGGUUUUCGGUU
>cis-miR-31470
UGAAAGACGAUAGUAGUGAGAUG
>cis-miR-31475
UAGGAGUGCAUCAUCCCC
>cis-miR-31487
AGAAGGAAGCACGAGGGCUG
>cis-miR-31500
CGAAUCCCGGCUGGGCCCCCA
>cis-miR-31516
AGUAGAACGUCUACGUCGGCUUU
>cis-miR-31526
UGAAAGACUAUGGUAGUGAGAUG
>cis-miR-31533
UGUGGAAGGUGACUUGGUGUA
>cis-miR-31599
CUGUGGAUUUAGCUGGUGAGUGUGG
>cis-miR-31627
CGGAUCCCACCCCUGACACCA
>cis-miR-31632
AGAAGACGACCAAACUUGAUCAUUUA
>cis-miR-31646
CUGGAACUGCAGCAUUAUUGU
>cis-miR-31657
AAUUCGUCUAGAUGAGGUAUAA
>cis-miR-31674
UGAAAGACGAAGGUAGUGAGAUG
>cis-miR-31685
UGCACUUUCGCAGAGCGGUCACCACGA
>cis-miR-31689
CUCAGAAGCGUGGCUGGUUUUU
>cis-miR-31701
CGGGUGUCGGGGGCGGACGGCA
>cis-miR-31715
GUUAAGGCUUUGGAUUCGAA
>cis-miR-31729
AGAAUGACAAAUGACGCU
>cis-miR-31745
AUAGAAUGCGGUUCUUGU
>cis-miR-31751
AGAAGCACUGUACAGCUGUUUU
>cis-miR-31772
UCCCUGGAUUGUAAGUGGCGUA
>cis-miR-31793
UGAAAGACUUAAGUAGUGAGACG
>cis-miR-31805
GAAAAAUUCGUCUAGAUGAGCA
>cis-miR-31885
UCUGAGGGAUUAGGACUGAACGCC
>cis-miR-31900
GUGAAAGUGAAGGUCUGGC
>cis-miR-31909
GAGUGCAUCAUCCCCUGGAAUC
>cis-miR-31910
GGCCGGAUGGCGGAAUUUCUCGGGGACG
>cis-miR-31915
GAGGACUCGGGAGUAGGUGU
>cis-miR-31921
ACAGCCCUGCUUGGGACACA
>cis-miR-31940
GUGCACUUUCGCAGAGCGGUCACC
>cis-miR-31944
UGAAAGAUUUGAGUAGUGAGACG
>cis-miR-31972
UGACUAGAAAGUGCACUCAUUU
>cis-miR-32013
UGGUUUUUCUGUUGCUGCGUCCGCCUC
>cis-miR-32017
UAUGACGUAAUGAUUUGAAA
>cis-miR-32020
CGUUUGAGUCUGGAUGUGAU
>cis-miR-32041
AAAAUGCACCAUCUCCCCGA
>cis-miR-32048
GUCCUCGGGUGUAAUCAG
>cis-miR-32055
UGUAAGACGAUGGUAGUGAGA
>cis-miR-32090
GCUGUCUUGCUGUUGUGGUUAAACCG
>cis-miR-32145
CAGAUCCCGGCCAGGCCCCCA
>cis-miR-32165
AGUGCACUUUCGCAGAGCGGUCACCA
>cis-miR-32191
CAUACCUCCGGAGCUCAUCC
>cis-miR-32195
GAAAAUGCACCAUCUACCCGAG
>cis-miR-32197
GAUGAUGAUGAUGAUGAUGAUGAUGA
>cis-miR-32210
UGGUUAAGGCUUUGGAUU
>cis-miR-32217
CUAAGGCAUUUGUUGGGUACU
>cis-miR-32221
AGAUCACAGUCAGUUCUUCC
>cis-miR-32228
GGGUGUCGGGGGCGGACGGCACGUU
>cis-miR-32239
UGAAAGACGAUGGUAGUGAGCUU
>cis-miR-32245
UCAAAUCCCGGCCAGGCCCCCA
>cis-miR-32246
CGGAGGGACAAAAAAAAAA
>cis-miR-32255
UGGAAUGUUGUGAAGCAUGUAC
>cis-miR-32263
GAUGAUGAUGAUGAUGAUG
>cis-miR-32304
GUAACUGUGUGCGUGUCG
>cis-miR-32315
AGGGAAUUGUUCAUCGCUGGA
>cis-miR-32326
UGGGAACAGCAGUUGGCCAUGGGUC
>cis-miR-32368
AAGGCGAAGUGAAAGUGAAGGUC
>cis-miR-32373
UGCACUUUCGCAGAGCGGU
>cis-miR-32379
GCGAGACUGGUGUAAUGGUUAUA
>cis-miR-32384
UGGAAGACUGGGGAUAUGUUGU
>cis-miR-32398
UGAAAGACGAUGGGAGCGAGAU
>cis-miR-32400
UGGAAUGUUGUGGAGUAUGUAC
>cis-miR-32424
AGUAGAACGUCUACCUCGGCUUUU
>cis-miR-32426
GCGAGGCUGGCGUAAUGGUU
>cis-miR-32439
AGUGCACUUUCGCAGAGCGGUCACCAC
>cis-miR-32449
UUACCGGGUAGACAUUCAUUCA
>cis-miR-32471
GGUCUCGGUGGGGCCUCCA
>cis-miR-32475
GCUGAAAAGACGACCAAACUUGAUCAUUU
>cis-miR-32484
UAUCCCGGUCAGGCCCCCA
>cis-miR-32503
CUUCCCUACAGUGCACCAUUA
>cis-miR-32504
CCACUAAUAGGGAACGUGA
>cis-miR-32523
UAAAGUAGACAGCAUGUAGAAA
>cis-miR-32524
GGCUUGUCCGGACUGAGGUGAGAUCC
>cis-miR-32542
UCCGGACUGAGGUGAGAUCCUG
>cis-miR-32549
UGGUUGGUGGUGCAUGGCCGUUCU
>cis-miR-32554
UUAUGACGUAAUGAUUUGA
>cis-miR-32556
UCCCUAUAUGACGUAGUGAUUUGA
>cis-miR-32565
CUUUGUCUGGUCGGGAUGGCAGGUA
>cis-miR-32596
GAGGCCUGGUGGCGGAAUUU
>cis-miR-32628
UCACAGCUAGUAUUGAUGAACG
>cis-miR-32658
CCAUUGUAGUUGCUUCGGCA
>cis-miR-32667
CAAGCUAUUGCCUUCAAUGCA
>cis-miR-32688
AUGACGUAAUGAUUUGAAA
>cis-miR-32713
ACUGUGUGCGUGUCGACGGCUUUG
>cis-miR-32728
UAUCACAGUCCUGCUUAG
>cis-miR-32734
UAUCACAGUCCAAGCUUUGGUU
>cis-miR-32775
UAUCACAGUCCAAGCUUUG
>cis-miR-32782
UGAUUCCGGCUUGUUUUCUA
>cis-miR-32785
GCCAUGGAAGUCGGAACCCGC
>cis-miR-32792
GAUGAGAGACUGCCAUAUU
>cis-miR-32800
UCAAGGGACGUGUAUAUCA
>cis-miR-32810
GGUGUCGGGGGCGGACGGCACG
>cis-miR-32811
GCUUACUUGAUUUUGAUUUUCA
>cis-miR-32828
AAUAACUUGAACUGGACGAC
>cis-miR-32851
AGUGCAUCAUCCCCUGGAAUCGG
>cis-miR-32883
CUCACCUGGAACCCAGCUGAA
>cis-miR-32950
CUGUGUGCGUGUCGACGGCUUUGCUU
>cis-miR-32956
GCGAGGCUGGUGUAAUGGC
>cis-miR-33001
GAUCCCACCUCUGACACCA
>cis-miR-33010
AUUACACUUGCAAGCCGUCU
>cis-miR-33021
GGAAUGUUGUGAAGUAUGU
>cis-miR-33045
GCGUUUGAGUCUGGAUGU
>cis-miR-33085
UAUUAGGAGUGCAUCAUCCCCU
>cis-miR-33095
UUUCGCAGAGCGGUCACCACGACCGGCAUC
>cis-miR-33103
AAGUGACUCUGAAAGGCCCUUUU
>cis-miR-33115
UUGGCACUGAUGAAGACGCU
>cis-miR-33117
UGGCACUGAUGAAGACGCU
>cis-miR-33123
CGAAGUGAAAGUGAAGGUCUGGCUU
>cis-miR-33137
CCACAGCCAGUAUUGAUGAACG
>cis-miR-33141
GAGACUGCCAUAUUGUAGACAUC
>cis-miR-33164
UGAUAUGUAUGGUUUUCGGA
>cis-miR-33172
CGGGCGUGAGCCUGAGUGGAGCCGC
>cis-miR-33203
CGGAGACGGCGGCUUGUG
>cis-miR-33224
UCACAGCCGGUAUUGAUGAACG
>cis-miR-33228
GGAAGUCGGAACCCGCUAAGGAGUG
>cis-miR-33242
UCCUCGGGUGUAAUCAGCUG
>cis-miR-33269
GGAAAGACUUGAGUAGUGAGACG
>cis-miR-33284
CUGAGAAGACGACCAAACUUGAUC
>cis-miR-33294
AGUAGACAGCAUGUAGAACAUAU
>cis-miR-33353
UAUCCCACCACUGUCACCA
>cis-miR-33366
ACUCGGGAGUAGGUGUAAGUGG
>cis-miR-33388
AGCACGCCAGCUACUGUCGA
>cis-miR-33390
CGGCGGCUUGUGGUGUGUGCGUGCG
>cis-miR-33438
UGACUAGAAAGUGCACUCACUUU
>cis-miR-33444
AGAAAGACUUGAGUAGUGAGACG
>cis-miR-33447
GGCCAGGUCGAUGUGCUGCU
>cis-miR-33472
GGUGUCUACUUCUUAGAG
>cis-miR-33480
CUGUGUGCGUGUCGACGGC
>cis-miR-33511
CGUGGUGAGCAGGAAGCUUCGG
>cis-miR-33520
GUCGGUCAGGCUGGUGUA
>cis-miR-33541
UCACCGGGUAGACAUUCCUUCA
>cis-miR-33546
GGAGGUAGUUCGUUGUGUGGGA
>cis-miR-33549
UGGCCUGUGCUGAGCGGCUGCA
>cis-miR-33550
UCACCGGGUAGACAUUUAUUCAC
>cis-miR-33552
UGAAAGUGAAGGUCUGGCUUGUCCGG
>cis-miR-33580
CCUAUGACGUAAUGAUUUGA
>cis-miR-33617
GAGGACUCGGGAGUAGGUG
>cis-miR-33650
AAGCUGCCAGUUGAAGAACUGU
>cis-miR-33695
GAAGAAAUAUGUGAUCGGUA
>cis-miR-33704
UCACAGCCAAUAUUGAUGCCCA
>cis-miR-33723
UGAAAGACUUGAGUAGUGAGAA
>cis-miR-33741
AUGCACAACUGGUAGGUAUUA
>cis-miR-33762
CAUGGAAGUCGGAACCCGCUA
>cis-miR-33770
GGUUGGUGGUGCAUGGCCGUUCU
>cis-miR-33772
GGUGCUGAAAAGACGACCAAACUUGAU
>cis-miR-33790
AGCAGUUGGCCAUGGGUCA
>cis-miR-33800
ACAGCAGUUGGCCAUGGG
>cis-miR-33826
CUUGUGGUGUGUGCGUGCGUGCC
>cis-miR-33829
GUGCGUGAUGAUAGGUUA
>cis-miR-33841
AAAGUGAAGGUCUGGCUUGUCC
>cis-miR-33846
GAACAGCAGUUGGCCAUGGGUCA
>cis-miR-33853
GUUCAUACUUCGAAGAUCGUA
>cis-miR-33854
GGGGGACCAAAAAAAAAA
>cis-miR-33865
CGACCAAACUUGAUCAUUUAG
>cis-miR-33868
CGUGUCUCGGUGGGGCCUCCA
>cis-miR-33896
UGUGGUGUGUGCGUGCGUGCCAGUCGGU
>cis-miR-33907
GGGGGACUAAAAAAAAAAAAA
>cis-miR-33909
UCGCUGUCUUGCUGUUGUGG
>cis-miR-33916
GUGGUGAGCAGGAAGCUUCGGGC
>cis-miR-33922
UCACAGCCAGUAUUGAUGAAU
>cis-miR-33926
UGAAAGACUUGAGUAGUGAGCCG
>cis-miR-33930
GGAAGUCGGAACCCGCUAAGG
>cis-miR-33933
UGGCUUUGUCUGGUCGGGAUGG
>cis-miR-33951
AGAAAGACGAUGGUAGUGAGAUG
>cis-miR-33955
AAGGCGAAGUGAAAGUGAAGGUCU
>cis-miR-33958
UUCUGGAACUCCGACGACUGUA
>cis-miR-33960
GCAGGUGUCUACUUCUUAGAG
>cis-miR-33987
CCUCGGGUGUAAUCAGCUGAC
>cis-miR-33988
ACCAUCUGAGGGAUUAGGACUGA
>cis-miR-34044
CUGAAGACAAUGUCAGGCGGGGAGUU
>cis-miR-34061
AGCAGUUGGCCAUGGGUCAGGCG
>cis-miR-34062
AGUGAAAGUGAAGGUCUGGCUUGUCC
>cis-miR-34071
AUUCGUUCGGUCGGCGGUU
>cis-miR-34090
UCACCGGGUAUACAUUCAUUCAC
>cis-miR-34099
UGCACUUUCGCAGAGCGGUCACC
>cis-miR-34106
UCACCGUGUAGACAUUCAUUC
>cis-miR-34117
AAUUACACUUGCAAGCCGUCU
>cis-miR-34123
AGCUAUGUUUGGGUUACUUGGU
>cis-miR-34146
GCGAGGCUGGCGUAAUGGU
>cis-miR-34192
UGGACACAGCUCUCGGUGGAA
>cis-miR-34196
GUCUUGCUGUUGUGGUUAAA
>cis-miR-34220
GUUGAACUGUGAGCUCUGUG
>cis-miR-34231
ACUUUCGCAGAGCGGUCACCACGACCGGC
>cis-miR-34244
ACAACACCUUACACUCGCUCA
>cis-miR-34262
AAUGCACCAUCUACCCGAG
>cis-miR-34268
AAAGUGAAGGUCUGGCUUGUCCG
>cis-miR-34269
CUGUGUGCGUGUCGACGGCUUUGCU
>cis-miR-34276
UGAAAGACGAUGGUAGUGAGAGG
>cis-miR-34280
CAUAUCCCGGCCAGGCCCCCA
>cis-miR-34290
AGUUGAACUGUGAGCUCUGUGGAUUUA
>cis-miR-34291
GGUAGUGAGUUGUAUGACCG
>cis-miR-34304
AAACUUGAUCAUUUAGAGGAAGU
>cis-miR-34312
CUCAGAAGCGUGGCUGGUUU
>cis-miR-34348
GAGACUGCCAUAUUGUAGAC
>cis-miR-34350
GAAUAAGUGGGAGAUGAGCUUCG
>cis-miR-34355
ACUUGAACUGGACGACGUGC
>cis-miR-34365
CGUAUCCCGGUCGGCGCACCA
>cis-miR-34373
AGAUCCCGGCCAGGCCCCCA
>cis-miR-34376
CUUGAACUGGACGACGUGCUUUU
>cis-miR-34392
UGAAAGAAGAUGGUAGUGAGAU
>cis-miR-34405
UGAUAUUCAACUACUUCAGCU
>cis-miR-34432
UACCAUCUGAGGGAUUAGGAC
>cis-miR-34440
CCCUGGAUUGUAAGUGGCGUUA
>cis-miR-34443
GUGAGGAUUGACAGAUUGAUAGC
>cis-miR-34458
UUAGGAGUGCAUCAUCCCCUGGA
>cis-miR-34481
UGAUAGACGAUGGUAGUGAGAU
>cis-miR-34488
UGAAAGACGAUGGUAGUGAGUA
>cis-miR-34489
AAGUGAAAGUGAAGGUCUGGCUUGU
>cis-miR-34506
UCGCAGCCAGUAUUGAUGAACG
>cis-miR-34530
GACGACCAAACUUGAUCAUUUAG
>cis-miR-34578
UGGAAUGUGGCGAAGUAUGGUUUU
>cis-miR-34584
GAGUCUGGAUGUGAUGUG
>cis-miR-34593
GUGCACUUUCGCAGAGCGGUCACCAC
>cis-miR-34598
UUAUGCACAACUGGUAGGUAUU
>cis-miR-34599
AGUUGGCCAUGGGUCAGGCG
>cis-miR-34626
AGUUGAACUGUGAGCUCUGUGGAUUUAG
>cis-miR-34643
AAUCCCGGCUAGGCCCCCA
>cis-miR-34664
UGAAAGACGAUGAUAGUGAGA
>cis-miR-34685
UGAGAACAUCAUACGGAUCG
>cis-miR-34714
GGCUUGUGGUGUGUGCGUGCGUGCCAG
>cis-miR-34740
ACUUGAACUGGACGACGUGCAU
>cis-miR-34743
AUAAAGUAGACAGCAUGUAGUU
>cis-miR-34754
AGAAGAAAUAUGUGAACUACU
>cis-miR-34756
AGGCUGGUGUAAUGGUUAU
>cis-miR-34775
UCACAGCCAGUAUUGACGAACG
>cis-miR-34777
AUAACUUGAACUGGACGACGU
>cis-miR-34854
CGGUCCUGCCAGGGUCGCCA
>cis-miR-34857
GUUCGAAUCCCGGUCGGCGCACCA
>cis-miR-34876
AGAUAUGUUUGGGCUACUUGGUG
>cis-miR-34880
UGAAAAUGCACCAUCUACCCGAG
>cis-miR-34898
AAGACGACCAAACUUGAUCAUUUAG
>cis-miR-34910
UGCGUGCGUGCCAGUCGGUCGGCGU
>cis-miR-34914
UGAAAGACUUGAGUAGUGAGACGCG
>cis-miR-34915
AGAGACUCACCUGGAACCC
>cis-miR-34920
GAACUGGACGACGUGCUUGCAUU
>cis-miR-34962
CACAGCCAGUAUUGAUGAACU
>cis-miR-34964
GCGCAGGUGUCUACUUCUUAGA
>cis-miR-34973
UAAAGCUAGAUGACCAAAGUCG
>cis-miR-34978
UCACAGCCAGUAUUGAUGAAAA
>cis-miR-35047
AUCGCUGUCUUGCUGUUGUGG
>cis-miR-35048
UGGACGGAGAUUUGUUAAGGGCA
>cis-miR-35066
UCACAGCCAGUAUUGAUGAACUUU
>cis-miR-35069
UAUCCCACCUCUGUCACCA
>cis-miR-35078
CGGUGGAUGUGGUUGAUG
>cis-miR-35102
UGAAAGACGAUGGUAGUGAGAUAUA
>cis-miR-35121
UGGAAGACUGGUGAUAUGUUGCU
>cis-miR-35136
UUACAGCCAGUAUUGAUGAACG
>cis-miR-35137
UCCCUAUAUGACGUAAUCAUUUGA
>cis-miR-35170
UGAAAGACUUGAGUAGUGAGACUUUU
>cis-miR-35176
UGAAAGACGAUGGUAGUGAUUU
>cis-miR-35194
CUUGUGGUGUGUGCGUGCGUGCCA
>cis-miR-35228
CGGGUGCAGAUCUUGGUGGU
>cis-miR-35256
CACAGCCAAUAUUGAUGCCCGU
>cis-miR-35262
GUGGAGUUGAACUGUGAGCUCUGUGGA
>cis-miR-35283
UCACCGGGUAGACGUUCAUUCA
>cis-miR-35284
AAAUAGAAUGCGGUUCUU
>cis-miR-35286
AUCACAGCCAAUAUUGAUGCCCG
>cis-miR-35289
GCGUGAGCCUGAGUGGAGCCGCCACG
>cis-miR-35291
GGAAAGACGAUGGUAGUGAGA
>cis-miR-35302
CAGAUAUCGAGUAUGCAGACA
>cis-miR-35304
GUCCUCGGGUGUAAUCAGCUGAC
>cis-miR-35309
UCACCGGUUAGACAUUCAUUCAC
>cis-miR-35312
GCUGUAGUGCUGCUUUGC
>cis-miR-35317
UAUCACAGCCCUGCUUGUGAC
>cis-miR-35322
ACAGCCAAUAUUGAUGCCCGU
>cis-miR-35327
GAAGAGACUCUGAAAGGCCC
>cis-miR-35341
GAGGUAGUGAGUUGUAUGACA
>cis-miR-35348
CUAUAUGACGUAAUGAUUU
>cis-miR-35383
UUGUCUGGUCGGGAUGGCAGGUAGCCC
>cis-miR-35388
UGAUGAUGAUGAUGAUGAUGAUGAU
>cis-miR-35409
GAUGGCGGAAUUUCUCGGGGAC
>cis-miR-35415
CUUUCGCAGAGCGGUCACCACGACCGGCAU
>cis-miR-35421
GGAAUGUGGCGAAGUAUGGU
>cis-miR-35424
CCACUAAUAGGGAACGUGAGC
>cis-miR-35474
UGGAAGACUGGUGAGAUGUUGUU
>cis-miR-35512
UAAAUGCAUUUUCUGGCCCGUAGAAC
>cis-miR-35517
AGUUGAACUGUGAGCUCU
>cis-miR-35530
UUAAAAAAUUACAGUACUGCA
>cis-miR-35539
UGAACGACUUGAGUAGUGAGACGC
>cis-miR-35545
CAAACUUGAUCAUUUAGAGGAA
>cis-miR-35562
UUGGUGGUGCAUGGCCGUUCUUAG
>cis-miR-35584
AGUUGAACUGUGAGCUCUGUGGAUUU
>cis-miR-35592
AGGACUCGGGAGUAGGUG
>cis-miR-35594
AAAAUGCACCAUCUCCCCGAG
>cis-miR-35617
UGUGGAAGGUGACUUGGUGU
>cis-miR-35623
UAUCACAGCCCUGCUUGGGAAA
>cis-miR-35647
AUGAAGAUAGAUUGUAGCAAAA
>cis-miR-35673
GCUGAGAAGACGACCAAACUUG
>cis-miR-35675
AAUAAGAAUGGUAGAUCUUUA
>cis-miR-35690
AGUAGAACGUCUACGUCGGCU
>cis-miR-35694
CAGAAUCGUCAAGCAGACUG
>cis-miR-35739
AGUCUCGGUGGGGCCUCCA
>cis-miR-35752
GAAAGACUUGAGUAGUGAGACGU
>cis-miR-35766
CCGGAUGGCGGAAUUUCUCGGGGACGGG
>cis-miR-35767
AUGCACCAUCUACCCGAG
>cis-miR-35780
AGAGAUGUUUGGGUUACUUGGU
>cis-miR-35784
CACAACUGGUAGGUAUUUAUA
>cis-miR-35793
UGAGAUCGCGACUAAAGCUGUU
>cis-miR-35851
AGUGCACUUUCGCAGAGCGGUCAC
>cis-miR-35897
ACAACACCUCACAGUCGCUCA
>cis-miR-35904
AAAGGACGUGUGUAUCAAGCU
>cis-miR-35905
UCACAGCCAGUAUUGAUGAAUG
>cis-miR-35972
UAAAGUAGACAGCAUGUAGA
>cis-miR-35987
GUGAAAGUGAAGGUCUGGCUUG
>cis-miR-35989
GCGAGGCUGGCGUAAUGG
>cis-miR-35992
ACUUUCGCAGAGCGGUCACC
>cis-miR-35993
CGUUUGAGUCUGGAUGUGAUGUGCGACC
>cis-miR-36060
AGCAGUUGGCCAUGGGUCAG
>cis-miR-36069
UCACUGGGUAGACAUUCAUUCA
>cis-miR-36076
UGGGGGGACUAAAAAAAAA
>cis-miR-36129
UCCCUAUAUGACAUAAUGAUUUGA
>cis-miR-36150
UCUGUGGAUUUAGCUGGUGAGUGUGGU
>cis-miR-36159
UCACCGGGUAUACAUUCAUUCA
>cis-miR-36160
UGAAAGACUUGAGUAGUGAGACAU
>cis-miR-36201
CGGUGGAUGUGGUUGAUGGGAUUA
>cis-miR-36224
GUCUGGUCGGGAUGGCAGGUAGCCCGUU
>cis-miR-36236
UAUCCCGGUCGGCGCACCA
>cis-miR-36246
GGAAGGGUGCUAUAGCUGAA
>cis-miR-36250
UAAAUGCAUUUUCUGGCCUGU
>cis-miR-36268
CGUGCGUGCCAGUCGGUCGGCGUGU
>cis-miR-36297
UUCUCAAAGGACGUGUGUAU
>cis-miR-36310
GCGAAGUGAAAGUGAAGGUCUGGCU
>cis-miR-36334
UAUCACAGCCCUGCUUGUGACA
>cis-miR-36361
UUCAGCUGUAGUGCUGCUUUGCUGGCAG
>cis-miR-36406
UGAAAGACUUGAGUAGUGAGACGCAUA
>cis-miR-36432
UGAUAUGUAUGGCUUUCGGUU
>cis-miR-36459
UCUGGACAGUACCUGAUGGAUUU
>cis-miR-36466
GGACUCGGGAGUAGGUGU
>cis-miR-36474
UGGUUUUUCUGUUGCUGCGUCCGCC
>cis-miR-36481
AGCUACUGUCGACGGGUAUAUU
>cis-miR-36483
UCCAGAGACUGCAUAUGAAGAA
>cis-miR-36532
GACCAAACUUGAUCAUUUAGAGGA
>cis-miR-36533
GAAAAAUUCGUCUAGAUGAG
>cis-miR-36541
AACAGCAGUUGGCCAUGGGUC
>cis-miR-36560
UGUGUGCGUGCGUGCCAG
>cis-miR-36585
AGGACUCGGGAGUAGGUGUAAGU
>cis-miR-36587
GGGGAUGUACCUCAGUGGUA
>cis-miR-36590
GUUGCUGCGUCCGCCUCGGU
>cis-miR-36609
UCUUCGCCAUCUAGAAGUUCA
>cis-miR-36613
GACGGCGGCUUGUGGUGUGUG
>cis-miR-36632
AUUUCAAGUAAUCGUCAGUG
>cis-miR-36658
AGGCUGGUUUUUCUGUUGCUGCGUCC
>cis-miR-36681
UGAAAGACUUGAGUAGUGAGACGCC
>cis-miR-36684
ACUUUCGCAGAGCGGUCAC
>cis-miR-36700
UGUAAGACGAUGGUAGUGAGAUG
>cis-miR-36702
UCGGUGGAUGUGGUUGAUGGGAUU
>cis-miR-36707
AGGACUUGAGGCCGGCAUGAUUU
>cis-miR-36715
AGGCGAAGUGAAAGUGAAGGUCUGGCU
>cis-miR-36716
UGAAAGACGAUGGUAGUUAGAUU
>cis-miR-36719
UAUGCACAGCUGGUAGGUAUUU
>cis-miR-36721
UGGAAUGUAAAGAAGUAUGUA
>cis-miR-36724
GCUGGUUUUUCUGUUGCUGCGUCCGCCU
>cis-miR-36736
CGAGGCUGGUGUAAUGGUUAU
>cis-miR-36744
AGAUAUGUUUGGGUUCCUUGGUG
>cis-miR-36750
ACGGUAACAACUUUAGAGACA
>cis-miR-36765
UAGACGCUGUAUUGUGCCCA
>cis-miR-36777
UGAGGGAUUAGGACUGAACGCCU
>cis-miR-36816
UCACGGCCAGUAUUGAUGAACG
>cis-miR-36817
UGAAAGACGAUGGGAGUGAGAUA
>cis-miR-36823
GCUUGUCCGGACUGAGGUGAGAUCC
>cis-miR-36842
AAUAAGAAUGGUAGAUCUUU
>cis-miR-36845
GUCCUCGGGUGUAAUCAGCUGA
>cis-miR-36850
AAGGCACGCGGUGAAUGUCA
>cis-miR-36875
CAUCCCACCCCUGACACCA
>cis-miR-36892
GACCGGUGCUGAAAAGACGACCAAA
>cis-miR-36915
UGGUUGGUGGUGCAUGGCCGUUCUU
>cis-miR-36939
ACAACUGAACAGCUUCUGCAUA
>cis-miR-36954
AUAUGUAUGGUUUUCGGUUAUU
>cis-miR-36998
UGAUAUGUAUGGUUUUUGGUU
>cis-miR-37009
UCCCUAUAUGACGUAAUGAUCUGA
>cis-miR-37014
CACUAAUAGGGAACGUGAGC
>cis-miR-37018
GAAUUGAGGACUCGGGAGUAGGUGU
>cis-miR-37021
AAUAAAGUAGACAGCAUGUAA
>cis-miR-37026
AAGUAGACAGCAUGUAGAAUU
>cis-miR-37034
GAGAGACUGCCAUAUUGUAGAC
>cis-miR-37039
CUCGGGUGUAAUCAGCUGACCAC
>cis-miR-37042
UCACCAGGUAGACAUUCAUUCA
>cis-miR-37049
AAUAAAGUAGACAGCAUGUAU
>cis-miR-37059
CUGAGAAGACGACCAAACUUGAU
>cis-miR-37080
AGAUAUGUUUGGGUUACUUGGG
>cis-miR-37120
GAGAUGGCUGGAGGAGAAGA
>cis-miR-37140
UGAAAGACGUUGGUAGUGAGAUG
>cis-miR-37146
UGAGAGACUGCCAUAUUGUAGACAU
>cis-miR-37168
UGAAAGCCUUGAGUAGUGAGACG
>cis-miR-37197
AGGCUGGUUUUUCUGUUGC
>cis-miR-37219
UCGCGUCCUGCCAGGGUCGCCA
>cis-miR-37221
AAUUGAGGACUCGGGAGUAGGUGUA
>cis-miR-37250
CCUGAGACCCUAGAGUUUC
>cis-miR-37263
UGACUAGAAAGCGCACUCACUUC
>cis-miR-37270
UGUUCUUCAUACCUCCGGAGU
>cis-miR-37271
CGUGAGCCUGAGUGGAGCCGCCACGG
>cis-miR-37291
AUGAAUAGACGCUGUAUUGU
>cis-miR-37340
CUUUCGCAGAGCGGUCACCACGACCGGCA
>cis-miR-37342
GUACAGUACUGUGAUAACUGAA
>cis-miR-37346
ACAGCAGUUGGCCAUGGGUCA
>cis-miR-37349
AGUAGAACGUCUACCUCGGC
>cis-miR-37350
CCCUGGAUUGUAAGUGGCG
>cis-miR-37357
UGAAAGACUUGAGUAGUAAGACG
>cis-miR-37362
CAUCGCUGUCUUGCUGUUGUG
>cis-miR-37410
UCACAGCCAGUACUGAUGAACG
>cis-miR-37425
UUGAGGACUCGGGAGUAGGUGUA
>cis-miR-37449
UCCCUAUAUGACGUAAUGAUUUGG
>cis-miR-37460
AAACAGUUUUAUCCGGUAAA
>cis-miR-37461
AGAAAGAGAAGAUUGGACCU
>cis-miR-37471
AAAAAUGCACCAUCUACCCGAG
>cis-miR-37474
UUGUCUGGUCGGGAUGGCAGGUAGCC
>cis-miR-37480
UCCCUACAUGACGUAAUGAUUUGA
>cis-miR-37495
CUCACAGCCAGUAUUGAUGAACG
>cis-miR-37499
UGAAAAACGAUGGUAGUGAGAU
>cis-miR-37507
AAAUUACAGUACUGCCCUUA
>cis-miR-37511
GGAACAGCAGUUGGCCAUGGGUCA
>cis-miR-37528
GAGUGCAUCAUCCCCUGGAAU
>cis-miR-37541
UGAAAGACGAUGGCAGUGAGAUA
>cis-miR-37552
GAUGUACAUCUCACCGGCCUUU
>cis-miR-37558
GAAGUGACUCUGAAAGGCCCA
>cis-miR-37581
UGAUAUCGCGACUAAAGCUGGU
>cis-miR-37592
UCACAGCCAGUGUUGAUGAACG
>cis-miR-37602
GAAAGACGAUGGUAGUGA
>cis-miR-37656
AUUGCACUUUCCUUCGCCUUG
>cis-miR-37657
GCGAGGCUGGGGUAAUGGUUA
>cis-miR-37685
AGAUAUGUUUGGGGUACUUGGU
>cis-miR-37700
AGUGGUUAAGGCUUUGGAUUC
>cis-miR-37706
CAUCGCUGUCUUGCUGUUGUGGUUAA
>cis-miR-37710
GUUUCGUGGAUUUUAUCGGCA
>cis-miR-37715
AUGGCCUUCUCAGAACGGUUU
>cis-miR-37721
GCUGUCUUGCUGUUGUGGUUAAAC
>cis-miR-37733
GCGAGUCUGGUGUAAUGGU
>cis-miR-37737
CGCAGGUGUCUACUUCUUA
>cis-miR-37745
AAGGCAUUUGUUGGGUAC
>cis-miR-37763
UGAUAUGUAUGGCUUUCGGUUA
>cis-miR-37776
AUGCACAACUGGUAGGUAUUUU
>cis-miR-37788
AUGGCCUUCUCAGAACGGUUA
>cis-miR-37804
UCUCCCUGGAUUGUAAGUGG
>cis-miR-37835
GGAUUCGUUCGGUCGGCGGUU
>cis-miR-37854
CUACCAUCUGAGGGAUUAG
>cis-miR-37855
CGGUGCUGAAAAGACGACCAAACUUGA
>cis-miR-37863
GGGAACAGCAGUUGGCCAUGGGUCA
>cis-miR-37875
GAGUCUGGAUGUGAUGUGCGACCCGUU
>cis-miR-37921
UGAUAUGUAUGGUUUUCGGUUAUU
>cis-miR-37926
AUAUGACGGAAUGAUUUGA
>cis-miR-37944
GGUCCUCGGGUGUAAUCAGCU
>cis-miR-37946
AUGGAAGUCGGAACCCGCUA
>cis-miR-37955
UGGUAUGUAUGGUUUUCGGUU
>cis-miR-37959
GAUAUAAACAGUUUUAUCCGGU
>cis-miR-37970
CCAGAUCUGACACUUCCAACUCUU
>cis-miR-37994
GCUUGUGGUGUGUGCGUGCGUGCCAG
>cis-miR-38028
ACUCGGGAGUAGGUGUAAGU
>cis-miR-38030
UAAGGCACGCGGGGAAUGUCA
>cis-miR-38035
AGAAUACUAGUAGAACAACAAA
>cis-miR-38063
UUCAGCUGUAGUGCUGCUUUGCUGG
>cis-miR-38079
GAAGUGAAAGUGAAGGUCU
>cis-miR-38088
AAAACCAAAUUGAUAUGCAA
>cis-miR-38089
ACCGGUGCUGAAAAGACGACCAAACU
>cis-miR-38127
UGCACUUUCGCAGAGCGGUCA
>cis-miR-38129
CAAUAACCAAAUUCUGCUCA
>cis-miR-38171
AGUAGACAGCAUGUAGAAC
>cis-miR-38219
UCCCUAUAUGACGUAAUGACUUGA
>cis-miR-38226
ACCAUCUGAGGGAUUAGGAC
>cis-miR-38246
ACCCUGUAGACCCGAGUUUGA
>cis-miR-38260
UGGAUUGUAAGUGGCGUGUUUU
>cis-miR-38267
UCACAGCCAGUAUUGGUGAACG
>cis-miR-38272
UCACCGGGUAGAUAUUCAUUCA
>cis-miR-38305
AGGUAUGUUUGGGUUACUUGGUG
>cis-miR-38310
AGGUAUGUUUGGGUUACUUGGU
>cis-miR-38342
AAGAGGAGAUUGGACUUACUUU
>cis-miR-38343
UAGAAUAAGUGGGAGAUGAGCUUCGGCU
>cis-miR-38347
AGAUCUGACACUUCCAACUCUU
>cis-miR-38452
CUUGCUUACGUUUUCCUUUUGGCG
>cis-miR-38464
GUUUCCCGGCCAACGCACCA
>cis-miR-38483
UCAUCCUGGAACUGCAGCAUUU
>cis-miR-38526
CCGGGUGUCGGGGGCGGACGGCAC
>cis-miR-38558
GAUGUGGUUGAUGGGAUUAC
>cis-miR-38563
GUGCUGAGAAGACGACCAAACUUG
>cis-miR-38565
CGAAUCCUGGCAGGGUCGCCA
>cis-miR-38581
UACAGUACUGUGAUAACUGA
>cis-miR-38605
UAUGCACAGCUGGUAGGUAUA
>cis-miR-38615
UUCAGCUGUAGUGCUGCUUUGCUG
>cis-miR-38625
CGGAUGGCGGAAUUUCUCGGGGACGGGA
>cis-miR-38631
AAGGGACGCGUGUAUCAAGCA
>cis-miR-38645
AGAUAUGUUGGGUUACUUGGU
>cis-miR-38683
AGAAGAAAUAUGUGAUCGGUA
>cis-miR-38700
CAGAUCCCGGUCGGGCCCCCA
>cis-miR-38715
UGAAAGACGAUGGUCGUGAGA
>cis-miR-38732
AUUAGGAGUGCAUCAUCCCCUGG
>cis-miR-38736
AGAUGUUUGGGUUACUUGGUG
>cis-miR-38744
CUUGCUUACGUUUUCCUUU
>cis-miR-38779
UGAACUGGACGACGUGCUUGUUUAU
>cis-miR-38787
AAAUAAAGUAGACAGCAUGU
>cis-miR-38790
UCCCUAUAUGACGUAAUGAUUCGA
>cis-miR-38808
UACAGUACUGUGAUAACUGAA
>cis-miR-38818
UGAACUGGACGACGUGCUUGAAUU
>cis-miR-38827
UGUUCUUCAUACCUCCGGAGUU
>cis-miR-38829
UGCACUUUCGCAGAGCGGUCACCAC
>cis-miR-38834
UUGGCAGACUUUGUACGGUGUA
>cis-miR-38846
UGAUGAUGAUGAUGAUGAUGAUGAUGA
>cis-miR-38847
UUUCAGCAACCUUAUGAGUAA
>cis-miR-38871
CGGGACUCGAACCGCAGCGGUUUUU
>cis-miR-38890
AUUGAAAGACGAUGGUAGUGAG
>cis-miR-38895
AAAAUUCGUCUAGAUGAGGUA
>cis-miR-38917
UGCAAGACUUGAGUAGUGAGACGC
>cis-miR-38936
GGGGAUGUACCUCAGUGGUAG
>cis-miR-38939
GCGUGAGCCUGAGUGGAGCCGCCACGGG
>cis-miR-38940
UGAGAUCGCGACUAAAGCUUGU
>cis-miR-38966
GUGUGGAUGAAUGUUGGCA
>cis-miR-38998
CGGUGCUGAAAAGACGACCAAACUU
>cis-miR-39008
GCUGAGAAGACGACCAAACUUGAUCAU
>cis-miR-39016
GGAGGCUGGUUUUUCUGUUGCUGCGUC
>cis-miR-39026
GGUGUCGGGGGCGGACGGCA
>cis-miR-39027
GAUGGCGGAAUUUCUCGGGGACG
>cis-miR-39039
GAUUCGGUGGUUGGUGGUGC
>cis-miR-39052
GACUAGAAAGUGCACUCACU
>cis-miR-39059
CAAGGGACGUGUAUAUCAAGAA
>cis-miR-39066
GUGGCGGAAUUUCGCGGGGUCGG
>cis-miR-39085
CAUAUCCCGGUCGGGCCCCCA
>cis-miR-39101
UGAAAGACUUGAGUAAUGAGACG
>cis-miR-39110
CUGUGAGGAUUGACAGAUU
>cis-miR-39116
ACUGUGAGGAUUGACAGAUU
>cis-miR-39137
CAAAAACCAAAUUGAUAUGCA
>cis-miR-39141
UGGAAUGUUGUGCAGUAUGUAC
>cis-miR-39231
CGGAUCCCACCUCUGACACCA
>cis-miR-39234
UGUAGUGCUGCUUUGCUGGCA
>cis-miR-39247
UCGUCCUGCCAGGGUCGCCA
>cis-miR-39257
GAAUCCCACCUCUGUCACC
>cis-miR-39279
GCGCAGGUGUCUACUUCUUAG
>cis-miR-39284
UGGAAUGUGGCGAAGUAUGGUCUUUU
>cis-miR-39296
ACUGCAUUGGUCGUUUUAGGA
>cis-miR-39306
UAUAAACAGUUUUAUCCGGUAA
>cis-miR-39320
UCAUCCCGGUCAGGCCCCCA
>cis-miR-39337
GCUUGUGGUGUGUGCGUGCGUGCCAGU
>cis-miR-39368
UCACAGCCAGGAUUGAUGAACG
>cis-miR-39389
UGGAAGACUUGAGUAGUGAGACGC
>cis-miR-39394
GUUGGCACUGAUGAAGACGCU
>cis-miR-39396
GAGGCUGGUUUUUCUGUUGCU
>cis-miR-39466
UGGAAUGCUGUGAAGUAUGUAC
>cis-miR-39489
GCACUUUCGCAGAGCGGUCACCACGAC
>cis-miR-39498
GGUGUGUGCGUGCGUGCCAGUCG
>cis-miR-39500
GACUCGGGAGUAGGUGUAA
>cis-miR-39518
AUCGCUGUCUUGCUGUUGU
>cis-miR-39519
CUGGAAUAACUUUGCGGCCUUU
>cis-miR-39535
UAUCACAGUCCUGCUUAGGUGAA
>cis-miR-39629
CUGGUUUUUCUGUUGCUGCGUCCGCC
>cis-miR-39630
ACGACCAAACUUGAUCAUUUAGA
>cis-miR-39650
UGACUAGAAAGCGCACUCACUU
>cis-miR-39674
CACAGCCAGUAUUGAUGA
>cis-miR-39693
AAAGGAGGAAGAACAGCGGCUUG
>cis-miR-39700
CCAGUGACCGAACAUAUUCCC
>cis-miR-39716
GGUAGUUCGUUGUGUGGUUUU
>cis-miR-39724
ACUGUGUGCGUGUCGACGGC
>cis-miR-39732
GCUGGUGAGUGUGGUUUGAGCU
>cis-miR-39768
UGAAAGACGAUGGUAGUGAGGUU
>cis-miR-39776
GGCAAGGCUUGCUUACGUUUUCC
>cis-miR-39781
GCGAGGCUGGUGUACUGGU
>cis-miR-39803
UGAGUCUGGAUGUGAUGUGCGACCCGUU
>cis-miR-39823
GGUUGGUGGUGCAUGGCCGUU
>cis-miR-39825
GUGAGCCUGAGUGGAGCCGCCACG
>cis-miR-39826
AGACUGCCAUAUUGUAGACAU
>cis-miR-39842
UGAAAGACGAUGGUAGUGAGAUGCA
>cis-miR-39883
CCUAUAUGACGUAAUGAUUGA
>cis-miR-39885
AUUGACGUAAUGAUUUGA
>cis-miR-39919
UGACUAGACAGUGCACUCACUU
>cis-miR-39978
UGAAAGACUUGUGUAGUGAGACG
>cis-miR-39993
AUGGGAUUUGAUGGAUUG
>cis-miR-39997
UAAAUGCAUUUUCUGGCC
>cis-miR-40027
CUUGUGGUGUGUGCGUGCGUGCCAGU
>cis-miR-40081
GGAGGUAGUUCGUUGUGUGGG
>cis-miR-40083
UGGAAGACUGGCGAUAUGUUGU
>cis-miR-40111
AGGGCUGUUAGUUCGUGGUUUG
>cis-miR-40126
CGUUCCAUCACCUUGCAUGG
>cis-miR-40133
AACCACCACGAUGUCUGAGCA
>cis-miR-40163
UGAAAGACGAUGGGAGUGAGAA
>cis-miR-40167
UGUGGAAGGUGACUUGGUG
>cis-miR-40209
GGUGCUGAAAAGACGACCAAACUU
>cis-miR-40238
UUGUGGUGUGUGCGUGCGUGCCAGUC
>cis-miR-40271
UAUCACAGCCCUGCUUGGGACACAUU
>cis-miR-40306
AAGACGAUGGUAGUGAGAU
>cis-miR-40332
ACUUGAACUGGACGACGUGCAUUU
>cis-miR-40343
GGAGGUAGUUCGUUGUGUUGU
>cis-miR-40351
GAAAGGAACUGACAGCAUGAA
>cis-miR-40354
AGAAUGACAAAUGACGCUCUUAU
>cis-miR-40381
AAAUGCAUUUUCUGGCCCGUA
>cis-miR-40385
GAUGGCGGAAUUUCUCGGGGA
>cis-miR-40405
UCCCCAUAUGACGUAAUGAUUUGA
>cis-miR-40406
AGGCUGGUUUUUCUGUUGCU
>cis-miR-40414
UAAGAGGAAUACCAUGGGACU
>cis-miR-40453
CCGGACUGAGGUGAGAUCCUGUCGUGC
>cis-miR-40461
GACCAAACUUGAUCAUUUAG
>cis-miR-40473
UGAAAGACUUGAGUAGUGAGACUU
>cis-miR-40507
UCACCUGGUAGACAUUCAUUCAC
>cis-miR-40529
CCUAUAUGACGUAAUGAUUUGAG
>cis-miR-40530
UGGAUGUACAUCUCACCGGCUU
>cis-miR-40547
GCUAAGGCAUUUGUUGGGUAU
>cis-miR-40554
GGAGGGAGUUCGUUGUGUGGUAA
>cis-miR-40583
UGAUAUUCAACUACUUCAGCUG
>cis-miR-40641
UGGUGCCAUUGUAGUUGCUUC
>cis-miR-40649
GCUGCCUGAUAAGAGCUGUGA
>cis-miR-40668
AAAACCAAAUUGAUAUGCAAA
>cis-miR-40670
GGGUGCAGAUCUUGGUGGUAGUAG
>cis-miR-40691
GCGUUUGAGUCUGGAUGUGAUGUGCGAC
>cis-miR-40699
UAAAGCUAGAUGACCAAAGUCGA
>cis-miR-40740
AGACGGCGGCUUGUGGUGUGUGCG
>cis-miR-40754
GUUGGCACUGAUGAAGACGCUC
>cis-miR-40789
AGGAGUGCAUCAUCCCCUGG
>cis-miR-40803
GCGCGGCUGGUGUAAUGGUU
>cis-miR-40806
CAAGGCUUGCUUACGUUU
>cis-miR-40809
GAUGGCUGGAGGAGAAGAU
>cis-miR-40817
CCUAUAUGACGUAAUGAUU
>cis-miR-40854
UGGCACUGAUGAAGACGCUCG
>cis-miR-40863
CUGUGGAUUUAGCUGGUGAGUGUGGU
>cis-miR-40946
AAAGACUUGAGUAGUGAGACGC
>cis-miR-40962
CUGUCUUGCUGUUGUGGUUAAACCGGC
>cis-miR-40991
UGAAAGACGAUGGUAAUGAGA
>cis-miR-40994
GAGAUUCAACUACUUCAGC
>cis-miR-41001
CGAGGCUGGUGUAAUGGUUA
>cis-miR-41017
CGACCAAACUUGAUCAUUUAGA
>cis-miR-41022
UGGAAGACUGGUGAUAUGUUUUU
>cis-miR-41033
AUAGACGCUGUAUUGUGCCCUU
>cis-miR-41034
GAGCUCUGUGGAUUUAGCUGA
>cis-miR-41061
GCUGGUGAGUGUGGUUUGAGCUUGGU
>cis-miR-41066
GUGAGCAAAGUUUCAGGUGUGAU
>cis-miR-41149
GGAGGUAGUUCGUUGUGUGGUUAA
>cis-miR-41181
GAGGCCUGGUGGCGGAAUU
>cis-miR-41191
UGAAAGACGAUGGUCGUGAGAUG
>cis-miR-41192
GGGGUUACCAGGGAGCGAUUU
>cis-miR-41208
GGCGAAGUGAAAGUGAAGGUCUGG
>cis-miR-41213
UGAAAGACUUUAGUAGUGAGACG
>cis-miR-41228
UGGAAUUUUGUGAAGUAUGUAC
>cis-miR-41236
GCGAGGCUGGUGUAAUUU
>cis-miR-41252
AAACAACACCUCACGGUCGCA
>cis-miR-41273
GAUUCGUUCGGUCGGCGGUU
>cis-miR-41277
AACAACACCUCACAGUCGCU
>cis-miR-41295
AGAUAUGUUUGGGUUACUUGUUG
>cis-miR-41341
UCGAGGCUGGUGUAAUGGU
>cis-miR-41383
CGAAAGAGGCCAUUGAACACA
>cis-miR-41403
UGCACUUUCGCAGAGCGGUCACCACG
>cis-miR-41419
GCGAGGCUGGUGGAAUGGUUAU
>cis-miR-41434
AAGGGAAUUGUUCAUCGCUGAA
>cis-miR-41436
GUAUCCCGGUCGGCGCACCA
>cis-miR-41508
UUGUGGUGUGUGCGUGCGUGCCAG
>cis-miR-41529
UUGUCCGGACUGAGGUGAGAUCCU
>cis-miR-41541
UCCCUAUAUGACGUAAUGAUAUGA
>cis-miR-41587
AGGAGAUUGGACUUACUGAGAAU
>cis-miR-41591
UUGGCAGACUUUGUACGGUGUU
>cis-miR-41610
UUGAACUGGACGACGUGCUUUA
>cis-miR-41625
CAGUUGGAGGCUGGUUUUUCUGU
>cis-miR-41643
ACGACCAAACUUGAUCAUUUAGAG
>cis-miR-41693
UGGAAGACGAUGGUAGUGAG
>cis-miR-41694
UAGAACGUCUACCUCGGCAUUU
>cis-miR-41702
UCGUGUCCUGCCAGGGUCGCC
>cis-miR-41707
AGAUAUGUUGGGUUACUUGGUG
>cis-miR-41796
AGAUAUGUUUGGGUUACUUGGUGUA
>cis-miR-41804
AAAUAAAGUAGACAGCAUGUAU
>cis-miR-41807
AGACUCACCUGGAACCCAGC
>cis-miR-41812
GCCGGGAUGAACCUCGGUGGUCCGG
>cis-miR-41818
UCCCUAUAUGACGUAAUAAUUUGA
>cis-miR-41830
UGGUUUUUCUGUUGCUGCGUCCGC
>cis-miR-41872
GAGGACUCGGGAGUAGGUGUAAGUGG
>cis-miR-41894
GUAUCCCACCACUGUCACCA
>cis-miR-41913
AACGACUGCGACAAACACUA
>cis-miR-41937
UGUGGAAGGUGACUUGGU
>cis-miR-41953
UCAAAGGACGUGUGUAUCA
>cis-miR-42000
CACCGGGUAGACAUUCAUCCGCU
>cis-miR-42021
CUCACCGGGUAGACAUUCAUUCA
>cis-miR-42050
UGGAAGACUGGUGAUAUGUUU
>cis-miR-42059
CAGACUUUGUACGGUGCCUUU
>cis-miR-42082
UGAAAGACGAUCGUAGUGAGA
>cis-miR-42128
UAUCACAGUCCUGCUUAGGUGAU
>cis-miR-42131
UGAAAGACGAUGAUAGUGAGAUG
>cis-miR-42134
GCAGGUGUCUACUUCUUAGAGG
>cis-miR-42135
GGAUGGCGGAAUUUCUCGGGGACG
>cis-miR-42136
GCCGGAUGGCGGAAUUUCUCGGGGAC
>cis-miR-42151
GGGUGCAGAUCUUGGUGGUAGUAGCAA
>cis-miR-42177
GUGCUGAGAAGACGACCAAACUUGA
>cis-miR-42195
UCGCCGGGUAGACAUUCAUUCA
>cis-miR-42227
ACUUUCGCAGAGCGGUCACCACGACC
>cis-miR-42244
CAGUUGGCCAUGGGUCAGGC
>cis-miR-42267
GAAGAGACUCUGAAAGGCCCU
>cis-miR-42269
GACUCGGGAGUAGGUGUAAG
>cis-miR-42275
AGACUGCCAUAUUGUAGACA
>cis-miR-42304
GUUGCUGCGUCCGCCUCGG
>cis-miR-42314
CUGGAACUGCAGCAUUAUUG
>cis-miR-42315
UCACAGCCAGCAUUGAUGAACG
>cis-miR-42316
UGCACUUUCGCAGAGCGGUCACCACGAC
>cis-miR-42334
CCCUAUAUGACGCAAUGAUUUGA
>cis-miR-42360
UGCGAUCGCGACUAAAGCUGGU
>cis-miR-42373
UCGAAUCCCACCUCUGUCACCA
>cis-miR-42413
UGAGAUCGCGACUAAAUCUGGU
>cis-miR-42415
AUAUCCCGGUCGGGCCCCCA
>cis-miR-42430
GCUAGGCUGGUGUAAUGGU
>cis-miR-42456
AAUAACUUGAACUGGACGACAU
>cis-miR-42496
ACCCUGAGACCCUUUGGCUGUCA
>cis-miR-42503
CUUGAUCAUUUAGAGGAAGUA
>cis-miR-42518
CGGGCGUGAGCCUGAGUGGAGCCGCCA
>cis-miR-42524
AGUAGAACGUCUACCUCGGCUU
>cis-miR-42531
UGGAAGACUGGUGAUAUGUUGUUUU
>cis-miR-42533
AUCUCGGAUUCGUUCGGUCGGCGGG
>cis-miR-42536
UCACCGGGUAGGCAUUCAUUCA
>cis-miR-42547
GCUUGUGGUGUGUGCGUGCGUGCCA
>cis-miR-42571
UAUCACAGUCCUGCUUAGGUGACGAUU
>cis-miR-42590
UGAAAGACGAUGGAAGGGAGA
>cis-miR-42617
GCGAGGCUGGUGUAAUGGA
>cis-miR-42645
AUGGAAGUCGGAACCCGCUAA
>cis-miR-42677
CCGGGUGUCGGGGGCGGACGG
>cis-miR-42711
CUUGCUUACGUUUUCCUUUUG
>cis-miR-42715
ACGGCGGCUUGUGGUGUGUG
>cis-miR-42720
AUCCUGGAACUGCAGCAUUA
>cis-miR-42726
GAAAUGGACACAGCUCUCGGUAU
>cis-miR-42735
CAAAUCCCGGUCAGGCCCCC
>cis-miR-42757
UGAUAUGUAUGGUUUUCUGUU
>cis-miR-42766
GGAAAGACGAUGGUAGUGAGAUG
>cis-miR-42783
GAUCCCACCUCUGUCACCA
>cis-miR-42819
GGAUGUGGUUGAUGGGAUUACUGG
>cis-miR-42820
CAUCGCUGUCUUGCUGUUGUGGU
>cis-miR-42823
UGGAGUGUGACAAUGGUGUU
>cis-miR-42838
GUGCGUGUCGACGGCUUUGCUUCCU
>cis-miR-42898
UCACCGGGUGGACAUUCAUUCA
>cis-miR-42905
AGGAGUGCAUCAUCCCCUGGA
>cis-miR-42922
AACCCUGUAGACCCGAGGUUGA
>cis-miR-42925
CAGAAUCGUCAAGCAGACUGU
>cis-miR-42949
AAAGGACGUGUGUAUCAAGC
>cis-miR-42953
UGAAAGACGAUGCUAGUGAGAU
>cis-miR-42958
UCUGGACCGUACCUGAUGGCUUU
>cis-miR-42969
GCGUGUCGACGGCUUUGCUUCCU
>cis-miR-42975
GCGGAGGAGGAGGAGGAGGAGGC
>cis-miR-42989
AAAUCCCGGCUAGGCCCCCA
>cis-miR-43004
CGGAAGACUGGUGAUAUGUUGUU
>cis-miR-43010
AUUCGGAUGAUUGCAGUGUG
>cis-miR-43025
UGGAAUAACUUUGCGGCCUAUUU
>cis-miR-43029
GUGGUUGGUGGUGCAUGGCCG
>cis-miR-43078
GUCGCCUACUUCAUACACAGAA
>cis-miR-43109
ACCGGGUAGACAUUCAUUCACA
>cis-miR-43132
UAAACAGUUUUAUCCGGUAA
>cis-miR-43155
AGCACGCCAGCUACUGUCGAU
>cis-miR-43174
CGGGUGUAAUCAGCUGACCACAUC
>cis-miR-43188
AGAAGACGACCAAACUUGA
>cis-miR-43195
GUGUGUGCGUGCGUGCCA
>cis-miR-43202
UGUCUUGCUGUUGUGGUUAAACC
>cis-miR-43220
AGGGUGCUACAGUUGAACGA
>cis-miR-43223
GGAGGUAGGUCGUUGUGUGGU
>cis-miR-43244
GAUGAUGAUGAUGAUGAUGAUGAUGAU
>cis-miR-43293
AAACCGUUACCAUUACUGAG
>cis-miR-43310
UGAAAGACGAUGGUAGUGAGAUGUAAA
>cis-miR-43324
AUAUGACGUAAUUAUUUGA
>cis-miR-43337
CGGGUGUAAUCAGCUGACCACAU
>cis-miR-43382
GAGGAGAUUGGACUUACUGAA
>cis-miR-43399
ACGGCGGCUUGUGGUGUGU
>cis-miR-43405
UCCCUAUAUGACGAAAUGAUUUGA
>cis-miR-43434
UCCCUAUAAGACGUAAUGAUUUGA
>cis-miR-43437
AGGAGAUUGGACUUACUGAGU
>cis-miR-43439
AAGUAGACAGCAUGUAGAA
>cis-miR-43458
ACCGGGUAGACAUUCAUUCACU
>cis-miR-43473
AAAGACGAUGGUAGUGAGAUU
>cis-miR-43476
UCACAGCCAGUAUCGAUGAACG
>cis-miR-43491
CUAUAUGACGUAAUGAUUGA
>cis-miR-43512
GAGGUAGUUCGUUGUGUGGUUU
>cis-miR-43517
UGGAAGUCGGAACCCGCUAAG
>cis-miR-43544
UCACAGCCAAUAUUGAUGCCCUU
>cis-miR-43550
CGCUGUCUUGCUGUUGUGGUUAAACCGG
>cis-miR-43571
UGAUAUGUAUGGAUUUCGGUU
>cis-miR-43574
UCACAGCCAGAAUUGAUGAACG
>cis-miR-43584
UGGAAGACUGGUGAUAUGUUGUUC
>cis-miR-43590
CAGCUGUAGUGCUGCUUUGCUGGCAGC
>cis-miR-43594
UGAAAGACUUGAGUAGUGUGACG
>cis-miR-43595
GGAUAUGUUUGGGUUACUUGGUG
>cis-miR-43603
UGUAAGACUUGAGUAGUGAGACG
>cis-miR-43610
AUAAACAGUUUUAUCCGGUAAA
>cis-miR-43643
GCGAGGCUGGUGGAAUGG
>cis-miR-43655
CCCUAUAUGACGUCAUGAUUUGA
>cis-miR-43660
GGUGCUGAAAAGACGACCAAACUUGAUC
>cis-miR-43661
UGAACGCCACUGACAUCGAU
>cis-miR-43667
CGGGCGUGAGCCUGAGUGGAG
>cis-miR-43674
AUGGAAGACUGGUGAUAUGUUGU
>cis-miR-43702
AGGAUGCUACAGCUGAACGA
>cis-miR-43728
ACCAUCUGAGGGAUUAGGACU
>cis-miR-43734
GUGUGCGUGCGUGCCAGUCGGUCGGC
>cis-miR-43769
CAUACUUCGAAGAUCGUGUAA
>cis-miR-43774
UGGAUUUAGCUGGUGAGUGUGGUUUG
>cis-miR-43780
CAGAUAUCGAGUAUGCAGAC
>cis-miR-43805
GCGAGGCUGGUUUAAUGG
>cis-miR-43807
UUGGCAGACUUUGUACGGUGUUU
>cis-miR-43809
ACAAGGCGACCGUCACGGUGUU
>cis-miR-43867
CUCGGGUGUAAUCAGCUGACCACAUCGG
>cis-miR-43870
UUGCUUACGUUUUCCUUUUGGCGC
>cis-miR-43871
UCCCUAUGUGACGUAAUGAUUUGA
>cis-miR-43882
GACGACCAAACUUGAUCAUUUAGAGGA
>cis-miR-43892
AGUUGGCCAUGGGUCAGGCGGU
>cis-miR-43908
CCUCGGUGGAUGUGGUUGAUGGGAU
>cis-miR-43926
UGGAGUUGAACUGUGAGCU
>cis-miR-43936
CGAGAUCGCGACUAAAGCUGGU
>cis-miR-43963
UCGAAUCCCACCUCUGACACC
>cis-miR-44030
UCUGGACAGUACCUGAUGGAUUUU
>cis-miR-44066
UCAGCAACCUUAUGAGUAGUA
>cis-miR-44077
GCUGAGAAGACGACCAAACU
>cis-miR-44081
CCCUAUAUGACGGAAUGAUUUGA
>cis-miR-44084
AGGAGAUUGGACUUACUGAGUUU
>cis-miR-44090
AAGUUAUUCCAGUUUAUGACA
>cis-miR-44098
UGAACUGGACGACGUGCUUGUUUUA
>cis-miR-44104
AGGCGAAGUGAAAGUGAAGGUC
>cis-miR-44105
UUAGGAGUGCAUCAUCCCC
>cis-miR-44118
UGAAAGACCAUGGUAGUGAGAU
>cis-miR-44169
UCUCGUCCUGCCAGGGUCGCCA
>cis-miR-44177
UGGCACUGAUGAAGACGC
>cis-miR-44185
UGGCCUGUGCUGAGCGGCUGC
>cis-miR-44188
UGGCCAUGGAAGUCGGAACCC
>cis-miR-44196
CGGUGCUGAAAAGACGACCAAACU
>cis-miR-44197
AGUAGACAGCAUGUAGAACAAUA
>cis-miR-44208
GCGAGGCUGGUGUAAUGGUCAU
>cis-miR-44254
UAUGCACAGCUGGUAGGUAUU
>cis-miR-44291
AUAUGUAUGGUUUUCGGUUAA
>cis-miR-44303
GUGAUGUAGCAACAGAGGUAU
>cis-miR-44340
CUUAUAUGACGUAAUGAUUUGA
>cis-miR-44353
AACCCUGUAGACCCGAGUUUU
>cis-miR-44355
CUGAAAGACGAUGGUAGUGAGAUU
>cis-miR-44376
UCGGGUGUAAUCAGCUGACCACAUCGG
>cis-miR-44410
AUAGAAUGCGGUUCUUGUAA
>cis-miR-44429
CUACCAUCUGAGGGAUUAGGAC
>cis-miR-44443
UUGGCACUUUGGAAUUGUCAC
>cis-miR-44456
AUCGCUGUCUUGCUGUUG
>cis-miR-44468
UGGCCUGUGCUGAGCGGC
>cis-miR-44483
GAAUCCCACCACUGUCACC
>cis-miR-44507
ACGACUGCGACAAACACUAUA
>cis-miR-44522
CUCUGGACCGUACCUGAUGG
>cis-miR-44563
GGUGCCAUUGUAGUUGCUU
>cis-miR-44582
UGGAUGUACAUCUCACCGGCU
>cis-miR-44588
GCCAUGGAAGUCGGAACCCGCUAAG
>cis-miR-44595
ACUUGAACUGGACGACGUGCA
>cis-miR-44598
UUGGCCAUGGGUCAGGCGGU
>cis-miR-44691
UGGAAUGUUGCGAAGUAUGUAC
>cis-miR-44720
GAAGUCGGAACCCGCUAAGGAGUG
>cis-miR-44733
UAUCACAGCCCUGCUUGGGACACAA
>cis-miR-44736
GGAUUCGUUCGGUCGGCGGA
>cis-miR-44745
CCACCGGGUAGACAUUCAUUCAC
>cis-miR-44757
UGAACUGGACGACGUGCUUGUAA
>cis-miR-44776
AGGGAAUUGUUCAUCGCUGGU
>cis-miR-44777
CGGGUGUAAUCAGCUGACCACA
>cis-miR-44789
AUUAGGAGUGCAUCAUCCCC
>cis-miR-44830
GAAAGACUUGAGUAGUGAG
>cis-miR-44834
UGGAAGACUGGUGAUAUGUUGGU
>cis-miR-44850
ACAAGGCGACCGUCACGGUGU
>cis-miR-44867
UUGCUGCGUCCGCCUCGGUGG
>cis-miR-44879
UGAAAGACGAUGGUAGUGAGUUU
>cis-miR-44888
GCGAGACUGGUGUAAUGGUUU
>cis-miR-44907
AGAAUGCUGUAGCAGUUUUCU
>cis-miR-44923
GGAAGAUCUGGUGUGGAUGAA
>cis-miR-44925
UGAUGAGAGACUGCCAUAUUGU
>cis-miR-44930
AUACUAGUAGAACAACAAAC
>cis-miR-44936
AACUUGAUCAUUUAGAGGAAGUA
>cis-miR-44990
AAUGCAUUUUCUGGCCCGU
>cis-miR-44997
UGAAAGACUUGAGUAGUGAGACGCCUU
>cis-miR-45015
ACUCGGGAGUAGGUGUAAGUGGG
>cis-miR-45052
GUUAAGGCUUUGGAUUUG
>cis-miR-45056
GCCCUAGUAUCGCAGUCGGU
>cis-miR-45061
GGCGUUUGAGUCUGGAUGUGAUGUGCGA
>cis-miR-45093
UUAUUGAGCUGAUUGACCA
>cis-miR-45099
AUGAAUAGACGCUGUAUUGUA
>cis-miR-45134
AGAAGGUGGGUGGAGGUGAGCG
>cis-miR-45137
UAUUAGGAGUGCAUCAUC
>cis-miR-45145
GAUGGGGGAACCAAAAAAA
>cis-miR-45188
AAUAGAAUGCGGUUCUUGU
>cis-miR-45198
CACAGAACAAGAACAGGACAU
>cis-miR-45223
UGUCUGGUCGGGAUGGCAGGUAGCCCGU
>cis-miR-45237
AAAAGACGACCAAACUUGAUCAUUUAG
>cis-miR-45240
UAUCACAGCCCUGCUUGGGACUU
>cis-miR-45251
AGAUAUGUUUGGGUUACUUGGGG
>cis-miR-45260
UAUCCCGGCCAGGCCCCCA
>cis-miR-45261
AAUAACUUGAACUGGACGACUU
>cis-miR-45286
UGAUUGUCCAUUCGCAUUUCUUA
>cis-miR-45292
UGUGAGGAUUGACAGAUUGAUA
>cis-miR-45333
CGAAUCCCACCUCUGACACC
>cis-miR-45349
AGAUAUGUUUGGGUUACUUGGUGUUU
>cis-miR-45353
UCACCGGGUAGACAUUCAUUUA
>cis-miR-45356
AGCAGUUGGCCAUGGGUCAGGCGGU
>cis-miR-45385
ACAACACCUUACACUCGCUC
>cis-miR-45402
AAAUUACAGUACUGCCCUUAU
>cis-miR-45424
UUCUGGAACUCCGACGACUGUAU
>cis-miR-45433
UCGCUGUCUUGCUGUUGUGGUUAAA
>cis-miR-45434
GUUCCAUCACCUUGCAUGGCU
>cis-miR-45436
GGAGGUAGUUCGUUGGGUGGU
>cis-miR-45454
AUGGCUGGAGGAGAAGAUC
>cis-miR-45515
UCGGGUGUAAUCAGCUGACCACA
>cis-miR-45536
AGUGAUUCCGGCUUGUUUUCU
>cis-miR-45537
GAGAUCGCGACUAAAGCUGGUA
>cis-miR-45547
AGAAUGCGGUUCUUGUAA
>cis-miR-45550
GGUCCUCGGGUGUAAUCAG
>cis-miR-45591
CGGAUGGCGGAAUUUCUCGGGGACGGG
>cis-miR-45597
AAGAAUGACAAAUGACGC
>cis-miR-45607
ACUUUCGCAGAGCGGUCACCACGACCGGCA
>cis-miR-45617
UGAACUGGACGACGUGCUUGAAU
>cis-miR-45620
AAGGCAUUUGUUGGGUACUCU
>cis-miR-45630
GGUGCUGAAAAGACGACCAAACUUG
>cis-miR-45649
UCCCUAUAUGACGUAAUGUUUUGA
>cis-miR-45656
UUGAGUCUGGAUGUGAUG
>cis-miR-45659
UGCCAUUGUAGUUGCUUCGG
>cis-miR-45691
GAGAGACUGCCAUAUUGUAGACAU
>cis-miR-45699
UAAGAUCGCGACUAAAGCUGGU
>cis-miR-45708
CUUCCGAGCAGCUGUCAUCA
>cis-miR-45729
CUGUAGUGCUGCUUUGCUGGC
>cis-miR-45761
GCAGCACAUUCAGUUGCCUGA
>cis-miR-45810
UGUACAUCUCACCGGCCUUCU
>cis-miR-45813
UGAAAGACGAUGGUAGUGAGAUGAAU
>cis-miR-45815
AAGUGAAAGUGAAGGUCU
>cis-miR-45821
UGGAAGACUGGUGAUAUGGUGUU
>cis-miR-45827
GAAAGGAACUGACAGCAUGAAA
>cis-miR-45832
UUUGUCUGGUCGGGAUGGCAGGUAG
>cis-miR-45840
UAUGCACAACUGGUAGGUAUU
>cis-miR-45849
UUGCUUACGUUUUCCUUUUGGCGCU
>cis-miR-45856
AGAUAUGUUUGGGUUACUUGGC
>cis-miR-45884
UUGAACUGGACGACGUGCUUUUU
>cis-miR-45887
GAGGUAGUGAGUUGUAUGACCGA
>cis-miR-45891
GCGAAGUGAAAGUGAAGGUCU
>cis-miR-45894
UCAUCGGGUAGACAUUCAUUCA
>cis-miR-45904
AAACAACACCUCACAGUCGC
>cis-miR-45961
UGUAAGACUGGUGAUAUGUUGUU
>cis-miR-45997
UUGUCUGGUCGGGAUGGCAGGUAG
>cis-miR-46030
UGGGAGACUGGUGAUAUGUUGUU
>cis-miR-46057
UGAAAGACGAUGGUAGUCAGAU
>cis-miR-46083
CUAAUAGGGAACGUGAGC
>cis-miR-46126
CAAAGGACGUGUGUAUCAAG
>cis-miR-46169
AGGAGAAGAAGGAGAACCU
>cis-miR-46189
UGAAAGACGAUGGUAGUGGGAUU
>cis-miR-46237
GAGGCUGGUUUUUCUGUUGCUGCGUCC
>cis-miR-46239
UGAAAGACGAUGGUAAUGAGAUG
>cis-miR-46242
AAAAGCUUACUUGAUUUU
>cis-miR-46245
UAUGCACAGCUGGUAGGUAU
>cis-miR-46251
UGGAAUGUUGUGAAUUAUGUAC
>cis-miR-46253
AGAUAUAAACAGUUUUAUCCGGU
>cis-miR-46285
AUUAGGAGUGCAUCAUCCCCUGGA
>cis-miR-46288
GGAUCCCACCCCUGACACCA
>cis-miR-46289
CUGAAGACAAUGUCAGGCGGGGAGU
>cis-miR-46304
UGGUUGGUGGUGCAUGGCCGUUCUUAG
>cis-miR-46318
GAGUUGAACUGUGAGCUCUGUGGAUUU
>cis-miR-46324
UGAGCUUCAACUACUUCAGCUG
>cis-miR-46346
UGGAGGACUGGUGAUAUGUUGUU
>cis-miR-46349
CUCGGGAGUAGGUGUAAGUG
>cis-miR-46385
UGAUAUGUAUGGUUUUCGGUC
>cis-miR-46437
CACAGCCAGUAUUGAUGAACA
>cis-miR-46468
AAGUAGACAGCAUGUAGAAAA
>cis-miR-46509
AGCUUACUUGAUUUUGAUUUUCA
>cis-miR-46532
AGGAGAUUGGACUUACUGAGCA
>cis-miR-46550
UGAAAGACGAUGGUAGUGGG
>cis-miR-46599
AGAUAUGCUUGGGUUACUUGGUG
>cis-miR-46605
GCUGAGAAGACGACCAAACUUGAU
>cis-miR-46606
GUUGGUGGUGCAUGGCCG
>cis-miR-46626
GGCCUGUGCUGAGCGGCUGCACCUUUU
>cis-miR-46658
CCGAAAGGGUGCUACAGCUG
>cis-miR-46696
GAAUCCCGUUACACUACGUUA
>cis-miR-46756
GCGCGGCUGGUGUAAUGGUUA
>cis-miR-46765
UGGAAUGUUGUGAAGUAUGUACUU
>cis-miR-46779
AGAGAAGAAAUAUGUGAACUA
>cis-miR-46786
UGAGAUCGCGACUAAAGCUGGUUUA
>cis-miR-46797
GGUAGAUCUUUGGUGGUCCACAUCUUCC
>cis-miR-46819
AGCUACUAUCGACUGGUACAU
>cis-miR-46830
UGAACUGGACGACGUGCUUGUCU
>cis-miR-46832
CCGGUGCUGAAAAGACGACCAAAC
>cis-miR-46856
GGAGGCUGGUUUUUCUGUUGCUGCGU
>cis-miR-46858
AGAUAUGUUUGGGCUACUUGGU
>cis-miR-46872
AAGGGAAUUGUUCAUCGCUGU
>cis-miR-46893
AAGAGACGAGAAAUGGAACCU
>cis-miR-46899
AGCAUGAACGCCACUGACAUAU
>cis-miR-46902
CUCACCGGGUAGACAUUCAUUCAC
>cis-miR-46918
CCCUAUGACGUAAUGAUUUGA
>cis-miR-46922
GUGCACUUUCGCAGAGCGGUCAC
>cis-miR-46952
CUGUCUUGCUGUUGUGGUUAAACCGGCC
>cis-miR-46959
CAGAUCCCGGCUAGGCCCCCA
>cis-miR-46978
CAGAGACUGAAUAUGAAGCU
>cis-miR-47044
CGGGUGUCGGGGGCGGACGGCACG
>cis-miR-47061
UGAAAGACGAUGGUACUGAGA
>cis-miR-47089
GGCUUGUCCGGACUGAGGUGAGAUCCUG
>cis-miR-47091
GUUGGCAGACUUUGUACGGUAU
>cis-miR-47092
UGGACACAGCUCUCGGUGGAU
>cis-miR-47120
UUACCGGGUAGACAUUCAUUCAC
>cis-miR-47152
UGCACUUUCGCAGAGCGGUCACCA
>cis-miR-47155
AGACGGCGGCUUGUGGUGUGUGCGUG
>cis-miR-47166
AAGGCUUGCUUACGUUUUCCUUUUG
>cis-miR-47207
UGUGCGUGCGUGCCAGUCGGUCG
>cis-miR-47218
GAUGAAAGACGAUGGUAGUGA
>cis-miR-47224
AUGGAAGUCGGAACCCGC
>cis-miR-47242
GCGUGCGUGCCAGUCGGUCGGCGUG
>cis-miR-47251
CCCUAUAUGACGUAAUGAUUUGAG
>cis-miR-47291
CCCUAUAUGACGUAAUGAUUGA
>cis-miR-47348
GCGUGUCGACGGCUUUGCUUCC
>cis-miR-47368
UGAUAUGUAUGGUUUUCUGUUA
>cis-miR-47375
AUUGAGGACUCGGGAGUAGGUGUA
>cis-miR-47418
AGAUAUAAACAGUUUUAUCCG
>cis-miR-47425
UAUUAGGAGUGCAUCAUCCCC
>cis-miR-47434
AGGAAGUUAGUGGUACAGUCU
>cis-miR-47447
CGAUAUGUAUGGUUUUCGGUU
>cis-miR-47527
AACCCUGUAGACCCGAGUUUGAU
>cis-miR-47554
GGACUCGGGAGUAGGUGUAAG
>cis-miR-47564
GCGAGGCUGGUGGUGCAU
>cis-miR-47576
UGGAAUGUGGCGAAGUAU
>cis-miR-47577
CUCACCUGGAACCCAGCUGAU
>cis-miR-47626
AGAAGACGACCAAACUUG
>cis-miR-47630
GAAAGUGAAGGUCUGGCUUGUC
>cis-miR-47641
UUAUAUGACGUAAUGAUUUGA
>cis-miR-47649
GUGGAAGGUGACUUGGUGUU
>cis-miR-47650
CCACCGGGUAGACAUUCAUUCA
>cis-miR-47675
GAUCCCGGCCAGGCCCCCA
>cis-miR-47677
AUCCCGGGUCGCGGCACC
>cis-miR-47698
GGGUGCAGAUCUUGGUGGU
>cis-miR-47705
GGUGUCUACUUCUUAGAGGGACAA
>cis-miR-47720
UGGCACUGAUGAAGACGCUC
>cis-miR-47732
UGGAAUGUGGCGAAGUAUG
>cis-miR-47743
UGAACGCCACUGACAUCGAUAA
>cis-miR-47787
UGAAAGACUUGAGUAGUGAGACGCUUAU
>cis-miR-47796
GAGGCUGGUGUAAUGGUUAUCA
>cis-miR-47824
AGAUAUGUUUGGGUUACUUGU
>cis-miR-47841
CUCACUUCCCUACAGUGCACA
>cis-miR-47849
UGGCCUGUGCUGAGCGGCUGCACCUUUUA
>cis-miR-47861
CCUCGGGUGUAAUCAGCUG
>cis-miR-47900
ACGGCGGCUUGUGGUGUGUGC
>cis-miR-47922
UAAAUGCAUUUUCUGUCCCGU
>cis-miR-47944
GGGGGACCAAAAAAAAAAA
>cis-miR-47948
UGACAGACUUGAGUAGUGAGACGC
>cis-miR-47954
GUGCAUCAUCCCCUGGAAUCGGGUUG
>cis-miR-48001
CAUAUCCCGGCUAGGCCCCCA
>cis-miR-48023
UGAAAGACGAUGGUAGUGUGAUG
>cis-miR-48056
AUAUAUAUUACUGUAUUCUGAA
>cis-miR-48059
AAGAGACGAGAAAUGGAACC
>cis-miR-48060
UACCAUCUGAGGGAUUAGGACU
>cis-miR-48082
GGCGGCUUGUGGUGUGUGCGUGCGUG
>cis-miR-48151
GGGGAUGUAGCUCAGCGGGAGA
>cis-miR-48160
UGAAAGACGAUGGUAGUGAGAAAA
>cis-miR-48196
UGCUGAGAAGACGACCAAACUUGAU
>cis-miR-48200
UAGGAGUGCAUCAUCCCCUGG
>cis-miR-48217
CUGAAAGACUUGAGUAGUGAGACGC
>cis-miR-48230
AGACGGUAACAACUUUAGAGA
>cis-miR-48252
UUCGGUGGUUGGUGGUGCAUGG
>cis-miR-48261
UCCCUAUAUGCCGUAAUGAUUUGA
>cis-miR-48263
UGACUAGAAAGGGCACUCACUUC
>cis-miR-48276
UGAACUGGACGACGUGCUUGAUUUU
>cis-miR-48283
UGGUAUGUAUGGUUUUCGGUUA
>cis-miR-48291
GAGAAGACGACCAAACUUGAUCAUUU
>cis-miR-48311
UGAAAGACUUGAGUAGUGAGUCG
>cis-miR-48354
GCGAAGUGAAAGUGAAGGU
>cis-miR-48359
UGAACUGGACGACGUGCUUU
>cis-miR-48398
UCACCGCCAGUAUUGAUGAACG
>cis-miR-48416
AACCCUGUAGACCCGAGUU
>cis-miR-48429
GCUGUCUUGCUGUUGUGGGU
>cis-miR-48436
ACAGCAGUUGGCCAUGGGUCAG
>cis-miR-48452
AAUAACUUGAACUGGACGACU
>cis-miR-48460
CGGGGGACUAAAAAAAAAAAA
>cis-miR-48488
UGUGAGGAUUGACAGAUU
>cis-miR-48495
CGGAUCCCACCUCUGUCACCA
>cis-miR-48529
UAUCACAGUCCAAGCUUUGGUAU
>cis-miR-48549
UAGUAGAACGUCUACCUCGGUA
>cis-miR-48569
UGAUAUGUAUGGUUUUCGUU
>cis-miR-48575
GAGGUAGUGAGUUGUAUGACCGU
>cis-miR-48589
UCAGAUCCCGGUCAGGCCCCCA
>cis-miR-48600
GGAGGUAGUUCGUUUUGUGGUAU
>cis-miR-48629
UGAGUCGGUAAUGUGUGG
>cis-miR-48653
CAUGGAAGUCGGAACCCGCUAAG
>cis-miR-48666
GUACAGUACUGUGAUAACUGA
>cis-miR-48669
CAUCGCUGUCUUGCUGUUGUGG
>cis-miR-48682
UUGAUAUGUCAUCACAGGAA
>cis-miR-48726
CUUGAACUGGACGACGUGCU
>cis-miR-48770
UCACAGCCAGUAUUGAUGAAAG
>cis-miR-48782
UGGGAUCGCGACUAAAGCUGGU
>cis-miR-48783
GGGGAUGUAUCUCAGUGGUA
>cis-miR-48812
AAAGUAGACAGCAUGUAGAAUUU
>cis-miR-48818
CAGUUGGCCAUGGGUCAGGCG
>cis-miR-48883
GGAGGUAGUUCGUUUUGUGGU
>cis-miR-48918
GUGCACUUUCGCAGAGCGGUC
>cis-miR-48920
GAAACAACACCUCACGGUCG
>cis-miR-48921
GGCUUGUGGUGUGUGCGUGCGUGCCAGU
>cis-miR-48922
AGUGCACUUUCGCAGAGCGGUCACC
>cis-miR-48949
UGUGUGCGUGUCGACGGC
>cis-miR-48959
UCAUGAAUAGACGCUGUAUUUU
>cis-miR-48972
UCCCUGAGACCCUAGAGU
>cis-miR-48978
CUAUAUGACGUAGUGAUUUGA
>cis-miR-48979
AAGGCGACCGUCACGGUGAA
>cis-miR-49015
GACUCGGGAGUAGGUGUAAGU
>cis-miR-49048
UGAGAUCGCGACUAAAGCA
>cis-miR-49069
ACAACACCUCACAGUCGCUCU
>cis-miR-49082
AGAAUAAGUGGGAGAUGAGCUUCGG
>cis-miR-49086
GCUUUGUCUGGUCGGGAUGGCAGGUAG
>cis-miR-49094
ACUUCCCUACAGUGCACCAUAU
>cis-miR-49097
GUGCCCUAGUAGCGCAGUCGG
>cis-miR-49123
UGGUGCCAUUGUAGUUGCUU
>cis-miR-49137
UCACAGCCAGUAUUGAUGACCG
>cis-miR-49154
AUAAACUGGAAUAACUUUGC
>cis-miR-49158
GUGGUGAGCAGGAAGCUUCG
>cis-miR-49175
GCUGGUGAGUGUGGUUUGAGCUUGGUC
>cis-miR-49192
UGAAAGACGAUGGAAGAGAGAU
>cis-miR-49207
AAUAGAAUGCGGUUCUUGCCA
>cis-miR-49208
UAUCACAGCCCUGCUUGGUAC
>cis-miR-49229
AAAGUAGACAGCAUGUAGAAAU
>cis-miR-49266
AUGGCGGAAUUUCUCGGG
>cis-miR-49274
UGGCUUUGUCUGGUCGGGAUG
>cis-miR-49304
UUCUCAAAGGACGUGUGUAUAA
>cis-miR-49322
AUCCGGGGGACUAAAAAAAA
>cis-miR-49326
UGAGAGACAGUCGUUGGUCA
>cis-miR-49343
AUCUGAGGGAUUAGGACUGAACGCC
>cis-miR-49345
GGGGAUGUACCUCAGCGGU
>cis-miR-49346
AAAACCAAAUUGAUAUGCA
>cis-miR-49350
CUCAGUGCAGUACAAACU
>cis-miR-49365
GUUCGGGUCCUGCCAGGGUC
>cis-miR-49390
GGUGGAGUUGAACUGUGAGCU
>cis-miR-49448
AAGGCGAAGUGAAAGUGAAGGUCUG
>cis-miR-49452
AGAAUACUAGUAGAACAACAA
>cis-miR-49459
CUGGCCUGUGCUGAGCGGCUGCA
>cis-miR-49466
ACCAUCUGAGGGAUUAGGACUGAA
>cis-miR-49511
ACUGUGAGGAUUGACAGA
>cis-miR-49524
CAAAAUGCACCAUCUACCCGAGA
>cis-miR-49533
GCAAGGCUUGCUUACGUUU
>cis-miR-49552
AAGACAUUUGUUGGGUACUC
>cis-miR-49583
UGAUAUGUAUGGUUUUUGGUUA
>cis-miR-49589
CUUGUCCGGACUGAGGUGAGAUCC
>cis-miR-49596
GCUAGGCUGGUGUAAUGGUUA
>cis-miR-49632
UAAAAGACGAUGGUAGUGAG
>cis-miR-49645
AGUAGAACGUCUACCUCGGCAUUU
>cis-miR-49668
GAAAACAACACCUUACGGUC
>cis-miR-49695
UGAAAGACGAUGGCAGUGAGAUGU
>cis-miR-49700
AUAAAGUAGACAGCAUGUAGUA
>cis-miR-49707
AAGACGAUACAAGAACUUUA
>cis-miR-49731
CCCUAUAUGACGUAAUGA
>cis-miR-49761
UGAAAGACGAUGGUAGUGAGAUGUUAA
>cis-miR-49772
ACAGCCAGUAUUGAUGAACGU
>cis-miR-49780
UGAGGACUCGGGAGUAGGUGUAAGUG
>cis-miR-49806
GUCUUGCUGUUGUGGUUAAACC
>cis-miR-49838
UCCCUAUAUGACGUAAUA
>cis-miR-49863
GUCCUCGGGUGUAAUCAGCUG
>cis-miR-49876
UGGAAGCCUGGUGAUAUGUUGUU
>cis-miR-49878
CUCGGGAGUAGGUGUAAGUGG
>cis-miR-49886
UGGACUGUUGUGAAGUAUGUAC
>cis-miR-49900
UGAAAGACGAUGGUAGUGAAAUG
>cis-miR-49929
GCGUGAGCCUGAGUGGAGCCGCCAC
>cis-miR-49988
CGCAGGUGUCUACUUCUUAGAGGG
>cis-miR-50047
UCACCGGGUAGACAUUCAUA
>cis-miR-50076
UUGAGGACUCGGGAGUAGGUGUAA
>cis-miR-50103
AAAUAGAAUGCGGUUCUUGU
>cis-miR-50116
AGACUCACCUGGAACCCAGCA
>cis-miR-50146
CAAAUUACACUUGCAAGCCG
>cis-miR-50152
UGAAAGACGAUGGUAGUGAGAUGUAUU
>cis-miR-50185
GCGAGGCUGGUGUAAUUGUUA
>cis-miR-50198
GCGAGGCUGGUGGAAUGGUUA
>cis-miR-50203
UCACCGGGUUGACAUUCAUUCA
>cis-miR-50219
AGGGAAUUGUUCAUCACUGG
>cis-miR-50286
GCGCGGCUGGUGUAAUGGUUAU
>cis-miR-50310
UGAUAUGCAUGGUUUUCGGUU
>cis-miR-50323
UGGAAGUCGGAACCCGCUAAGGAG
>cis-miR-50348
UGGAAUGUGGCGAAGUAUGGUUA
>cis-miR-50356
UUGAUCAUUUAGAGGAAGUA
>cis-miR-50366
UGGAAUGUGGCGAAGUAUGGG
>cis-miR-50370
CGGCGUUUGAGUCUGGAUGUGA
>cis-miR-50374
CUGUGGAUUUAGCUGGUGAGUGUGGUU
>cis-miR-50375
CGGAUUCGUUCGGUCGGCGGGU
>cis-miR-50379
UCAUCCUGGAACUGCAGCAUA
>cis-miR-50389
UGAGCCUGAGUGGAGCCGC
>cis-miR-50403
AGGCGAAGUGAAAGUGAAGGUCUGGC
>cis-miR-50435
UGAAAGACGAUGGUUGUGAGA
>cis-miR-50469
UGAAAGACGAUGGUAGUGAGUUG
>cis-miR-50488
AGACGACUGAGACACAUCGAU
>cis-miR-50490
UAAAGUAGACAGCAUGUAGAU
>cis-miR-50561
CCAGCUACUGUCGACGGGUAUU
>cis-miR-50581
UCAAAGGACGUGUGUAUCAAUU
>cis-miR-50586
AAGGCUUGCUUACGUUUUCCUUUU
>cis-miR-50592
GACGGCGGCUUGUGGUGUGUGC
>cis-miR-50600
UGAAAGACGAUGGUGGUGAG
>cis-miR-50606
GAGACUGCCAUAUUGUAGACA
>cis-miR-50614
AGAAUAUUGGUAGAACAACAA
>cis-miR-50627
GACCGGUGCUGAAAAGACGACCAAACU
>cis-miR-50666
UUAAGGCUUUGGAUUCGAA
>cis-miR-50695
GAAUUGAGGACUCGGGAGUAGGU
>cis-miR-50739
AGGGUGUUACAGCUGAACGAU
>cis-miR-50741
GGUGGAGUUGAACUGUGAGCUCUGA
>cis-miR-50755
UGAAAGACUAGAGUAGUGAGACG
>cis-miR-50794
UUGUUGGCACUGAUGAAGACG
>cis-miR-50807
AGAGUGCUACAGCUGAACGA
>cis-miR-50843
UGAAAGACGAUGGUAGUGAGACU
>cis-miR-50865
CUCUAUAUGACGUAAUGAUUUGA
>cis-miR-50885
UGAAAGACGAUGGUAGCGAG
>cis-miR-50889
AACCCUGUAGACCCGAGCUUGA
>cis-miR-50892
GAGAUCGCGACUAAAGCUGGUAU
>cis-miR-50907
CGCUGUCUUGCUGUUGUGGUUAAACC
>cis-miR-50912
UGGAAUGUUGUGAAGUAUGUU
>cis-miR-50940
AAAUGGACACAGCUCUCGGUAU
>cis-miR-50957
CGUGAGCCUGAGUGGAGCCGCCACG
>cis-miR-50970
UGAGAUCGCGACUAAAGCUGGUAAU
>cis-miR-50971
UCACAGCCAGUAUUAAUGAACG
>cis-miR-51007
ACUGUGUGCGUGUCGACGGCUUUGCUU
>cis-miR-51032
GUUGGCACUGAUGAAGACG
>cis-miR-51051
UCCCUAUAUGACGUAAUGAUUAGA
>cis-miR-51086
UGCACAACUGGUAGGUAUUUU
>cis-miR-51092
ACAGCCAAUAUUGAUGCCC
>cis-miR-51140
UGAACUGGACGACGUGCUUGUAUA
>cis-miR-51147
UAUUGCACUUUCUUUCGCCUUG
>cis-miR-51149
GACCAAACUUGAUCAUUUAGAGG
>cis-miR-51153
UGAAGACGAUGGUAGUGAGA
>cis-miR-51192
AAACCGUUACCAUUACUGAGUU
>cis-miR-51196
GAUAUGUUUGGGUUACUUGGU
>cis-miR-51248
UGAAAGACGAUGGCAGGGAGA
>cis-miR-51293
GUAAGACGAUACAAGAACUUU
>cis-miR-51301
GAUAUAAACAGUUUUAUCCG
>cis-miR-51321
AAGAGGAGAUUGGACUUACUAU
>cis-miR-51328
GCUUGUCCGGACUGAGGUGAGAUCCU
>cis-miR-51349
UCGGGUCCUGCCAGGGUCGCC
>cis-miR-51359
CUGUAGACCUCAGUUUGUAGAA
>cis-miR-51363
CAGCAGUUGGCCAUGGGUCAG
>cis-miR-51380
CACCAAACUGUGGCAGCCAUU
>cis-miR-51382
AUGAUGAUGAUGACGAUGAU
>cis-miR-51403
UGAAAGACUUGAGUCGUGAGACG
>cis-miR-51416
GUGAGGAUUGACAGAUUGAUA
>cis-miR-51466
GGAGGUAGUUCGUUGUGGGGU
>cis-miR-51471
UCACCGGUUAGACAUUCAUUC
>cis-miR-51483
ACAACACCUCACAGUCGCUC
>cis-miR-51488
GAUAUAAACAGUUUUAUCCGGUA
>cis-miR-51523
UUUGAGUCUGGAUGUGAUG
>cis-miR-51531
UCACAGCCAGUAUUGAUGAACAA
>cis-miR-51537
AACCCUGUAGAUCCGAGUUUGA
>cis-miR-51546
GCUGUAGUGCUGCUUUGCU
>cis-miR-51570
UGAAAGACUUGAGUAGUGAGACGCUCU
>cis-miR-51602
AUAAAGUAGACAGCAUGUAGA
>cis-miR-51642
UCACCGGGGAGACAUUCAUU
>cis-miR-51654
GCGAGGCUGGUGUAAUGGUC
>cis-miR-51682
UAUAAACAGUUUUAUCCGG
>cis-miR-51694
UUUGAUUCUGUCGAUCGGUCU
>cis-miR-51695
CGGACUGAGGUGAGAUCCUGUCGUG
>cis-miR-51715
UCUGGACCGUACCUGAUGGCUUUU
>cis-miR-51738
UGAAUGACGAUGGUAGUGAGA
>cis-miR-51782
GCGCAGGUGUCUACUUCUUA
>cis-miR-51783
AGUGCAUCAUCCCCUGGAAUCGGG
>cis-miR-51786
UGGAAUGUUUUGAAGUAUGUAC
>cis-miR-51838
AUCCGGGGGACUAAAAAAA
>cis-miR-51873
UCCUCGGGUGUAAUCAGCUGAC
>cis-miR-51881
GAAUAAGUGGGAGAUGAGCUUCGG
>cis-miR-51891
UUGGCAGACUUUGUACGGUGU
>cis-miR-51897
ACACCGGGUAGACAUUCAUUCA
>cis-miR-51921
CCAUCUGAGGGAUUAGGACUGAA
>cis-miR-51926
UUCCCGGCCGGCGCACCAUUUU
>cis-miR-51927
GAGAAGACGACCAAACUU
>cis-miR-51931
CGGUGGAUGUGGUUGAUGGGAUUAC
>cis-miR-51975
GCCCUAGUACCGCAGUCGGU
>cis-miR-51987
UGAAAGACUUGAGGAGUGAGACGC
>cis-miR-52006
CCAGCUACUGUCGACGGGUA
>cis-miR-52008
AUUCGGUGGUUGGUGGUGCAUGGCC
>cis-miR-52042
AGGCUUGCUUACGUUUUCCUUUUGG
>cis-miR-52043
UGAUGUGUAUGGUUUUCGGUU
>cis-miR-52059
UCACAGUCAGUAUUGAUGAACG
>cis-miR-52070
GCAAAAACCAAAUUGAUAUGA
>cis-miR-52101
UGACUAGAAAGGGCACUCACU
>cis-miR-52104
CAGAUCUGACACUUCCAACUCUGA
>cis-miR-52127
CUGUUGCUGCGUCCGCCUCG
>cis-miR-52150
UAUUGAGCUGAUUGACCA
>cis-miR-52169
UGGAUGUACAUCUCACCGGCAUUU
>cis-miR-52205
GGCCAUGGAAGUCGGAACC
>cis-miR-52232
UUGAACUGGACGACGUGCUUA
>cis-miR-52268
AAGGGCACCACCAGGAGUUCCCC
>cis-miR-52321
GUUUUCAGCAACCUUAUGAGAA
>cis-miR-52333
GGAUUCGUUCGGUCGGCGGGU
>cis-miR-52342
GGUGCUGAAAAGACGACCAA
>cis-miR-52343
AGAGAAGAAAUAUGUGAACU
>cis-miR-52359
AGUGAAAGUGAAGGUCUGGCUUGU
>cis-miR-52393
UCACAGCCCGUAUUGAUGAACG
>cis-miR-52425
UGGAAUUCUCGCAGUUUGCAUA
>cis-miR-52431
GGGCGUGAGCCUGAGUGGAGCCGCC
>cis-miR-52456
CAUCUGAGGGAUUAGGACUGAA
>cis-miR-52462
AGACGACUGAGACACAUCGAUUU
>cis-miR-52507
GAACUGGACGACGUGCUUGUUU
>cis-miR-52512
AGAAUACUGGUAGAACAAC
>cis-miR-52563
CUGGAAGACUGGUGAUAUGUUGUU
>cis-miR-52578
UGAUAUGUAUGGUUUUCGGAU
>cis-miR-52590
GAGUGGUUAAGGCUUUGGAUUG
>cis-miR-52702
UGAAAAACGAUGGUAGUGAGAUG
>cis-miR-52705
UCAAAGGACGUGUGUAUCAUUU
>cis-miR-52737
CCUAUAUUACGUAAUGAUUUGA
>cis-miR-52757
CGGUGGAUGUGGUUGAUGGGAUUACU
>cis-miR-52760
UGAGAUCGCGACUAAAGCUGGCA
>cis-miR-52767
GCGAUGCUGGUGUAAUGGU
>cis-miR-52787
UCACAACCUACUUGAUUGAGG
>cis-miR-52904
CGUGUCUCGGUGGGGCCU
>cis-miR-52926
UCAAAGACGAUGGUAGUGAGAU
>cis-miR-52957
CGUGAGCCUGAGUGGAGCC
>cis-miR-52977
GUUAAGGCUUUGGAUUCGAAA
>cis-miR-52983
CUUUCGCAGAGCGGUCACCACGACCGGC
>cis-miR-53003
CGAAAGACUUGAGUAGUGAGACGC
>cis-miR-53004
UCCCUAUCUGACGUAAUGAUUUGA
>cis-miR-53005
UGAACUGGACGACGUGCUUAU
>cis-miR-53022
AUGAAUAGACGCUGUAUUGUU
>cis-miR-53030
ACGACUGCGACAAACACUAU
>cis-miR-53051
UCACCGGGUAGACAUUCGUUCAC
>cis-miR-53062
AGCUACUGUCGACGGGUAU
>cis-miR-53066
CUCGGAGGGACAAAAAAA
>cis-miR-53070
UUCAGCAACCUUAUGAGUAGAA
>cis-miR-53080
UUCGGUGGUUGGUGGUGCAUGGC
>cis-miR-53088
UUCAGCAACCUUAUGAGUAG
>cis-miR-53100
UGAAAGACUUGAGUAGUGAGACGCUUC
>cis-miR-53110
AGGAGAUUGGACUUACUCAGAA
>cis-miR-53154
AAAGGAGGAAGAACAGCGGCUUGCU
>cis-miR-53158
UGAAAGACUUGAUUAGUGAGACGC
>cis-miR-53204
UCUCGGAUUCGUUCGGUCGGCGGG
>cis-miR-53240
AGAUGGCUGGAGGAGAAGA
>cis-miR-53241
UUGUUGGCACUGAUGAAGACGC
>cis-miR-53266
GCGAGACUGGUGUAAUGU
>cis-miR-53268
ACGACCAAACUUGAUCAUUUAGAGGA
>cis-miR-53278
GGCUUUUCCGGACUGAGGUGA
>cis-miR-53286
CGAAAGAGGCCAUUGAACACU
>cis-miR-53297
GCGCAGGUGUCUACUUCUUAGAGGG
>cis-miR-53306
AGCUACUAUCGACUGGUACAA
>cis-miR-53308
CGCCAGCUACUGUCGACGGG
>cis-miR-53311
UGAAAGACGAUGGCAGCGAGAU
>cis-miR-53337
UGUCGGAGACGGCGGCUUGUGGUGUGU
>cis-miR-53341
UGGCACUGAUGAAGACGCUCGU
>cis-miR-53382
UGUGAGGAUUGACAGAUUGAUAGCU
>cis-miR-53422
UUGAGGACUCGGGAGUAGGUGUAAG
>cis-miR-53436
UCUGAGCGUUGUACAGGAUGUGUU
>cis-miR-53466
CUUGAACUGGACGACGUGCUAU
>cis-miR-53479
AGUGUAGUAAUUGUUGGGCC
>cis-miR-53480
GAAGUGACUCUGAAAGGCCCUU
>cis-miR-53503
UGAGAUCGCGACUAAGGCUGGU
>cis-miR-53513
UAUCACAGCCCUGCUUGGGACACUUU
>cis-miR-53520
UGGAAGACUGGUGAUAUUUUGUU
>cis-miR-53541
GAAUCCCGGCUGGGCCCCCA
>cis-miR-53588
GCCCUAGUAACGCAGUCGG
>cis-miR-53595
AUACACCUUUUGGGUUAUUCA
>cis-miR-53646
UCUGUCUUGCUGUUGUGGUU
>cis-miR-53676
GUGCCCUAGUAGCGCAGU
>cis-miR-53684
UAGUAGAACGUCUACCUCGGUU
>cis-miR-53685
UCGGUCCCGGGUCGCGGCACCA
>cis-miR-53700
GGGGAUGUAGCUCAGCGGUAUUU
>cis-miR-53716
GCGAGGCUGGAGUAAUGG
>cis-miR-53821
UGAGAGACUUGAGUAGUGAGACGC
>cis-miR-53834
UCGGUCCUCGGGUGUAAUC
>cis-miR-53843
UUGGCACUGAUGAAGACG
>cis-miR-53844
UGAAAGACUUGAGUAGUUAGACGC
>cis-miR-53876
AGAUCUGACACUUCCAACUCUUU
>cis-miR-53878
UUCGGUGGUUGGUGGUGCA
>cis-miR-53889
CACUAAUAGGGAACGUGAG
>cis-miR-53890
AAAAUUACAGUACUGCCCUUU
>cis-miR-53891
UGAGAUUCAACUACUUCAUCU
>cis-miR-53906
ACUUGAUCAUUUAGAGGAAG
>cis-miR-53918
UGAAAGACUUGAGUAGUGAGACGCCU
>cis-miR-53926
UGCUGCGUCCGCCUCGGU
>cis-miR-53929
UGCUAUGUAUGGUUUUCGGUUA
>cis-miR-53939
UGGUUGGUGGUGCAUGGCCGUUCUUA
>cis-miR-53949
GCUGGUGAGUGUGGUUUGAGCUU
>cis-miR-53964
GAUCUGACACUUCCAACUCUG
>cis-miR-53976
AUGACUAGAAAGUGCACU
>cis-miR-53980
UGAAAGACGAUGGUAGGGA
>cis-miR-53983
UGAUAUGCAUGGUUUUCGGUUA
>cis-miR-53998
CUCGGUGGAUGUGGUUGAUGGGAUU
>cis-miR-54005
UGUUCUUCAUACCUCCGGAGAU
>cis-miR-54030
UGAAAGACGAUGGUAGUUAUAU
>cis-miR-54049
AGAAGUGACUCUGAAAGGCCAUU
>cis-miR-54059
CAGCAACCUUAUGAGUAGUG
>cis-miR-54074
UCGGGUGUAAUCAGCUGACCACAUC
>cis-miR-54109
CAUACCUCCGGAGUUCCUCCU
>cis-miR-54121
CACUUUCGCAGAGCGGUCACCACGACCGGC
>cis-miR-54138
UGAGCUUCAACUACUUCAGCU
>cis-miR-54159
GUCCGGACUGAGGUGAGAUCCUGU
>cis-miR-54174
GAUCCCACCACUGUCACCA
>cis-miR-54178
AAAUGCAUUUUCUGGCCCGUAU
>cis-miR-54189
AAUCCCGGUCAGGCCCCC
>cis-miR-54190
GUGGUUGGUGGUGCAUGGCCGUUCU
>cis-miR-54213
GGCUUGCUUACGUUUUCCUUUU
>cis-miR-54254
AGAAUACUGGUAGAACAACAUA
>cis-miR-54270
AUUGAGGACUCGGGAGUAGGUGUAA
>cis-miR-54307
UGAGCCUGAGUGGAGCCGCCA
>cis-miR-54343
CGUCUCGGUGGGGCCUCCA
>cis-miR-54356
CUGAGAAGACGACCAAACUU
>cis-miR-54390
UCACCGGGUAGACAUUCAUUCCC
>cis-miR-54392
CUCGGGUGUAAUCAGCUGAC
>cis-miR-54400
ACGGCGGCUUGUGGUGUG
>cis-miR-54425
AGUUAUGUUUGGGUUACUUGGU
>cis-miR-54473
AGUAGACAGCAUGUAGAACUU
>cis-miR-54483
AUAUGACGUAAUGAUUUGAU
>cis-miR-54484
AGUGAAAGUGAAGGUCUGGA
>cis-miR-54520
AAAGACGAUGGUAGUGAGAUA
>cis-miR-54533
UGUCUCGGUGGGGCCUCCA
>cis-miR-54562
CAGCAACCUUAUGAGUAGUC
>cis-miR-54563
UAAAAGACUUGAGUAGUGAGACGC
>cis-miR-54594
AGACGAUGGUAGUGAGAUG
>cis-miR-54597
AACGACUGCGACAAACACUAU
>cis-miR-54599
GACCGGUGCUGAAAAGAC
>cis-miR-54608
GUGGAGUUGAACUGUGAA
>cis-miR-54656
AUCCGGGGGACUAAAAAA
>cis-miR-54675
UGAAAGACGAUGGUAGUUA
>cis-miR-54689
UGUAGAAUAAGUGGGAGAUGAGCUUCGGCU
>cis-miR-54690
ACAGUCCAAGCUUUGGUAA
>cis-miR-54717
AAAGCUUACUUGAUUUUGAU
>cis-miR-54720
AGUUGGCCAUGGGUCAGGCGGUCCU
>cis-miR-54722
UAAUUUGAGUUGUUGGUUUAU
>cis-miR-54737
GUAAGACGAUACAAGAACUUAA
>cis-miR-54744
UUCAGCUGUAGUGCUGCUCUGCUGGCA
>cis-miR-54760
UUGGCACUGAUGAAGACGCUC
>cis-miR-54762
CGGGUGUAGAAUAAGUGGGAGAUGAGC
>cis-miR-54789
GCGCAGGUGUCUACUUCUUAGAGGGA
>cis-miR-54792
UGAGAGACUGCCAUAUUGUAGAC
>cis-miR-54793
AGAUAUGUUUGGGAUACUUGGUG
>cis-miR-54799
AAUGACAAAUGACGCUCUUAUA
>cis-miR-54802
GGGGAUGUAGCUCAGCGGUUUU
>cis-miR-54826
UCACCGGGAAGACAUUCAUUC
>cis-miR-54839
GGUGCUGAAAAGACGACCAAAC
>cis-miR-54865
AGGAGAUUGGACUUACUCAGA
>cis-miR-54878
UGAUAUGGAUGGUUUUCGGUU
>cis-miR-54882
ACUCGGGAGUAGGUGUAA
>cis-miR-54885
UACACCUUUUGGGUUAUUCC
>cis-miR-54891
UAAAUGCAUUUUUUGGCCCGU
>cis-miR-54919
AUCAGAGUGGGAGAUAGGAGUU
>cis-miR-54920
UGCACUUUCGCAGAGCGGUCAC
>cis-miR-54979
UGAUGAUGAUGAUGAUGAUGAUGAUG
>cis-miR-55007
UUGGCACUUUGGAAUUGUCA
>cis-miR-55023
AAAACGGUGACAACUUUAGAA
>cis-miR-55034
GUGAAAGUGAAGGUCUGGCUUGU
>cis-miR-55042
ACUCGGGAGUAGGUGUAAG
>cis-miR-55061
AGCAACGAGUAGAUCCGUUCU
>cis-miR-55068
GCUUGUGGUGUGUGCGUGCGUGCC
>cis-miR-55078
AGAGACUGCCAUAUUGUAGACAUCA
>cis-miR-55083
UCUGGACCGUACCUGAUGGCU
>cis-miR-55116
UGAAAGACGAUGGUAGUGAGCA
>cis-miR-55124
ACUGUGAGGAUUGACAGAUUGAU
>cis-miR-55135
UGGCCUUCUCAGAACGGUUU
>cis-miR-55153
UACCUAUAUGACGUAAUGAUUUGA
>cis-miR-55205
UGAAAGACGAUGGUAGUAU
>cis-miR-55251
UCGGAUUCGUUCGGUCGGCU
>cis-miR-55257
UCCCUAUAUAACGUAAUGAUUUGA
>cis-miR-55287
GAGAACAUCAUACGGAUCGG
>cis-miR-55327
UGGAUUGUAAGUGGCGUGUUUUU
>cis-miR-55340
AAAUUACAGUACUGCCCUUAA
>cis-miR-55350
UAUUGCACUUUCCUUCGCA
>cis-miR-55355
AUAUGACGUAAUGAUUGA
>cis-miR-55377
UUCCCGGCCGGCGCACCAUUU
>cis-miR-55407
GAGCCUGAGUGGAGCCGCCACGG
>cis-miR-55424
UUUGAGUCUGGAUGUGAUGUGCGACCCG
>cis-miR-55426
AGGCUUGCUUACGUUUUCCUUUUG
>cis-miR-55438
UGAUUCGGUGGUUGGUGGU
>cis-miR-55447
GGAGUUGAACUGUGAGCU
>cis-miR-55468
AUAUAAACAGUUUUAUCCGGUAA
>cis-miR-55475
GGUGCCAUUGUAGUUGCUUC
>cis-miR-55511
UCAAAGUUGGCAUGAUGUA
>cis-miR-55543
CUGUGAGGAUUGACAGAUUGAU
>cis-miR-55554
GCGAGGCUGGUGUACUGGUU
>cis-miR-55558
AGAUAUGUUUGGGUUACUUUGU
>cis-miR-55575
UGAAAGACUUGAGUAGUGAGACGCUC
>cis-miR-55577
AUGACAAAUGACGCUCUUAAA
>cis-miR-55688
GGAUCCCGGUCGGCGCACCA
>cis-miR-55690
UGAACUGGACGACGUGCUUGUUCU
>cis-miR-55704
CUCACAGCCAGUAUUGAUGAA
>cis-miR-55780
UGGAGUGUUGUGAAGUAUGUAC
>cis-miR-55802
AACAACACCUUACGGUCGCU
>cis-miR-55823
UCUCAGCCAGUAUUGAUGAACG
>cis-miR-55831
CAAAGGACGUGUGUAUCAAGAA
>cis-miR-55838
ACUCACCUGGAACCCAGCUGUU
>cis-miR-55854
GAAAGACGAUGGUAGUGAGAA
>cis-miR-55894
GUGGUUGGUGGUGCAUGGCCGUU
>cis-miR-55905
GCGAGACUGGUGUAAUGGCU
>cis-miR-55908
UGCGUGUCGACGGCUUUGCUUC
>cis-miR-55951
AUAUUACUGUAUUCUGUAAAAA
>cis-miR-55958
AACCACCACGAUGUCUGAGCU
>cis-miR-55969
CAUAGCCAGUUCUUCCUGAUA
>cis-miR-55996
UGAAGGACUUGAGUAGUGAGACGC
>cis-miR-56002
GGGUGUUACAGCUGAACGAU
>cis-miR-56013
UCACCGGGUAGACAUUCGUUCA
>cis-miR-56024
UGGAAUGUUGUGAAGUAUGCAC
>cis-miR-56030
GUGCUGAGAAGACGACCAAACUUGAU
>cis-miR-56041
CCGGGUGUCGGGGGCGGACGGCACGU
>cis-miR-56077
GUGGUUAAGGCUUUGGAU
>cis-miR-56081
AUGACUAGAAAGUGCACUCAC
>cis-miR-56108
CAUAGCCAGUUCUUCCUCAUA
>cis-miR-56112
AUGCAUCCAAGCUAUUGCCUUU
>cis-miR-56134
UGAAAGGCUUGAGUAGUGAGACGC
>cis-miR-56135
UGAAAGACGAUGGUAGUGAGAUAAAA
>cis-miR-56142
UUCUGGUCGGGAUGGCAGGU
>cis-miR-56156
GGAUUGUAAGUGGCGUGUUCUU
>cis-miR-56164
UGAAAGACUUGAGUAGUGAGACGCUAA
>cis-miR-56187
AGAAUGACAAAUGACGCUC
>cis-miR-56195
GCCGGAUGGCGGAAUUUCUCGGGGACGGG
>cis-miR-56216
UGAAAGACGAUGCUAGUGAGA
>cis-miR-56235
AGAAUACUAGUAGAACAACA
>cis-miR-56252
UGAACUGGACGACGUGCUUGUAUCU
>cis-miR-56255
AGUUGAACUGUGAGCUCUGUG
>cis-miR-56285
ACAGCCAAUAUUGAUGCCCGUU
>cis-miR-56291
UGCUGCCUGAUAAGAGCUG
>cis-miR-56320
GGAAAUAAAGUAGACAGCAUAA
>cis-miR-56328
UUGGCCAUGGGUCAGGCGGUC
>cis-miR-56343
AAAGGAGGAAGAACAGCGGCUUGCUU
>cis-miR-56346
GCGAGGCUUGUGUAAUGGU
>cis-miR-56353
CGGACUGAGGUGAGAUCCUGUC
>cis-miR-56377
GAGAUGGCUGGAGGAGAAG
>cis-miR-56380
GCUUUGUCUGGUCGGGAUGGCAGGUAGCC
>cis-miR-56394
GAAAGGAACUGACAGCAUGAUU
>cis-miR-56418
UGAGAGACUGCCAUAUUGU
>cis-miR-56439
GAGGAGAUUGGACUUACUGA
>cis-miR-56443
UGGACGGAGAUUUGUUAAGGGCAA
>cis-miR-56465
AUCCGGGGGACUAAAAAAAAAA
>cis-miR-56479
CCUUAUAUGACGUAAUGAUUUGA
>cis-miR-56481
UGAAAGACGAUGGAAGCGAGAU
>cis-miR-56491
UGUGAUGUAGCAACAGAAGUU
>cis-miR-56532
CAAGUAAUCGUCAGUGCGCC
>cis-miR-56537
GAAUUGUUCAUCGCUGGCUUUU
>cis-miR-56542
CGGUCCUCGGGUGUAAUCA
>cis-miR-56576
GCGAGGCUGGUGUAAUGGUCA
>cis-miR-56592
CUGACCUAUGAAUUGACAGCCA
>cis-miR-56601
GCCCUAUAUGACGUAAUGAUUUGA
>cis-miR-56603
CGCAGGUGUCUACUUCUUAG
>cis-miR-56605
UAGUAGAACGUCUACCUCGGUAU
>cis-miR-56629
CUGAGAAGACGACCAAAC
>cis-miR-56647
CUAUAUGACGUAAUGAUUUGAG
>cis-miR-56656
GAAUUGAGGACUCGGGAGUAGGUGUA
>cis-miR-56679
CGCUCACUUCCCUACAGUGCA
>cis-miR-56691
CGGAAUGUUGUGAAGUAUGUAC
>cis-miR-56714
UCGCAAAAACCAAAUUGAUAA
>cis-miR-56725
UAUGUGGAAGGUGACUUGGUA
>cis-miR-56728
GUUGGCCAUGGGUCAGGCGGU
>cis-miR-56738
UUCGGAUUCGUUCGGUCGGCG
>cis-miR-56753
UGAAAGACGAUGGAAGUGAGAUU
>cis-miR-56756
ACAAGGCGACCGUCAAGGUGU
>cis-miR-56765
ACCUCGAGCCAAUAGUUGGUA
>cis-miR-56788
GAAAGACUUGAGUAGUGAGACGCAU
>cis-miR-56790
GUGGAGUUGAACUGUGAGCUCUGUG
>cis-miR-56799
UGAUAUGUCAUCACAGGAAG
>cis-miR-56802
CGGCGUUUGAGUCUGGAU
>cis-miR-56864
UAUUGCACUUUCCUUCUCCUUG
>cis-miR-56866
UUGGCAGACUUUGUACGGUGUUUU
>cis-miR-56894
ACCUGGCCAACCUCAGUCUCU
>cis-miR-56906
GGAGGCUGGUUUUUCUGUUGC
>cis-miR-56911
UCACCGGGUAGGCAUUCAUUCAC
>cis-miR-56921
GUGAUGUAGCAACAGAAGUA
>cis-miR-56966
AACAGCAGUUGGCCAUGGGUCAG
>cis-miR-56967
UGAAAGACGAUGGGAGUGGGAU
>cis-miR-57004
GUCUUGCUGUUGUGGUUAAAC
>cis-miR-57029
UCACCGGGUAGACACUCAUUCAC
>cis-miR-57048
GAAGUGAAAGUGAAGGUCUGGCUUG
>cis-miR-57067
AGUAGACAGCAUGUAGAACACA
>cis-miR-57074
CAGAUUGAUAGACGCGGAAUUU
>cis-miR-57146
UGAAAGACGAGGGUAGUGAGAU
>cis-miR-57165
GCGAGGCUGGUGUCAUGG
>cis-miR-57191
UAUCACAGCCCUUCUUGGGAC
>cis-miR-57234
GCGAGACUGGUGUAAUGUU
>cis-miR-57259
CAGCUACUAUCGACUGGUACA
>cis-miR-57279
CGGGUGUAAUCAGCUGACCA
>cis-miR-57299
UCACUGGGUAGACAUUCAUUCAC
>cis-miR-57324
UGAAAGACUUGAGCAGUGAGACGCU
>cis-miR-57340
ACGGCGGCUUGUGGUGUGUGCG
>cis-miR-57360
GCUGAGAAGACGACCAAACUU
>cis-miR-57362
GGAGGGAGUUCGUUGUGUGGUU
>cis-miR-57371
GAAUACUGGUAGAACAACAGAA
>cis-miR-57388
AGCUACUGUCGACGGGUACAU
>cis-miR-57390
AAGUAGACAGCAUGUAGAACUU
>cis-miR-57405
CUUGGAUUGUAAGUGGCGUGU
>cis-miR-57429
AAUAAAGUAGACAGCAUGUA
>cis-miR-57483
UAGGAGUGCAUCAUCCCCUGGAA
>cis-miR-57504
ACUAGAAAGUGCACUCACUUC
>cis-miR-57532
UGUUAUGUAUGGUUUUCGGUU
>cis-miR-57536
UGCAAGACUUGAGUAGUGAGACGCU
>cis-miR-57569
ACCCUGAGACCCUUUGGCUG
>cis-miR-57611
CAUCCCACCUCUGACACCA
>cis-miR-57619
CGCAGGUGUCUACUUCUUAGA
>cis-miR-57628
GAGCCUGAGUGGAGCCGCCACGGGU
>cis-miR-57644
AUAGCCAGUUCUUCCUGAUG
>cis-miR-57668
UGAACUGGACGACGUGCUUUUA
>cis-miR-57692
UAUAUGACGUAGUGAUUUGA
>cis-miR-57707
UGAAAGACUUGAAUAGUGAGACG
>cis-miR-57713
GGAUGUGGUUGAUGGGAUUAC
>cis-miR-57764
AAAUCCCGGUCAGGCCCCC
>cis-miR-57774
UGAAAGACGAUGGUAGUAAGAUG
>cis-miR-57797
GGAUCCCACCUCUGACACCA
>cis-miR-57801
CUUGUGGUGUGUGCGUGCGUGCCAG
>cis-miR-57812
UAUUGCACUUUCCUUCGCCUA
>cis-miR-57823
GCCGGAUGGCGGAAUUUCUC
>cis-miR-57849
UCGAGGCUGGUGUAAUGG
>cis-miR-57866
GGUGCUGAAAAGACGACCAAACU
>cis-miR-57867
CGGUCCUCGGGUGUAAUCAGC
>cis-miR-57907
CCCUAUAUGACGUAAUGAUU
>cis-miR-57917
AAAGAAACACAUACAGACCA
>cis-miR-57921
UUCAGCUGUAGUGCUGCUUUGCUGGCAGC
>cis-miR-57926
UAUAUGACGUAAUGAUUUGAG
>cis-miR-57943
AUAUGACGUAAUGCUUUGA
>cis-miR-57949
GGGGAUGUAGCUCAGUGUUUUU
>cis-miR-57970
GUAGUGCUGCUUUGCUGGCA
>cis-miR-58018
AAAUAAAGUAGACAGCAUGUA
>cis-miR-58022
UUGUCUGGUCGGGAUGGCAGGUAGC
>cis-miR-58027
AUAACUUGAACUGGACGACGA
>cis-miR-58058
GCUGGUUUUUCUGUUGCUGCGUC
>cis-miR-58071
CCGGGUGUCGGGGGCGGACG
>cis-miR-58107
UGCUGAGAAGACGACCAAACUUGAUCA
>cis-miR-58115
AGGGAAUUGUUCAUCACUGGA
>cis-miR-58141
GCGUGAGCCUGAGUGGAGC
>cis-miR-58163
CGUAAGACGAUACAAGAACU
>cis-miR-58196
AAUCCCGGUCGGGCCCCCA
>cis-miR-58210
GACCAAACUUGAUCAUUUA
>cis-miR-58234
GCGCGACUGGUGUAAUGGU
>cis-miR-58244
UGAGAUCGCGACUAAAGCUGU
>cis-miR-58249
GAGAGAAGAAAUAUGUGAACA
>cis-miR-58256
GGAUCCCACCUCUGUCACCA
>cis-miR-58278
CCGGACUGAGGUGAGAUCCUGU
>cis-miR-58330
AGUGCAAGAAUCUCAAAGGCAUU
>cis-miR-58391
AGAUGGCUGGAGGAGAAGAUCAC
>cis-miR-58397
UGCAAGACGAUGGUAGUGAGAUU
>cis-miR-58410
GCGGUGCUCAUUGCCUCU
>cis-miR-58427
AAGAAUGACAAAUGACGCUCUUA
>cis-miR-58434
UCGGUGGAUGUGGUUGAUGGGAUUA
>cis-miR-58440
CAUCCUGGAACUGCAGCAUUU
>cis-miR-58464
AGUCUGGAUGUGAUGUGCGACCCGUUC
>cis-miR-58470
GAUUCGGUGGUUGGUGGU
>cis-miR-58479
UGAACUGUGAGCUCUGUG
>cis-miR-58484
UGGACGGAGAUUUGUUAAGG
>cis-miR-58507
UCACCGGGUAGACGUUCAUUC
>cis-miR-58535
CGUGAGCCUGAGUGGAGC
>cis-miR-58575
GCAAGGCUUGCUUACGUU
>cis-miR-58599
UCACACCCAGUAUUGAUGAACG
>cis-miR-58603
CCGGAUGGCGGAAUUUCUCGGGGACGGGA
>cis-miR-58618
UGAAAGACGAUGGUAGUGAGAUAUUU
>cis-miR-58642
CUUGGCACUUUGGAAUUGUCAA
>cis-miR-58704
AGAAUACUCGUCGAACAACA
>cis-miR-58712
AUAUCCCGGCCAGGCCCCCA
>cis-miR-58714
UUCAGCUGUAGUGCUGCUUUGC
>cis-miR-58719
GGAUGUGGUUGAUGGGAUUACUGGAC
>cis-miR-58729
UCCUCAGAUAGACGCCUGAUAU
>cis-miR-58790
GAAAUAAAGUAGACAGCAUGAA
>cis-miR-58818
UGCUGCGUCCGCCUCGGUGGA
>cis-miR-58827
UGAGAUCGCGACUAACGCUGGU
>cis-miR-58877
AAAGUAGACAGCAUGUAGAAUAU
>cis-miR-58922
UCACCGAGUAGACAUUCAUUCA
>cis-miR-58923
UGAAAGACUUGAGUAGUGAGAAG
>cis-miR-58930
UAUAUGACGUAAUGAUUGA
>cis-miR-58933
AAACAACACCUCACGGUCGCU
>cis-miR-58939
GGAGUUGAACUGUGAGCUCUGA
>cis-miR-58973
UGACUAGAAAGUGCACUCACUA
>cis-miR-58982
AGAUGUGUUUGGGUUACUUGGUG
>cis-miR-58984
CGACCAAACUUGAUCAUUUAGAGGA
>cis-miR-58985
CCAGCUACUGUCGACGGGUAUUU
>cis-miR-59009
ACGACUGCGACAAACACUAUAU
>cis-miR-59084
UCCCUAUAGGACGUAAUGAUUUGA
>cis-miR-59097
UGAGAUCGCGAUUAAAGCUGGU
>cis-miR-59116
AUCCCUAUGACGUAAUGAUUUGA
>cis-miR-59157
AAUUACAGUACUGCCCUUAA
>cis-miR-59239
UGGGGAGAUGGCUGGAGGAGAAGAUC
>cis-miR-59240
UGAGAUUCAACUACUUCAUCUG
>cis-miR-59251
GGGGAUGUACCUCAGUGGU
>cis-miR-59299
UGCUGAGAAGACGACCAA
>cis-miR-59300
CAGAUAUCGAGUAUGCAGACU
>cis-miR-59321
GCGAGGCUGGUGUAAUGGUA
>cis-miR-59327
AUUCGGAUGAUUGCAGUGUGU
>cis-miR-59342
GCGAGGCUGGUGUCAUGGU
>cis-miR-59363
ACUUGAUCAUUUAGAGGAAGU
>cis-miR-59369
ACCUGGAACCCAGCUGAAUCU
>cis-miR-59375
CAGCUCGCUGGACAGGCCGG
>cis-miR-59396
GCGAAACCGGUCGUGGGCUGUU
>cis-miR-59413
UGGACACGCUGAAUGAGGGUA
>cis-miR-59420
AUGAAAAGGCGACCGUUUCA
>cis-miR-59426
AAUGGGGGGACUAAAAAA
>cis-miR-59428
CAGAUGGCCUUCUCAGAACG
>cis-miR-59462
AACUUGAACUGGACGACGUGC
>cis-miR-59513
GUGAGCCUGAGUGGAGCCGCCACGGGUGCA
>cis-miR-59539
GGAAAUAAAGUAGACAGCAUAU
>cis-miR-59544
ACUGGACUUGGAGUCAGAAGGC
>cis-miR-59557
CGGUGCUGAAAAGACGACCAAACUUGAU
>cis-miR-59572
AUGAUGUAGCAACAGAGGUAUA
>cis-miR-59605
UCACCGGGUAGACAUUCACUCA
>cis-miR-59606
GCGAGGCUGGCGUAAUGGUUA
>cis-miR-59611
UGGCCUUCUCAGAACGGUUUUU
>cis-miR-59618
UUAUUCCAGUUUAUGACGGG
>cis-miR-59629
UGAAAGACGAUGGUAGUGAGAUUCU
>cis-miR-59635
GCGAGGCUGGUGUAAUGGCUAU
>cis-miR-59661
CUGUAGUGCUGCUUUGCUG
>cis-miR-59700
UGAUAUGUAUGGUUUUCGUUUA
>cis-miR-59713
UGGAAGGCUGGUGAUAUGUUGUU
>cis-miR-59734
AGGCAUGGUAGAUCUUUGGUGGUCC
>cis-miR-59755
GGAGUGCAUCAUCCCCUGGA
>cis-miR-59778
UGAAGACGAUGGUAGUGAGAUG
>cis-miR-59811
CAGCUGUAGUGCUGCUUUGCUGGCAG
>cis-miR-59831
UAAACAGUUUUAUCCGGUAAA
>cis-miR-59835
AGUAGCAAAUAUUCAAGUG
>cis-miR-59843
ACUAAUAGGGAACGUGAGCUGGGU
>cis-miR-59848
GCGAGGCUGGCGUAAUGGUUAU
>cis-miR-59865
UGAUGUAGCAACAGAAGUAG
>cis-miR-59873
UGUCUUGCUGUUGUGGUUAAACCGGCC
>cis-miR-59876
AACUUGAUCAUUUAGAGGAAG
>cis-miR-59883
AUCUGACGUAAUGAUUUGA
>cis-miR-59941
GGAGGCAGUUCGUUGUGUGGU
>cis-miR-59960
AGCUGUAGUGCUGCUCUGCUGGC
>cis-miR-59962
CCUCGGUGGAUGUGGUUGAUGGGA
>cis-miR-59973
AAGGCGACCGUCACGGUGAAU
>cis-miR-59979
UGGAAGUCGGAACCCGCUAAGGA
>cis-miR-59991
CCAUGGAAGUCGGAACCCGCUA
>cis-miR-59999
UCCCUAUAUGACGUAACGAUUUGA
>cis-miR-60002
UGGAAGACUGGUGAUCUGUUGUU
>cis-miR-60010
AGAGACUCACCUGGAACCCAU
>cis-miR-60025
AGAGACUCACCUGGAACCCAA
>cis-miR-60038
AAGGGAAUCGUUCAUCGCUG
>cis-miR-60071
CGCAGGUGUCUACUUCUUAGAG
>cis-miR-60086
CACUGUAGCUUGAUACACGCA
>cis-miR-60093
AGUAGAACGUCUACGUCGGCAUUU
>cis-miR-60127
UGAAGACUUGAGUAGUGAGACG
>cis-miR-60141
CGACCAAACUUGAUCAUUUAGAGG
>cis-miR-60157
UAUCUCGGAUUCGUUCGGUCGGCGGU
>cis-miR-60167
GAACUGGACGACGUGCUUGUU
>cis-miR-60191
CUGAGAUCGCGACUAAAGCUGGU
>cis-miR-60196
UGAGAUCGCAACUAAAGCUGGU
>cis-miR-60198
UGCAUCCAAGCUAUUGCCUUU
>cis-miR-60200
AGGAUGAUGAUGAGGAUGAU
>cis-miR-60217
CACCGGGUAGACAUUCAUCCG
>cis-miR-60316
UAUUGCAUUUUCCUUCGCCUUG
>cis-miR-60319
GUAGAUCUUUGGUGGUCCACAUCUUCC
>cis-miR-60336
AUGGAAGUCGGAACCCGCUAAG
>cis-miR-60351
AGGCGAAGUGAAAGUGAAGGUCUGG
>cis-miR-60378
UGAAAGACAAUGGUAGUGAGAUU
>cis-miR-60385
AAACCAUACACCUGGUUACC
>cis-miR-60391
UGAUAGACUUGAGUAGUGAGACG
>cis-miR-60399
CUCGGGUGUAAUCAGCUGACCACAUC
>cis-miR-60413
UCCCUAUAUGACGUUAUGAUUUGA
>cis-miR-60425
CAGCAGUUGGCCAUGGGUCAGGC
>cis-miR-60477
GGAGUUGAACUGUGAGCUCUGUG
>cis-miR-60505
AGUUAUUCCAGUUUAUGACG
>cis-miR-60553
ACCGGUGCUGAAAAGACGACCAAACUUG
>cis-miR-60562
CAGCAGUUGGCCAUGGGUCAGG
>cis-miR-60619
ACGCCAGCUACUGUCGACGGUUU
>cis-miR-60636
AAAGUAGACAGCAUGUAGAAAAA
>cis-miR-60643
UGGACACAGCUCUCGGUGGA
>cis-miR-60679
AUUCGGUGGUUGGUGGUGCAUGG
>cis-miR-60699
AUCCCUGAGACCCUAGAGUUUCC
>cis-miR-60703
CGCAAAAACCAAAUUGAUAUA
>cis-miR-60721
CAUAAACUGGAAUAACUUUGA
>cis-miR-60733
AUGCACAACUGGUAGGUAUU
>cis-miR-60742
UGCGUGUCGACGGCUUUGCUUCCU
>cis-miR-60743
AGAACAAGAACAGGACAAUAA
>cis-miR-60773
UCUGAAAAGACGACCAAACUUGAUCA
>cis-miR-60790
GAGAUCGCGACUAAAGCUGG
>cis-miR-60803
GGGAGAUCACAGCCAGUUCU
>cis-miR-60820
GGUGCUGAAAAGACGACCAAA
>cis-miR-60823
UGAGGACUCGGGAGUAGGUG
>cis-miR-60839
GUGGAGUUGAACUGUGAGCUCUGA
>cis-miR-60855
CUCGGGAGUAGGUGUAAGUGGG
>cis-miR-60860
UGAUAGACGAUGGUAGUGAGA
>cis-miR-60870
ACACCGGGUAGACAUUCAUUCAC
>cis-miR-60892
GCUGAGAAGACGACCAAACUUGAUC
>cis-miR-60953
CUGACUAGAAAGUGCACUCACUU
>cis-miR-60966
UGAGAUCGCGACUAGAGCUGGU
>cis-miR-60999
CUGAUAGAACCAACAUAGACAG
>cis-miR-61025
UGCAAGACGAUGGUAGUGAG
>cis-miR-61060
GCUAGGCUGGUGUAAUGG
>cis-miR-61070
ACUGUGAGGAUUGACAGAUUGA
>cis-miR-61082
GCGGGGCUGGUGUAAUGG
>cis-miR-61096
CAUAAUCUGAAGGCCGUGAG
>cis-miR-61120
GCAGCACAUUCAGUUGCCUG
>cis-miR-61129
CUUUGUCUGGUCGGGAUG
>cis-miR-61142
GGUGUCGGGGGCGGACGGCACGUU
>cis-miR-61144
CGGAUUCGUUCGGUCGGCGGUU
>cis-miR-61153
UCACAGCCAGUAUUGAUGAGCG
>cis-miR-61186
AGUCCUGCCAGGGUCGCC
>cis-miR-61200
GCUGUAGUGCUGCUUUGCUGGC
>cis-miR-61226
GUGUGUGCGUGCGUGCCAGUCGGUCGGC
>cis-miR-61235
GCAGGUGUCUACUUCUUAGAGGGA
>cis-miR-61241
UGAAAGACGAUGGUAGUGAUAUU
>cis-miR-61255
UGAAAGACGAUGCUAGUGAGAUG
>cis-miR-61295
CCAGAUCUGACACUUCCAACUUU
>cis-miR-61301
ACGGCGGCUUGUGGUGUGUGCGU
>cis-miR-61303
UAUCACAGCCCUGCUUGGUACA
>cis-miR-61335
UCUUCGCCAUCUAGAAGUUC
>cis-miR-61359
AACUGUGUGCGUGUCGACG
>cis-miR-61371
AUGAUGAUGACGAUGAUGAU
>cis-miR-61420
AUAUUACUGUAUUCUGUAAAA
>cis-miR-61454
ACCGGUGCUGAAAAGACGACCAAAC
>cis-miR-61460
UGGAAUGUUGUGAAGUAUGUUU
>cis-miR-61469
UGGAAUGUGGCGAAGUAUGGUCUAU
>cis-miR-61507
UAUCACAGCCCUGCUUGUGACAC
>cis-miR-61540
GAAACACAUACAGACCAGAUA
>cis-miR-61581
GUGCGUGUCGACGGCUUUGCUUCCUUC
>cis-miR-61590
UGGGGGGACUAAAAAAAAAAA
>cis-miR-61612
UAGGGGUUACCAGGGAGCGAU
>cis-miR-61623
GAGGCUGGUUUUUCUGUUGC
>cis-miR-61635
UGAUCUGUAUGGUUUUCGGUU
>cis-miR-61646
AGAGACUCACCUGAAACCCA
>cis-miR-61704
UCAUACAAACUCUAGAAAGA
>cis-miR-61739
GACCAAACUUGAUCAUUUAGA
>cis-miR-61740
AGAAUACUGGUAGAACAACAUU
>cis-miR-61798
UACCAUCUGAGGGAUUAGGACUGA
>cis-miR-61804
GCAAAAACCAAAUUGAUAUG
>cis-miR-61812
UUGCUGCGUCCGCCUCGG
>cis-miR-61817
AUGAGAGACUGCCAUAUUGUAGAC
>cis-miR-61836
AGAUAUGUUGGGUUACUUGG
>cis-miR-61843
UGAGCUGAUUGACCAAAAA
>cis-miR-61851
AAGGGAAUCGUUCAUCGCUGU
>cis-miR-61867
CUUGAUCAUUUAGAGGAA
>cis-miR-61876
GACCGGUGCUGAAAAGACGACCAAACUU
>cis-miR-61893
UGAAUGUUGUGAAGUAUGUAC
>cis-miR-61919
GGAAGUCGGAACCCGCUAAGGAGUGU
>cis-miR-61921
GUCCUACCAGGGUCGCCA
>cis-miR-61929
CACAACUGGUAGGUAUUUAU
>cis-miR-61934
GACUCGGGAGUAGGUGUAAGUGGGAA
>cis-miR-61947
CUUGCUUACGUUUUCCUUUUGGCGC
>cis-miR-61974
ACCAUCUGAGGGAUUAGGACUGAACGC
>cis-miR-61977
UGGUUUUUCUGUUGCUGCGUC
>cis-miR-62015
UGGCCAUGGAAGUCGGAACCCGC
>cis-miR-62021
UGAAAGUCGAUGGUAGUGAGA
>cis-miR-62048
UGGAAGACUGGUGAUAUGCUGUU
>cis-miR-62088
AUUGGUGCCAUUGUAGUUGCUUCGGCA
>cis-miR-62104
UGAGAUCGCGACUAAAGCUGA
>cis-miR-62115
CAGUGAUGUAGCAACAGAGG
>cis-miR-62118
UGGUGCCAUUGUAGUUGCUUCGGCA
>cis-miR-62141
UGAAAGACGAUGGGAGUGAGAUUU
>cis-miR-62180
GAUGAUGAUGAUGACGAUGA
>cis-miR-62212
GAUAUAAACAGUUUUAUCCGGUAA
>cis-miR-62227
GGGGGACUGUAAAAAAAAA
>cis-miR-62277
UCACCGGGUAGACAUCCAUUCA
>cis-miR-62285
AAGGGACGUGUGUAUCAAGCA
>cis-miR-62305
AGAUCUGUUUGGGUUACUUGGUG
>cis-miR-62325
AGGCUUGCUUACGUUUUCCUUUUGGCG
>cis-miR-62330
UGGAAUGUUGUGACGUAUGUAC
>cis-miR-62340
UCGUGUCUCGGUGGGGCCUCCA
>cis-miR-62373
GGAAUGUAAAGAAGUAUGUAU
>cis-miR-62418
UGAAAGACUUGAGUAGUGAGACGUAA
>cis-miR-62428
GUGGUUGGUGGUGCAUGGCCGUUCUU
>cis-miR-62429
AGGGUGCUACAGCUGAACGAU
>cis-miR-62437
ACCCUGAGACCCUUUGGCUGUA
>cis-miR-62463
AUUACCAUGGCAUCUACCUCA
>cis-miR-62473
UAGUAGAACGUCUACCUCGGUUUU
>cis-miR-62531
GCUGUAGUGCUGCUUUGCUG
>cis-miR-62560
CUACCAUCUGAGGGAUUAGGA
>cis-miR-62665
CAAACUUGAUCAUUUAGAGG
>cis-miR-62684
UUACAGCUGGUAAUGAUGAUA
>cis-miR-62700
GAAAUAAAGUAGACAGCAUGU
>cis-miR-62731
GGAAGUCGGAACCCGCUA
>cis-miR-62751
CCUGGCCAACCUCAGUCUCA
>cis-miR-62765
UCACAGCCAGUAUUGAUAAACG
>cis-miR-62780
GCGAGACUGGUGUAAUGGA
>cis-miR-62801
AAGUGAAAGUGAAGGUCUGGA
>cis-miR-62818
AGGCUUGCUUACGUUUUCCUUUU
>cis-miR-62824
CAGACCUGCACUCACGCCACA
>cis-miR-62835
AAUCCUGGCAGGGUCGCCA
>cis-miR-62846
UAUAUGACGUAAUGAUUUGAAA
>cis-miR-62847
ACCAAACUUGAUCAUUUA
>cis-miR-62880
GAAAGACUUGAGUAGUGAGACGCUUU
>cis-miR-62892
UCAGAAGCGUGGCUGGUUUU
>cis-miR-62903
GCAAGGCUUGCUUACGUUUUCCU
>cis-miR-62961
UGAGGGAUUAGGACUGAACGCCUC
>cis-miR-62970
CGAAAGACGAUGGUAGUGAG
>cis-miR-62982
GGAUUCGUUCGGUCGGCGU
>cis-miR-62995
AGAAUGCUGUAGCAGUUUUC
>cis-miR-62997
UGGAUUCGUUCGGUCGGCG
>cis-miR-63064
UGAGAUUCAACUACUUUAGCU
>cis-miR-63076
CUGGAUUGUAAGUGGCGUGUUU
>cis-miR-63096
GUCUGCAUACUCGAUAUCUGAA
>cis-miR-63099
UGAGAUCACGACUAAAGCUGGU
>cis-miR-63183
GGAGGUAGUUCGUUGUGU
>cis-miR-63189
GUGCAGUACAAACUGGCCGU
>cis-miR-63204
UGACCUAUGAAUUGACAGCCA
>cis-miR-63257
GGCGUGAGCCUGAGUGGAG
>cis-miR-63267
UAUUAGGAGUGCAUCAUCC
>cis-miR-63271
UCAAAGGACGUGUGUAUCAAU
>cis-miR-63280
GAGCCUGAGUGGAGCCGCCACGGGUGC
>cis-miR-63291
UGGCCAUGGAAGUCGGAACCCG
>cis-miR-63303
UGCCAUUGUAGUUGCUUC
>cis-miR-63341
GGUUGGUGGUGCAUGGCCGUUC
>cis-miR-63354
UGAUUCGUUCGGUCGGCG
>cis-miR-63441
AUGGCGGAAUUUCUCGGGGACGGGAGUU
>cis-miR-63469
GUGGAUUUAGCUGGUGAGUGUGGUUUG
>cis-miR-63500
UUCCUGCCAGGGUCGCCA
>cis-miR-63525
UCACAACCAGUAUUGAUGAACG
>cis-miR-63542
UGGCAAGAUUAUGGCGAAG
>cis-miR-63554
AGAGAUGUUUGGGUUACUUGGUG
>cis-miR-63558
UCACAGCCAAUAUUGAUGCCCGAU
>cis-miR-63578
CGGGUGCAGAUCUUGGUGGUAGUAGC
>cis-miR-63593
UCACCGGGUCGACAUUCAUUC
>cis-miR-63605
GCGAGGCUGGUGUAAUGGAU
>cis-miR-63618
GGGGAGAUGGCUGGAGGAGAAGAU
>cis-miR-63634
GCGAGGCUGGUGUAAUGUUUA
>cis-miR-63640
GCUAGGCUGGUGUAAUGGUU
>cis-miR-63678
UGAGAUCCCGACUAAAGCUGGU
>cis-miR-63705
UGAAAGACUUGAGUAGUGAGAUGC
>cis-miR-63720
UGGCCAUGGAAGUCGGAACCCGCUA
>cis-miR-63738
UGGAAGACUGGAGAUAUGUUGU
>cis-miR-63759
AAGCUUACUUGAUUUUGAUUUUC
>cis-miR-63763
UUGAGGACUCGGGAGUAGGUG
>cis-miR-63772
GCGUGAGCCUGAGUGGAGCC
>cis-miR-63797
UAAUUUGAUUUGUUGGUUU
>cis-miR-63807
AGAAUGCUGUAGCAGUUUUCA
>cis-miR-63846
UCUUUGGUUAUCAAGCAGUAUGAA
>cis-miR-63893
GUGCACUUUCGCAGAGCGGUCACCACGAC
>cis-miR-63895
CCGGUGCUGAAAAGACGACCAAACU
>cis-miR-63914
UGAAAGACUUGAGUAGGGAGACGC
>cis-miR-63915
GAGACUGCCAUAUUGUAGACAUCA
>cis-miR-63930
UCGGUGGAUGUGGUUGAUGGGAUUACU
>cis-miR-63956
GCGAAGUGAAAGUGAAGGUCUGGCUU
>cis-miR-63957
AAAAUGCACCAUCUACCGGAG
>cis-miR-63989
CCAUCUGAGGGAUUAGGACUGAACGC
>cis-miR-64007
CUGAUAUGUAUGGUUUUCGGUUA
>cis-miR-64023
UGGCCUGUGCUGAGCGGCUAA
>cis-miR-64040
UCUACGAGAUCAAAGUUGGAA
>cis-miR-64055
AGUUAUGUUUGGGUUACUUGGUG
>cis-miR-64067
GAGGCUGGUUUUUCUGUUGCUGCGU
>cis-miR-64070
CCGAAGGAAGCACGAGGGCU
>cis-miR-64076
AGAAAUAUGUGAACUACUAG
>cis-miR-64080
UCGGUGGUUGGUGGUGCAU
>cis-miR-64098
GGAGGUAGUUCGUUGUGUGGUAG
>cis-miR-64123
GUGAUGUAGCAACAGAGGUA
>cis-miR-64167
CCUAUAUGACGUAAUGAUUUGAAA
>cis-miR-64181
AUAGCCAGUUCUUCCUCAUG
>cis-miR-64209
CCGGAUUCGUUCGGUCGGCG
>cis-miR-64246
GAUGUGGUUGAUGGGAUUACUG
>cis-miR-64249
AGAUCGUUCAGUAGUACUAAAA
>cis-miR-64259
UCACCUGGUAGACAUUCAUUC
>cis-miR-64315
UGAAAGACUUGAGUAGUGAAACG
>cis-miR-64375
UGAGAUCGCUACUAAAGCUGGU
>cis-miR-64427
GAGGCUGGUGUAAUGGUUU
>cis-miR-64445
AGAUAUGUUUGGUUUACUUGGU
>cis-miR-64447
GCACUGUAGCUUGAUACACAAA
>cis-miR-64459
UAUCACAGCCCUGCUUUGGAC
>cis-miR-64476
UCAAAGGACGUGUGUAUCAU
>cis-miR-64482
UGAAAAACGAUGGUAGUGAGA
>cis-miR-64517
CGGACUGAGGUGAGAUCCUGUCGU
>cis-miR-64551
GUCACAGCCAGUAUUGAUGAAC
>cis-miR-64555
CCUCGGUGGAUGUGGUUGAUGGGAUU
>cis-miR-64556
UCGGAGACGGCGGCUUGUGGUGUGUGC
>cis-miR-64577
UAAGGCACGCGGUGAAUGUCAA
>cis-miR-64629
GAGACGGCGGCUUGUGGGGU
>cis-miR-64650
AUUACACUUGCAAGCCGUCUA
>cis-miR-64662
UGGAUUUAGCUGGUGAGUGUGGUUUGA
>cis-miR-64755
GGUCCUCGGGUGUAAUCAGCUG
>cis-miR-64760
UGAAAGAGGAUGGUAGUGAGA
>cis-miR-64768
ACCUGGAACCCAGCUGAAUC
>cis-miR-64787
AGCAUGAACGCCACUGACAU
>cis-miR-64918
AACCCUGUAGACCCGCGUUUGA
>cis-miR-64925
UCACCGGGUAGACAUUCAUUUAC
>cis-miR-64975
GUGUCUCGGUGGGACCUCCA
>cis-miR-64978
GCGAGGCUGGAGUAAUGGUU
>cis-miR-64992
AACCCUGUAGACCCGAGUUUUA
>cis-miR-65002
UCUUGCUGUUGUGGUUAA
>cis-miR-65006
GCCAUUGUAGUUGCUUCGGCA
>cis-miR-65054
UGGACGACUGGUGAUAUGUUGUU
>cis-miR-65075
CUGAGAAGACGACCAAACUUGAUCAU
>cis-miR-65099
UGGAAUGUUGAGAAGUAUGUAC
>cis-miR-65133
ACAGCAGUUGGCCAUGGGUC
>cis-miR-65173
ACAGCCAAUAUUGAUGCCCGUUU
>cis-miR-65181
AACUGUGGACUUUUGUGUAC
>cis-miR-65204
AAUUCGUCUAGAUGAGGUAUU
>cis-miR-65216
AGAAUGGUAGAUCUUUUUCC
>cis-miR-65220
AGUAGCAAAUAUUCAAGUGA
>cis-miR-65235
GCCCUAGGAGCGCAGUCGGU
>cis-miR-65241
AACGACUGCGACAAACACUAA
>cis-miR-65269
UGAGAUCGCGACUAAAGCUGGUAAA
>cis-miR-65295
UCACUAUAUGACGUAAUGAUUUGA
>cis-miR-65305
GGGCGAAACCGGUCGUGGG
>cis-miR-65306
AGUAGACAGCAUGUAGAACAC
>cis-miR-65373
AGAACAAGAACAGGACAAUAU
>cis-miR-65374
AUAUAUAUUACUGUAUUCUGA
>cis-miR-65417
GAUGGCUGGAGGAGAAGAUCAC
>cis-miR-65420
UAUAUGACGUAAUGAUUUUA
>cis-miR-65425
GCGAGUCUGGUGUAAUGGUU
>cis-miR-65449
GGAGGCUGGUUUUUCUGUUGCU
>cis-miR-65455
UCUCAAAGGACGUGUGUAUCA
>cis-miR-65498
UCCCUGGAUUGUAAGUGGCGUUUU
>cis-miR-65531
UGAAAGACGAUGGUAGCGAGAUGU
>cis-miR-65574
ACAGUACAUGUCGUCGUUGG
>cis-miR-65591
GUAUGACGUAAUGAUUUGA
>cis-miR-65605
GCACUUUCGCAGAGCGGUCACCACGA
>cis-miR-65625
CAUGGGCGUAAUCUGGAUCG
>cis-miR-65637
UGAUCAUUUAGAGGAAGUAA
>cis-miR-65654
GAUUCGGUGGUUGGUGGUGCAUG
>cis-miR-65656
UGGAAGACUGGUGCUAUGUUGUU
>cis-miR-65668
UGGAAUGUUGUGAGGUAUGUAC
>cis-miR-65695
UAUCUCGGAUUCGUUCGGUCGGCGGG
>cis-miR-65710
CUGUGAGGAUUGACAGAUUGA
>cis-miR-65724
UCCCUAUAUGACGUAAUUAUUUUA
>cis-miR-65753
AAAGCUUACUUGAUUUUGA
>cis-miR-65771
UGAGCCUGAGUGGAGCCG
>cis-miR-65775
UGAGGACUCGGGAGUAGGUGUAAGU
>cis-miR-65809
AGGGAAUUGUUCAUCGCUGGUAU
>cis-miR-65816
UGAAAGACUUGAGUAGUGGGACGC
>cis-miR-65835
GUCUGCAUACUCGAUAUCUG
>cis-miR-65840
UGGAAUAACUUUGCGGCCUAUU
>cis-miR-65903
GAUGUGGUUGAUGGGAUUACUGGAC
>cis-miR-65934
UCAUCGGGUAGACAUUCAUUCAC
>cis-miR-65943
UGAUAUGUUUGGGUUACUUGGUG
>cis-miR-65955
AUUCGGAUGAUUGCAGUGUGUU
>cis-miR-65958
CACCGGGUAGACAUUCAU
>cis-miR-65984
AAGACAUUUGUUGGGUACUCU
>cis-miR-65995
CAUCCAAGCUAUUGCCUUCAAA
>cis-miR-66025
GAAUGACAAAUGACGCUCUUUA
>cis-miR-66026
UUUCAGCUGUAGUGCUGCUUUGCUGGCAG
>cis-miR-66059
GACGACCAAACUUGAUCAUUUAGAGG
>cis-miR-66062
AGAUAUGUUUUGGUUACUUGGUG
>cis-miR-66095
GGUUCGUCCUGCCAGGGUCGCCA
>cis-miR-66156
AUCUCGGAUUCGUCCGGUCGGCG
>cis-miR-66165
UGAUAUGUGUGGUUUUCGGUU
>cis-miR-66178
GGCUAAGGCGAAUAGAACCG
>cis-miR-66196
AGUAGACAGCAUGUAGAACAUUA
>cis-miR-66225
CGGUGGUUGGUGGUGCAUGGCCGUU
>cis-miR-66243
UGACUAGAAAGAGCACUCACUU
>cis-miR-66247
GGGGGGACUAAAAAAAAAA
>cis-miR-66258
GACCGGUGCUGAAAAGACGACCAAAC
>cis-miR-66277
GACCAAACUUGAUCAUUUAGAG
>cis-miR-66286
GGCUUGCUUACGUUUUCCUUUUGG
>cis-miR-66325
UGGAAGACUUGAGUAGUGAGACGCU
>cis-miR-66380
GAAUUGAGGACUCGGGAGUAGGUG
>cis-miR-66389
AAACUUGAUCAUUUAGAGGAAGUA
>cis-miR-66417
AACCCUGUAUACCCGAGUUUGA
>cis-miR-66466
CAAGGGACGCGUGUAUCAAGAA
>cis-miR-66471
GAGAAGUGACUCUGAAAGGCUUU
>cis-miR-66473
UCGGUGGAUGUGGUUGAUGGGAUUAC
>cis-miR-66496
AUGUGGAAGGUGACUUGGUGUU
>cis-miR-66504
UUCGUAUCCCGGUCGGCGCACCA
>cis-miR-66527
CAUAAUCUGAAGGCCGUG
>cis-miR-66535
AACAGUUUUAUCCGGUAAAGCGA
>cis-miR-66558
CAGCAGUUGGCCAUGGGUCA
>cis-miR-66580
ACAGCUGGUAGGUAUUUGUCUUU
>cis-miR-66585
GCUGUAGUGCUGCUUUGCUGGCA
>cis-miR-66598
CGGAGGAAGCACGAGGGCUG
>cis-miR-66608
UGGAGGCUGGUUUUUCUGUUG
>cis-miR-66615
AUCUGAGCGUUGUACAGGAU
>cis-miR-66662
GACCAAACUUGAUCAUUU
>cis-miR-66669
CCUCGGUGGAUGUGGUUGA
>cis-miR-66676
CUUUCCCACCAUGCAUGACA
>cis-miR-66685
UCGGUGGAUGUGGUUGAU
>cis-miR-66755
AAAUAGAAUGCGGUUCUUGC
>cis-miR-66773
GGGGAGAUGGCUGGAGGAGAAGAUC
>cis-miR-66784
AACUGGAAUAACUUUGCGGCAU
>cis-miR-66837
UGAAAGAUGAUGGUAGUGAGAUGU
>cis-miR-66840
UCACCGGGUAGAUAUUCAUUCAC
>cis-miR-66858
CUGUGUGCGUGUCGACGGCUUUGC
>cis-miR-66882
UGGAAUGUUGUGAAGUAUGUACAA
>cis-miR-66895
UGAAAGACGUGAGUAGUGAGACG
>cis-miR-66896
GGACUCGGGAGUAGGUGUAAGUG
>cis-miR-66899
ACGGUGACAACUUUAGAGACA
>cis-miR-66901
UCACAGCCAGUAUUGCUGAACG
>cis-miR-66916
GUGCGUGCGUGCCAGUCGGUCGGCG
>cis-miR-66929
UUGUGGUGUGUGCGUGCGUGCCAGUCG
>cis-miR-66975
AUGACAAAUGACGCUCUUAU
>cis-miR-66981
GAAAGGAACUGACAGCAUGAUUU
>cis-miR-67014
UGAUAUGUAUGGUUUUCGGUUAAA
>cis-miR-67016
CCUAUAUGACGUACUGAUUUGA
>cis-miR-67021
UAGAGACUGCCAUAUUGUAGACAU
>cis-miR-67030
GCGAAGUGAAAGUGAAGGUC
>cis-miR-67035
AUAAACAGUUUUAUCCGGUAAAG
>cis-miR-67050
AGUAGAACGUCUACCUCGGCAU
>cis-miR-67057
GGUUGGUGGUGCAUGGCCG
>cis-miR-67086
GGUUCGAAUCCCGGUCGGCGCACCA
>cis-miR-67106
AGAUAUUUUUGGGUUACUUGGUG
>cis-miR-67117
UGACUAGAAAGUGUACUCACUU
>cis-miR-67122
CUGAGAAGACGACCAAACU
>cis-miR-67167
ACGAGGCUGGUGUAAUGGU
>cis-miR-67202
UGGCAAGAUUAUGGCGAAGCUGAUU
>cis-miR-67229
UCACAGCCAGUAUUGAUGAACAU
>cis-miR-67236
GCUAAGGCAUUUGUUGGGUAUU
>cis-miR-67244
CACAGCCAGUAUUGAUGAACGU
>cis-miR-67245
UCACCGGGUAGACAUUCAUUCG
>cis-miR-67276
CGGCGGCUUGUGGUGUGUGCGUGCGU
>cis-miR-67278
UGGAAUGUUGGGAAGUAUGUAC
>cis-miR-67283
UGCGUGUCGACGGCUUUGCUUCC
>cis-miR-67315
GAAAAUGCACCAUCUACCCGAGA
>cis-miR-67330
UGAAAGACGAUGGUAGUGAGAUUUAU
>cis-miR-67331
UUAUGCACAACUGGUAGGUA
>cis-miR-67334
UGAAAGACGAUGGUAGAGAGAUU
>cis-miR-67350
UGACUCAGUGCAGUACAAACU
>cis-miR-67385
AGGCGAAGUGAAAGUGAAGGUCU
>cis-miR-67439
AAAACUGCCAUCCUGACUGCA
>cis-miR-67458
AGAAGUGACUCUGAAAGGCCUUA
>cis-miR-67461
CACAGAACAAGAACAGGACA
>cis-miR-67480
GAGCAACGAGUAGAUCCUCU
>cis-miR-67508
AGAUAUGUUUGGUUUACUUGGUG
>cis-miR-67513
UCGUUUCCCGGCCGGUGCACCA
>cis-miR-67522
GCGAGACUGGCGUAAUGGUU
>cis-miR-67565
UCAUACAAACUCUAGAAAG
>cis-miR-67567
UGAAAGACGAUGGUAGGGCGAU
>cis-miR-67606
AAAGUGCUCAUAGAAUGGUUA
>cis-miR-67619
GUGCGUGCGUGCCAGUCGGUCGGCGU
>cis-miR-67628
UCGGGUCUCGGUGGGGCCUCCA
>cis-miR-67654
GAGAGACUGCCAUAUUGUAGA
>cis-miR-67681
UUAUUUAAAAUCGUUUGUAU
>cis-miR-67709
CAUGGAAGUCGGAACCCGCUAAGGAG
>cis-miR-67780
GCGAGGCUGGUGUAAUGUUU
>cis-miR-67808
UCUGAGCGUUGUACAGGAUGUGUUG
>cis-miR-67814
GAGACUCACCUGGAACCCAGA
>cis-miR-67850
ACCGGGGAGACAUUCAUUCA
>cis-miR-67857
AAAUUCGUCUAGAUGAGGUA
>cis-miR-67858
UGAGAUCGCGACUAAAGAUGGU
>cis-miR-67867
UUCGUGUCCUGCCAGGGUCGC
>cis-miR-67907
UGAAAGACAAUGGUAGUGAG
>cis-miR-67917
GUGUCUACUUCUUAGAGG
>cis-miR-67920
UGACUAGAAAGUUCACUCACUU
>cis-miR-67921
AGAACGUAGAGUAUGAGGUUU
>cis-miR-67943
UUCGUGUCCUGCCAGGGUCGCC
>cis-miR-67989
UGGGCGUAAUCUGGAUCGCAUU
>cis-miR-68024
GCUGGUUUUUCUGUUGCUGCGUCCGC
>cis-miR-68026
UGAAAGACUUGAGUAUUGAGACGC
>cis-miR-68042
AAGAACAACUGUUGAAGAUCU
>cis-miR-68070
GAUGUGGUUGAUGGGAUUACUGG
>cis-miR-68127
GGAUUCGUUCGGUCGGCGGC
>cis-miR-68149
CUUACUUGAUUUUGAUUUUC
>cis-miR-68187
UGACUAGAAAGAGCACUCACU
>cis-miR-68191
UUCCAGUUUAUGACGGGUUGUUU
>cis-miR-68194
GACUCACCUGGAACCCAGCUA
>cis-miR-68212
GCUAGGCUGGUGUAAUGGUUAU
>cis-miR-68216
CGUGCCCCUGUUCGGGCGCCA
>cis-miR-68237
UGAAAGACUUGAGUAGUGAGACAUU
>cis-miR-68342
GCCAGGUCGAUGUGCUGCUG
>cis-miR-68344
AGAGGAUUCUUCCUGGCACG
>cis-miR-68354
AGUAGACAGCAUGUAGAACUUUU
>cis-miR-68395
CAAAAUGCACCAUCUACCCGAG
>cis-miR-68405
UGAGAUCGCGACUAAAGCUGGUAUUU
>cis-miR-68450
AAACUUGAUCAUUUAGAG
>cis-miR-68459
UUAGAUCGCGACUAAAGCUGGU
>cis-miR-68513
AUAUGAUGUAAUGAUUUGA
>cis-miR-68536
GGAGGUAGUUCGUUGUGUGGUAUUU
>cis-miR-68557
AGCUACUGUCGACGGGUAUUA
>cis-miR-68558
AGUCUGGAUGUGAUGUGCGACCCGUUCU
>cis-miR-68612
CGGAUUCGUUCGGUCGGCGGA
>cis-miR-68620
GAGACGGCGGCUUGUGGUGUGUGCGU
>cis-miR-68631
UGUAGAAUAAGUGGGAGAUGAGCUUCGGC
>cis-miR-68649
GAUUCUGUCGAUCGGUCAGUU
>cis-miR-68662
GUGUCUACUUCUUAGAGGGA
>cis-miR-68782
GGUUGGUGGUGCAUGGCCGUUCUU
>cis-miR-68793
AUGAACGCCACUGACAUCGAA
>cis-miR-68801
AGGCAUGGUAGAUCUUUG
>cis-miR-68815
UCACCGGGUAGACAUUCGUUC
>cis-miR-68816
CUGGUUUUUCUGUUGCUGCGUCCGCCUC
>cis-miR-68822
AGUAGACAGCAUGUAGAACAAUU
>cis-miR-68835
UGGAAGACGAUGGUAGUGAGAUU
>cis-miR-68899
ACAGCCAGUAUUGAUGAACUC
>cis-miR-68931
CUGAGGGAUUAGGACUGAACGCC
>cis-miR-68937
CUGUGUGCGUGUCGACGGCUUUGCUUC
>cis-miR-68943
UGGAAUGUUGUGAAGAAUGUAC
>cis-miR-68989
GCGAGGCUGGUGUAAUGGUAU
>cis-miR-69045
CCAGAUCUGACACUUCCAA
>cis-miR-69062
AGUGAUUCCGGCUUGUUUUC
>cis-miR-69074
AACUGCCAUCCUGACUGCAUA
>cis-miR-69080
UUGCGUGCGUGCCAGUCGG
>cis-miR-69118
AAACAGUUUUAUCCGGUUUU
>cis-miR-69244
GACUCACCUGGAACCCAGCU
>cis-miR-69248
UGAAAGACGAUGGUAGGGAGAUUU
>cis-miR-69273
CUCCCGGGUCGCGGCACCA
>cis-miR-69278
UGGAAUUCUCGCAGUUUGCAUU
>cis-miR-69281
ACUGGAAUAACUUUGCGGCCUUU
>cis-miR-69289
UGAAAGACGAUGGUAGUGGGAUA
>cis-miR-69301
UCACCGCGUAGACAUUCAUUCA
>cis-miR-69312
CUCAAGGGACGCGUGUAUCA
>cis-miR-69322
CAGACUUUGUACGGUGCCUUUU
>cis-miR-69392
GCUUGCUUACGUUUUCCUUUUGGCG
>cis-miR-69415
UGGGGGGACUAAAAAAAAAA
>cis-miR-69417
UUCGCAGAGCGGUCACCA
>cis-miR-69423
UUGCUAAGGCAUUUGUUGGGA
>cis-miR-69435
GAGAAGAGACUCUGAAAGGCA
>cis-miR-69439
ACCAAACUUGAUCAUUUAGAGG
>cis-miR-69441
AUGCCACCCGAAGGAAGCACU
>cis-miR-69453
AACCCUGUAGACUCGAGUUUGA
>cis-miR-69461
CUGUUGCUGCGUCCGCCUU
>cis-miR-69526
AUUGGUGCCAUUGUAGUUGCUU
>cis-miR-69547
UGGCAAUAACCAAAUUCUGCA
>cis-miR-69567
UUUGUCUGGUCGGGAUGGCAGGUAGCCC
>cis-miR-69571
CUGGAUUGUAAGUGGCGUGUUUU
>cis-miR-69591
ACCAAACUUGAUCAUUUAG
>cis-miR-69623
UGAAAGACUUGAGUAGUGAGACGCUUUA
>cis-miR-69645
ACUUGAACUGGACGACGUGCAUU
>cis-miR-69667
UGAAAGACGAUGGAAGUGAG
>cis-miR-69702
GCGGCUUGUGGUGUGUGCGUGCGUGCCAG
>cis-miR-69709
CUUCCCUACAGUGCACCAUU
>cis-miR-69718
GCGAGGCUGGAGUAAUGGU
>cis-miR-69725
UAAAUGCAUUUUCUGGCCCGA
>cis-miR-69727
AGGGGUUACCAGGGAGCGAUU
>cis-miR-69728
GCGAGGCUGGUUUAAUGGU
>cis-miR-69767
UGGCAAGAUUAUGGCGAAGCUGU
>cis-miR-69769
CGUUUCCCGGCCAACGCACCA
>cis-miR-69776
GUUGUCUUGCUGUUGUGGUU
>cis-miR-69828
AAGUGAAAGUGAAGGUCUGGCA
>cis-miR-69853
GCCGGGAUGAACCUCGGUGGUCCGGG
>cis-miR-69859
UGAACGACGAUGGUAGUGAG
>cis-miR-69864
GCGUGGCUGGUGUAAUGGUU
>cis-miR-69881
GGGCGUGAGCCUGAGUGGAGCCGCCA
>cis-miR-69894
GGCGAAACCGGUCGUGGGC
>cis-miR-69913
CCUAUAUGACGGAAUGAUUUGA
>cis-miR-69926
UGCAUCCAAGCUAUUGCCUUA
>cis-miR-69928
CUCAAGGGACGUGUAUAUCA
>cis-miR-69945
UGAAAGACUUGAGUAGUUAGACGCU
>cis-miR-69971
UGAAAGACGAUGGUAGGGAGGU
>cis-miR-70009
GAGCUCUGUGGAUUUAGCUGGUGAGUGU
>cis-miR-70027
GUGUCUACUUCUUAGAGGGACAAGCGG
>cis-miR-70040
GAGUGCAUCAUCCCCUGGAAUCGG
>cis-miR-70050
CGGGUGUAAUCAGCUGACC
>cis-miR-70060
GUGAGGCUGGUGUAAUGG
>cis-miR-70076
AGUGAAAGUGAAGGUCUGGCUUGUCCG
>cis-miR-70095
UAGCACCAUCUGAAAUCGGUU
>cis-miR-70102
GCUGAGAAGACGACCAAACUUGAUCAUU
>cis-miR-70121
UGAAGGACGAUGGUAGUGAG
>cis-miR-70128
UGAAAGACGAUGGUAGUGAGAUCA
>cis-miR-70130
GCUGGUUUUUCUGUUGCUGCG
>cis-miR-70141
UCUCGGAUUCGUUCGGUCGGCU
>cis-miR-70143
AGAUAUGCUUGGGUUACUUGGU
>cis-miR-70169
UGGCAGACUGGUGAUAUGUUGU
>cis-miR-70170
CUUGGCACUUUGGAAUUGUCACA
>cis-miR-70175
UAUAUGACGUAAUUAUUUGA
>cis-miR-70184
UCAUAUCCCGGCUAGGCCCCCA
>cis-miR-70209
UGAUGAUGUAGCAACAGAGG
>cis-miR-70215
AAAACCAAAUUGAUAUGCAAAA
>cis-miR-70246
UUCGAGCCCCUGUUCGGGCGCCA
>cis-miR-70327
UGUCUACUUCUUAGAGGGACAAGCGG
>cis-miR-70358
UUUGAGUCUGGAUGUGAU
>cis-miR-70409
UGGCCAUGGAAGUCGGAACCCGCUAA
>cis-miR-70433
AGUGCAAGAAUCUCAAAGGCAU
>cis-miR-70444
AGAUAUGUUUGGGUUACUUGGUGUAU
>cis-miR-70483
UGAAAGACGAUGGUAGUGCG
>cis-miR-70498
UUCGUGUCCUGCCAGGGUC
>cis-miR-70511
CGAGAUUCAACUACUUCAGCU
>cis-miR-70536
AUAACAUCAAACAGGCAACU
>cis-miR-70552
UCACCGGGUAGACAUUCCUUCAC
>cis-miR-70561
UCCGGGGGACUAAAAAAAA
>cis-miR-70563
UCGGAUCCCGGUCGGCGCACCA
>cis-miR-70568
GGAGGUAGUUCGUUGUGGGGUAU
>cis-miR-70585
AGGACUCGGGAGUAGGUGUAAGUGGG
>cis-miR-70590
UGAAAGACUUGAGUAGUGAGACUC
>cis-miR-70601
GAGCCUGAGUGGAGCCGCCA
>cis-miR-70654
ACUGGAAUAACUUUGCGGCCU
>cis-miR-70657
GAAGAGACUCUGAAAGGCCCA
>cis-miR-70682
UGCUGAGAAGACGACCAAAC
>cis-miR-70687
GAUCCCGGCUAGGCCCCCA
>cis-miR-70703
GGUAGUGAGUUGUAUGACCGUU
>cis-miR-70723
UCAAAUCCCGGUCAGGCCCCC
>cis-miR-70729
AUCGCUGUCUUGCUGUUGUGGUUAAA
>cis-miR-70765
UUGGAGGCUGGUUUUUCUGUU
>cis-miR-70766
AUACACCUUUUGGGUUAUUC
>cis-miR-70767
GAGGCUGGUUUUUCUGUU
>cis-miR-70791
UAGAAGACUGGUGAUAUGUUGUU
>cis-miR-70840
CAGAUCUGACACUUCCAACUCUU
>cis-miR-70844
UCACCGGGUAGACAUUCAUACA
>cis-miR-70846
UCACCUGGUAGACAUUCAUU
>cis-miR-70856
AGUAGACAGCAUGUAGAACAUUUU
>cis-miR-70874
UUUCGCAGAGCGGUCACCACGACCGGC
>cis-miR-70875
CUUUGUCUGGUCGGGAUGGCAGGUAG
>cis-miR-70915
UCACCGGGUAGACACUCAUUCA
>cis-miR-70948
UUCAUCCCGGUCGGGCCCCCA
>cis-miR-70960
UUAUAUGUAUGGUUUUCGGUU
>cis-miR-70968
UGUAAUGUUGUGAAGUAUGUAC
>cis-miR-70976
CGACUAGAAAGUGCACUCACUU
>cis-miR-70990
UGGAAGACUGGUGAUAUGAUGUU
>cis-miR-71001
AGGCUGGUUUUUCUGUUGCUG
>cis-miR-71028
AAGGCUUGCUUACGUUUUCCUUUUGG
>cis-miR-71037
GAAGUGAAAGUGAAGGUCUGGCUUGU
>cis-miR-71043
GAAAAGACGACCAAACUUGAUCAUUUAG
>cis-miR-71052
AUGAAUAGACGCUGUAUUGUUU
>cis-miR-71062
UGAAAGACGAUGGGAGAGAGA
>cis-miR-71081
UGGAUUGUAAGUGGCGUGUUU
>cis-miR-71088
GGGGGACUGUAAAAAAAAAAA
>cis-miR-71160
GCGAGGCUGGGGUAAUGGUUAUC
>cis-miR-71188
UCACCGGGUGGACAUUCAUUCAC
>cis-miR-71190
CACAACUGGUAGGUAUUUAUAA
>cis-miR-71224
CGGAUCCCACCACUGUCACCA
>cis-miR-71225
CCCUAUAUGACUUAAUGAUUUGA
>cis-miR-71226
UGAAAGACGAUGGCAGUGA
>cis-miR-71247
AACUGGAAUAACUUUGCGGCUUUU
>cis-miR-71288
UGGAAGUCGGAACCCGCUAAGGAGU
>cis-miR-71300
UAUAUUCACAUGCAAAACUUA
>cis-miR-71328
AUAUCCCGGCUAGGCCCCCA
>cis-miR-71381
UGGAAGACUGGUGAUAUGUUUU
>cis-miR-71412
ACGACUGAGACACAUCGAUAU
>cis-miR-71414
AAUGCACCAUCUACCCGA
>cis-miR-71433
UAAGGCUUUGGAUUCGAA
>cis-miR-71457
UGAAGAUAGAUUGUAGCAAU
>cis-miR-71515
UUACCGGGUAGACAUUCAUUC
>cis-miR-71521
GCAAUAACCAAAUUCUGCUCU
>cis-miR-71533
UUGAAGACUGGUGAUAUGUUGUU
>cis-miR-71534
UGAAAGACUUGAGUAGUGAGACGCUG
>cis-miR-71586
UAGCUUAUCAGACUGAUGUUG
>cis-miR-71616
CACCAAACUGUGGCAGCCAUUU
>cis-miR-71618
GCGAGACUGGGGUAAUGGU
>cis-miR-71624
GAGAUGGCUGGAGGAGAA
>cis-miR-71637
UGAGAUCGCGACUAAAGCUGGCAU
>cis-miR-71647
CUGAAGACAAUGUCAGGCGGGGAGUUU
>cis-miR-71656
GGUCCUGCCAGGGUCGCC
>cis-miR-71669
UGAAAGACGAUGGGAGUGA
>cis-miR-71670
CAGUCUGUACUCAGCAUU
>cis-miR-71692
AAACAAGAACAGGACAAUACA
>cis-miR-71698
CCAUGGAAGUCGGAACCCGCUAA
>cis-miR-71724
CCGGGUGUCGGGGGCGGACGGCACGUUU
>cis-miR-71732
CCUCGGGUGUAAUCAGCUGACCAC
>cis-miR-71772
AAAACUGCCCUCCUGACUGCA
>cis-miR-71777
GAAGACUGGUGAUAUGUUGU
>cis-miR-71785
AACUGCCCUCCUGACUGCAUA
>cis-miR-71817
GGCGUUUGAGUCUGGAUGU
>cis-miR-71823
UUGGUGCCAUUGUAGUUGCUU
>cis-miR-71835
GCUAAGGCAUUUGUUGGGUAA
>cis-miR-71857
GGGGGACCCAAAAAAAAA
>cis-miR-71883
AGUAGCAAAUAUUCAAGU
>cis-miR-71910
GUGUCGGGGGCGGACGGCA
>cis-miR-71951
GUGCUGAGAAGACGACCAAAC
>cis-miR-72049
CCAAGAAUGACAAAUGACGCU
>cis-miR-72064
UUAGGAGUGCAUCAUCCC
>cis-miR-72066
UCUGGUCGGGAUGGCAGGUAGCCCGUUGG
>cis-miR-72067
UGAAAGACGAUGGGAGUGAGGU
>cis-miR-72098
AACUUGAACUGGACGACGUGA
>cis-miR-72210
CCGGAUGGCGGAAUUUCUCGGGGAC
>cis-miR-72273
AUGAUGAUGAUGAUGAUGAUGAUGA
>cis-miR-72302
GACGACCAAACUUGAUCAUUUAGA
>cis-miR-72309
GGGGGACUGUAAAAAAAAAAAA
>cis-miR-72328
UCCCUAUAUGACGUAAUGAUGA
>cis-miR-72362
GGGUGCAGAUCUUGGUGGUAGUAGCA
>cis-miR-72384
UGAAAGACGAUGGUAGUGAGAUGAUA
>cis-miR-72391
AAAGCUUACUUGAUUUUG
>cis-miR-72399
UAAAGACGAUGGUAGUGAGAU
>cis-miR-72405
UCACUGGGUAGACAUUCAUUC
>cis-miR-72407
UGAAAGACGAUGGUAUUGAG
>cis-miR-72411
UAUGACGUAGUGAUUUGA
>cis-miR-72414
UGACUAGAAAGUGCACUCACUC
>cis-miR-72433
GAGAUUCAACUACUUCAGCUGUA
>cis-miR-72452
AUGGCCUUCUCAGAACGGUUUU
>cis-miR-72455
UGAUGAUGUAGCAACAGAGGU
>cis-miR-72466
CUGUAGUGCUGCUUUGCUGG
>cis-miR-72517
UGAACUGGACGACGUGCUUGUUUCU
>cis-miR-72518
AUGAGAGACUGCCAUAUUGU
>cis-miR-72536
GAGAAGUGACUCUGAAAGGCA
>cis-miR-72540
GAUUCCGGCUUAUUUUCGAUA
>cis-miR-72541
UGAAAGACUUGAGUAGUGAGACGUUUUU
>cis-miR-72559
UGAAAGACGAUGGUAGUUAGAUA
>cis-miR-72563
GUCCUGCCAGUGUCGCCA
>cis-miR-72566
AGGCGAAGUGAAAGUGAAGGUCUG
>cis-miR-72576
UAAUACUGUUUGGUAAAGAUGCC
>cis-miR-72591
UUACUAGAAAGUGCACUCACUU
>cis-miR-72608
UCGGAGACGGCGGCUUGUGGGG
>cis-miR-72630
UGAUAUUUAUGGUUUUCGGUU
>cis-miR-72633
AGAAUGACAAAUGACGCUCUUUA
>cis-miR-72637
CCUAUAUGACUUAAUGAUUUGA
>cis-miR-72703
GGGGAUGUACCUCAGCGGUA
>cis-miR-72760
CGUGGUGAGCAGGAAGCU
>cis-miR-72764
CACAGCUGGUAGGUAUUUGUA
>cis-miR-72772
CAGCAACCUUAUGAGUAGUCA
>cis-miR-72847
UGCAAACUGGAGUGAAGGCA
>cis-miR-72850
GCUGGUUUUUCUGUUGCUGCGUCC
>cis-miR-72858
GAGGUAGUUCGUUGUGUGGUAU
>cis-miR-72880
UUGGCAGACUUUGUACGGUG
>cis-miR-72909
CUGAAAGACGAUGGUAGUGAG
>cis-miR-72917
CAAGGGACGUGUAUAUCAAG
>cis-miR-72984
UGAAAGCCUUGAGUAGUGAGACGC
>cis-miR-72989
UCAUCCUGGAACUGCAGCAUU
>cis-miR-73011
UGAAAGACUUGAGUAGUGAGACGAUUU
>cis-miR-73025
CUGAUAGAACCAACAUAGAC
>cis-miR-73073
GAAUGUUGUGAAGUAUGUAC
>cis-miR-73078
CGACCAAACUUGAUCAUUUAGAGGAA
>cis-miR-73080
CACUGUAGCUUGAUACACGCAU
>cis-miR-73097
ACCAUCUGAGGGAUUAGGACUGAACGCC
>cis-miR-73120
AGUGAAAGUGAAGGUCUGGCA
>cis-miR-73121
CGGGUGCAGAUCUUGGUG
>cis-miR-73161
GGAGACGGCGGCUUGUGGUGUGUGCG
>cis-miR-73166
AACGACUGCGACAAACACUAUU
>cis-miR-73178
AAGGCUUGCUUACGUUUUCCUUUUGGCG
>cis-miR-73246
CUGAUAGAACCAACAUAGACAGGAC
>cis-miR-73251
UUCAAGUAAUCCAGGAUAGGCU
>cis-miR-73262
UGGAAGACUGGUGAUGUGUUGUU
>cis-miR-73328
CUGGAAUGUUGUGAAGUAUGUAC
>cis-miR-73362
UGAAAGACGGUGGUAGUGAGAUU
>cis-miR-73386
AUACAAACUCUAGAAAGA
>cis-miR-73396
ACAACUGAACAGCUUCUGCAUUU
>cis-miR-73410
GCGAGGCUGGUGUCAUGGUU
>cis-miR-73447
UCACAGCCAGUAUUGAUUAAC
>cis-miR-73461
GUGAGGCUGGUGUAAUGGUUAU
>cis-miR-73470
GGGGGACUGUAAAAAAAAAA
>cis-miR-73479
CUCGGUGGAUGUGGUUGAUG
>cis-miR-73504
UUAAAGACGAUGGUAGUGAG
>cis-miR-73510
CGUUCCCGGGUCGCGGCACC
>cis-miR-73535
GCGAGACUGGUGUAAUGUUU
>cis-miR-73585
CUUGUCCGGACUGAGGUGAGAUCCU
>cis-miR-73647
AUUCGGUGGUUGGUGGUGCAUGGC
>cis-miR-73672
GUGUAGAAUAAGUGGGAGAUGAGCUUCG
>cis-miR-73692
GGAGGCAGUUCGUUGUGUGGUAU
>cis-miR-73700
GAGACGGCGGCUUGUUGUGU
>cis-miR-73712
CCACUAAUAGGGAACGUGAGCU
>cis-miR-73731
UGCCCUCCUGACUGCAUGUGU
>cis-miR-73776
GUAGAUCUUUGGUGGUCCACA
>cis-miR-73785
AUUGGUGCCAUUGUAGUUG
>cis-miR-73787
GUCUACUUCUUAGAGGGACAAGCGGCG
>cis-miR-73804
AAGGCGACCGUCAAGGUGAA
>cis-miR-73844
CAUCGCUGUCUUGCUGUU
>cis-miR-73849
AGUGGUUAAGGCUUUGGAU
>cis-miR-73853
UGUUGCUGCGUCCGCCUCG
>cis-miR-73863
CCGGAUGGCGGAAUUUCUCGGGGACGGGAG
>cis-miR-73872
UGAGAUGUAUGGUUUUCGGUUA
>cis-miR-73875
AGGACUCGGGAGUAGGUGUAAGUGG
>cis-miR-73878
UGAAAUGUUGUGAAGUAUGUAC
>cis-miR-73888
UGUGUGCGUGCGUGCCAGUCGGUCG
>cis-miR-73892
AGACAGAAGGGAUUGUGCU
>cis-miR-73907
CAGGACCAUAAAGAAAAUACA
>cis-miR-73933
UGGAGUGUGACAAUGGUGUUUGAA
>cis-miR-73961
CGAAUCCCACCUCUGUCACC
>cis-miR-74027
UAAAAAAUUACAGUACUGCC
>cis-miR-74032
UGAAAGACAUGAGUAGUGAGACG
>cis-miR-74041
AACUGGAAUAACUUUGCGGC
>cis-miR-74096
CCCUAUACGACGUAAUGAUUUGA
>cis-miR-74107
AGGCUGGUUUUUCUGUUGCUGCG
>cis-miR-74123
GGUCAGUCGAUCGAUCUGGC
>cis-miR-74198
UCAAAGGACGUGUGUAUCAAUA
>cis-miR-74230
CUAUAUGACGUAAUGAUUUUA
>cis-miR-74231
UCACCGGGUAGACAUUCACUCAC
>cis-miR-74237
AAACAACACCUUACGGUCGCU
>cis-miR-74270
CAUACCUCCGGAGUUCCUCCA
>cis-miR-74282
ACUAAUAGGGAACGUGAGCUGGGUUU
>cis-miR-74316
CCGGUGCUGAAAAGACGACCAAACUU
>cis-miR-74322
UGGAAAGGAACUGACAGCAU
>cis-miR-74328
GCGUCCUGCCAGGGUCGCCA
>cis-miR-74329
CGGGUGUCGGGGGCGGACGGCACGUUU
>cis-miR-74350
AAAUAGAAUGCGGUUCUUGUA
>cis-miR-74358
CGUAUCCCGGCUGGGCCCCCA
>cis-miR-74361
UCACCCGGUAGACAUUCAUUCA
>cis-miR-74376
AAGACGAUGGUAGUGAGAUGUU
>cis-miR-74379
GAUGAGAGACUGCCAUAUUG
>cis-miR-74425
UCUCCCUGGAUUGUAAGUGGC
>cis-miR-74426
UGAAUGACGAUGGUAGUGAGAUG
>cis-miR-74432
GCGGGGCUGGUGUAAUGGU
>cis-miR-74443
UGAAAGACGAUGGCAGUGGGAU
>cis-miR-74445
UCAUAUCCCGGCCAGGCCCCCA
>cis-miR-74465
AUGACAAAUGACGCUCUUAAAAA
>cis-miR-74487
AAAGCUUACUUGAUUUUGAUUUU
>cis-miR-74491
GAGGCUGGUUUUUCUGUUGCUG
>cis-miR-74514
UAGACGCUGUAUUGUGCCCAU
>cis-miR-74560
GAUGGUGAUGAUGAUGAUGA
>cis-miR-74571
GACUCGGGAGUAGGUGUAAGUGGGA
>cis-miR-74582
GAUCUGACACUUCCAACU
>cis-miR-74593
UUCAUCCCGGCCAGGCCCCCA
>cis-miR-74605
UGAAAGACGAUGGGAGUGAGCU
>cis-miR-74649
ACUGUGUGCGUGUCGACGGCUUUGCU
>cis-miR-74661
CAUCCCGGUCAGGCCCCC
>cis-miR-74663
AUAAAGUAGACAGCAUGUAGAAU
>cis-miR-74681
UCCUCAGAUAGACGCCUGAUUU
>cis-miR-74701
AGCUACUGUCGACGGGGAUAU
>cis-miR-74727
GAACAAGAACAGGACAAUACA
>cis-miR-74816
UGAAAGACUUGAGUAGCGAGACGCU
>cis-miR-74822
GAGGCUGGUUUUUCUGUUGCUGC
>cis-miR-74834
UCAAGGGACGUGUGUAUCAA
>cis-miR-74863
UGAAAGACUUGAGAAGUGAGACGC
>cis-miR-74884
UGAGAUCGCGACUAAAGCUGGAAU
>cis-miR-74889
ACUUGAGGCCGGCAUGAGAUUU
>cis-miR-74936
CAGAAUCGAGCACUUAAGGAUUU
>cis-miR-74944
GGGGGCGUAGCUCAGUGGUAGAGCUUUCGC
>cis-miR-74954
UGUGAUGUAGCAACAGAAGUUU
>cis-miR-74966
GUGAGCAAAGUUUCAGGUGU
>cis-miR-75052
CGCAGGUGUCUACUUCUUAGAGG
>cis-miR-75112
GAGAUGGCUGGAGGAGAAGAUCAC
>cis-miR-75120
ACAAGGCGACCGUCACGGUG
>cis-miR-75126
AGGCUGGUUUUUCUGUUG
>cis-miR-75134
UUCGGUCCUGCCAGGGUCGCCA
>cis-miR-75197
ACAGCCCUGCUUGGGACACU
>cis-miR-75214
GUGUCUACUUCUUAGAGGG
>cis-miR-75228
CGCCAGCUACUGUCGACGGGUUU
>cis-miR-75268
UAUGACGUAAUGAUUUUA
>cis-miR-75335
UGAUGUAGCAACAGAGGUAGUUU
>cis-miR-75387
UAGAACGUCUACGUCGGCAUU
>cis-miR-75402
CUCACCGGGUAGACAUUCAUUC
>cis-miR-75438
CUUACUUGAUUUUGAUUUUCA
>cis-miR-75452
GCGAGUCUGGUGUAAUGG
>cis-miR-75464
AAUGACAAAUGACGCUCUUAUU
>cis-miR-75499
UCUCCCGGGUCGCGGCACCA
>cis-miR-75503
UAAAAGACGAUGGUAGUGAGAUU
>cis-miR-75529
GGCGGCUUGUGGUGUGUGCGUGCGUGCC
>cis-miR-75542
AUGGAAGUCGGAACCCGCUAAGGAG
>cis-miR-75556
UGGAAGACUUGUGAUAUGUUGUU
>cis-miR-75672
UGAGACUCAACUACUUCAGCUG
>cis-miR-75674
CGGAUUCGUUCGGUCGGCGGC
>cis-miR-75692
CAUCGCUGUCUUGCUGUUGUGGUUA
>cis-miR-75731
UUGUGAUGUAGCAACAGAAGUUU
>cis-miR-75757
UCACAGCCAGUAUUGAUAA
>cis-miR-75761
GACGAUGAGGAGGAGGCUGG
>cis-miR-75769
CUGUAGUGCUGCUUUGCU
>cis-miR-75795
CGGGCGUGAGCCUGAGUGGAGC
>cis-miR-75805
UGAAAGACUUGGGUAGUGAGACGC
>cis-miR-75870
AAACUUGAUCAUUUAGAGGAAG
>cis-miR-75886
GGCCAGGUCGAUGUGCUG
>cis-miR-75888
CCCAUAUGACGUAAUGAUUUGA
>cis-miR-75889
CGACCAAACUUGAUCAUUUAGAG
>cis-miR-75906
GGAGGUAGUUCGGUGUGUGGU
>cis-miR-75919
CGUUUCCCGGCCGGUGCACCA
>cis-miR-75954
GGUUGGUGGUGCAUGGCCGUUCUUA
>cis-miR-75991
AAGUAGACAGCAUGUAGAACAUUU
>cis-miR-76017
GCGAGGCUGGUGUAAUGGUUAA
>cis-miR-76032
UGUCUUGCUGUUGUGGUUAAACCGG
>cis-miR-76047
UGCUGUCUUGCUGUUGUGGUU
>cis-miR-76101
UGAUGAGAGACUGCCAUAUUGUAGAC
>cis-miR-76103
UGAGAUCGCGACUACAGCUGG
>cis-miR-76122
CUCGGGUGUAAUCAGCUGACCACA
>cis-miR-76125
AGACGACUGAGACACAUCGA
>cis-miR-76151
GCAUAUUGAACUUUUGUG
>cis-miR-76153
GUGGAUGUACAUCUCACCGGUUU
>cis-miR-76162
UGGGCAGCACAUGGACGGUUUU
>cis-miR-76178
CCCUAGUAGCGCAGUCGGU
>cis-miR-76179
CAAAACCAAAUUGAUUUGCA
>cis-miR-76220
AUGACUAGAAAGUGCACUCU
>cis-miR-76255
AAUAAAGUAGACAGCAUGUAUA
>cis-miR-76257
AGAUAUGUUUGGGAUACUUGGU
>cis-miR-76289
CCCUGGAUUGUAAGUGGCGUAA
>cis-miR-76349
UCUCAAAGGACGUGUGUAUC
>cis-miR-76359
UACCCGUAAUUCCUCAUAAGA
>cis-miR-76390
UGAAAGACGAUGGUCGUGAGAUU
>cis-miR-76395
GUAUCCUGGCAGGGUCGCCA
>cis-miR-76425
UGAACAGCUUCUGCAGUCUAU
>cis-miR-76452
UCAUGCAAACUCUAGAAAGA
>cis-miR-76457
UCACAGCCAAUAUUGAUGCCCGUA
>cis-miR-76461
AGUAGACAGCAUGUAGAACUAU
>cis-miR-76486
AGAAGAGACUCUGAAAGGCCUU
>cis-miR-76513
GAAGACAGGUAUAGGAGCAUUU
>cis-miR-76551
GUUAUGCACAACUGGUAGGUA
>cis-miR-76554
UGAGACCGCGACUAAAGCUGGU
>cis-miR-76567
UGAUGAUGAUGACGAUGAUG
>cis-miR-76577
GCGAGGCUGAUGUAAUGG
>cis-miR-76578
GCGAGGCUGGUUUAAUGGUUAUC
>cis-miR-76607
GCGAGGCUGGAGUAAUGGUUAU
>cis-miR-76626
UCUAUAUGACGUAAUGAUUUGA
>cis-miR-76639
AGCUACUGUCGACGGGUAUAUUU
>cis-miR-76640
UGUGCGUGCGUGCCAGUCGGUCGGCG
>cis-miR-76648
UCACAACCUACUUGAUUGAGGG
>cis-miR-76669
AAAAAUUACAGUACUGCCCUA
>cis-miR-76704
GAAUCCCGUUACACUACGUUAA
>cis-miR-76739
CUGAGAAGACGACCAAACUUGAUCAUU
>cis-miR-76752
CGCACUGUAGCUUGAUACAC
>cis-miR-76797
AUAUUACGUAAUGAUUUGA
>cis-miR-76821
UAGAAGACUGGUGAUAUGUUGU
>cis-miR-76838
UCGGGUGUAAUCAGCUGACCA
>cis-miR-76847
UGAACUGGACGACGUGCUUGUAUUUU
>cis-miR-76858
GUAGAUCUUUGGUGGUCCACAUCUUCCA
>cis-miR-76862
AUUGGUGCCAUUGUAGUU
>cis-miR-76869
AGGCUGGUUUUUCUGUUGCUGC
>cis-miR-76880
UGAAAGACGAUGGUAGUGAGAUGUUUA
>cis-miR-76884
AAGACAGGUAUAGGAGCAUAU
>cis-miR-76915
AUUUCAAGUAAUCGUCAGUGA
>cis-miR-76925
UCCCUAUAUGACGUAAUGAUUUA
>cis-miR-76932
UGAAAGACUUGAGUACUGAGACG
>cis-miR-76958
ACUCAGUGCAGUACAAACUG
>cis-miR-76997
UCGGAUUCGUUCGGUCGGCGAAC
>cis-miR-77016
AUAUGUAUGGUUUUCGGUU
>cis-miR-77030
AGUAGAACGUCUACCUCGGCAUU
>cis-miR-77057
UCACCAGGUAGACAUUCAUUCAC
>cis-miR-77062
CUUGGCACUUUGGAAUUGUCAU
>cis-miR-77078
GACUCGGGAGUAGGUGUAAGUGGG
>cis-miR-77089
GUGCACUUUCGCAGAGCGGUCA
>cis-miR-77120
AAGGGACGUGUAUAUCAAGC
>cis-miR-77161
AAUAACUUGAACUGGACGACAUU
>cis-miR-77230
AAUGGGGGGACUAAAAAAAA
>cis-miR-77231
UCGCUAUAUGACGUAAUGAUUUGA
>cis-miR-77251
AGAAGUGCUCAUAGAACGGU
>cis-miR-77308
AGAUAUGUUUGGGUUACUUUGUG
>cis-miR-77311
UAUCACAGCCCUGCUUGGGACAUU
>cis-miR-77409
AUUGCACUUUCCUUCGCCUU
>cis-miR-77490
GAAUCCCGGUCGGCGCACC
>cis-miR-77530
UGGCAGACUUUGUACGGUGCA
>cis-miR-77558
AGAAUACUGGUAGAACAACAAA
>cis-miR-77560
GUUGGAGGCUGGUUUUUCUGUU
>cis-miR-77572
ACUAGAAAGUGCACUCACU
>cis-miR-77576
UUGUCCGGACUGAGGUGAGAUCC
>cis-miR-77585
AGACGACUGAGACACAUCGAUU
>cis-miR-77600
GAGGCUGGUGUAAUGGUUUU
>cis-miR-77602
GUUCGGAUCCUGCCCGCGACGCCA
>cis-miR-77613
AGGCCAGGUCGAUGUGCUGCU
>cis-miR-77624
UGAAAGACUUGAGUAGUGAGACGUAUU
>cis-miR-77704
CUCAGAAGCGUGGCUGGUUUA
>cis-miR-77709
UGAAAGACGGUGGUAGUGAGAUGU
>cis-miR-77721
AACGACUGCGACAAACACUAUA
>cis-miR-77733
AGGGCUGAGAUACUGCCAGG
>cis-miR-77736
GCGAGGCUGGUGUAAUUUU
>cis-miR-77751
AAGACGACCAAACUUGAUCAUUUAGA
>cis-miR-77753
UCACAGCCAGUAUUGAUGAU
>cis-miR-77765
GAGGCUGGUGUAAUGGUUAUCAU
>cis-miR-77775
GGUGGAUGUGGUUGAUGGGAUUACU
>cis-miR-77799
UGAGGACUCGGGAGUAGGU
>cis-miR-77825
AAGCUUACUUGAUUUUGAUUUUCA
>cis-miR-77832
CGGAUCCCGGUCGGCGCACCA
>cis-miR-77848
UGAAAGACGAUGGGAGAGAGAU
>cis-miR-77875
AGGAGAUUGGACUUACUGAGUAU
>cis-miR-77879
UCGGGUGUAAUCAGCUGACCACAU
>cis-miR-77887
CACAACUGGUAGGUAUUUAUAU
>cis-miR-77889
GUCUGCAUACUCGAUAUCUGU
>cis-miR-77946
GUUGGUGGUGCAUGGCCGUUCUUAG
>cis-miR-77966
GGGAGAUGGCUGGAGGAGAAGAU
>cis-miR-77971
AAUACUGGUAGAACAACAGAA
>cis-miR-77974
UCAGAUCCCGGCCAGGCCCCCA
>cis-miR-78019
ACAAUACAUCCUCACUACCU
>cis-miR-78020
AAUAAAGUAGACAGCAUGUAUUU
>cis-miR-78059
GGAGGUAGUUCGUUGUGUGGA
>cis-miR-78100
GCGGGGCUGGUGUAAUGGUU
>cis-miR-78107
AAAGGAGGAAGAACAGCGGCUUGCUUA
>cis-miR-78133
UGAAAGAGGAUGGUAGUGAGAUG
>cis-miR-78144
CGGAGACGGCGGCUUGUGGGGU
>cis-miR-78147
AGGCUGGUUUUUCUGUUGCUGCGUC
>cis-miR-78173
UGUCUACUUCUUAGAGGGACAAGCGGCG
>cis-miR-78238
GGGUGUAGAAUAAGUGGGAGAUGAGCUU
>cis-miR-78278
UAAGACGAUACAAGAACUUUAA
>cis-miR-78305
UUCUCCCGGGUCGCGGCACCA
>cis-miR-78331
CGCAAAACCAAAUUGAUUUG
>cis-miR-78340
CCAGGUCGAUGUGCUGCU
>cis-miR-78367
UGAAAGACGAUGGUAGGGAGCU
>cis-miR-78374
UGAAAUACGAUGGUAGUGAG
>cis-miR-78397
UGGAAUGUCGUGAAGUAUGUAC
>cis-miR-78399
AAGGAGGAAGAACAGCGGCUUG
>cis-miR-78429
UGAACUGGACGACGUGCUUGCU
>cis-miR-78440
GCGAGGCUGGUGUACUGG
>cis-miR-78458
UGAUAUGAAUGGUUUUCGGUU
>cis-miR-78485
GAGCCUGAGUGGAGCCGCCACGGGUGCA
>cis-miR-78510
AGCAUGAACGCCACUGACAUAA
>cis-miR-78511
AUGAAUAAGAAUGGUAGAUCU
>cis-miR-78526
ACUUUGAGACUGAGGCGGA
>cis-miR-78528
CGAAUCCCGGUCGGCGCACCU
>cis-miR-78573
UCACCGGAUAGACAUUCAUUCAC
>cis-miR-78610
UGAGCCUGAGUGGAGCCGCC
>cis-miR-78616
GGAUUCGUUCGGUCGGCGGAC
>cis-miR-78628
UCGGAGACGGCGGCUUGUGGG
>cis-miR-78662
CGCAGGUGUCUACUUCUUAGAGGGA
>cis-miR-78685
UGAAUGACUUGAGUAGUGAGACG
>cis-miR-78686
UUUCAGCUGUAGUGCUGCUUUGCUG
>cis-miR-78720
GGCGUGAGCCUGAGUGGAGCCG
>cis-miR-78721
CGGUCCUCGGGUGUAAUCAG
>cis-miR-78740
CUCGGGUGUAAUCAGCUGACCACAUCGGUU
>cis-miR-78770
GGAAUGUGGCGAAGUAUGGUC
>cis-miR-78792
GAGACGGCGGCUUGUGGG
>cis-miR-78821
CUGAUUCGUUCGGUCGGCG
>cis-miR-78833
CCCUAUAUGACGUAAUGCUUUGA
>cis-miR-78862
GUGCUGAAAAGACGACCAAACUUGAUCAU
>cis-miR-78891
UGUAGUGCUGCUUUGCUGG
>cis-miR-78920
AUAUGACGUAAUGGUUUGA
>cis-miR-78921
AAUAACUUUGCGGCCUACCUUU
>cis-miR-78940
UGAGAUCGCGACUCAAGCUGGU
>cis-miR-78968
AAAAUGCACCAUCUACCCGAGAUA
>cis-miR-79037
UGAAAGAUGAUGGUAGUGAG
>cis-miR-79087
GAAACAACACCUUACACUCG
>cis-miR-79096
UCGCCUACUUCAUACACAGGAA
>cis-miR-79114
ACCAUAUGAACAGGAAUUG
>cis-miR-79128
GUGCGUGUCGACGGCUUUGCUUCCUU
>cis-miR-79129
UAUCACAGUCCUGCUUAGGUGACU
>cis-miR-79130
GAUGAUGAUGAUGAUGGCUGAAA
>cis-miR-79152
UAUGCACAACUGGUAGGUAUAU
>cis-miR-79184
AUGACAUCAAACAAGCAACU
>cis-miR-79185
AUGAUGAUGAUGAUGAUGAUGAUG
>cis-miR-79197
GGGGAUGGAGCUCAGUGGUA
>cis-miR-79199
UGCCUAUAUGACGUAAUGAUUUGA
>cis-miR-79235
GGCAAGGCUUGCUUACGUUUUCCU
>cis-miR-79245
CGAUAUGUUUGGGUUACUUGGU
>cis-miR-79254
UGAAAGACGAUGGUAGUUAGAUGU
>cis-miR-79262
AAAUUACACUUGCAAGCCGUA
>cis-miR-79272
UCACCGGGUAGACGUUCAUUCAC
>cis-miR-79281
UUGAAAGACGAUGGUAGUGAGAUG
>cis-miR-79292
UGAGGACUCGGGAGUAGGUGU
>cis-miR-79301
UAUAUGACGGAAUGAUUUGA
>cis-miR-79304
GGAUGUGGUUGAUGGGAUUACUGGA
>cis-miR-79324
UCGAAUCCUGGCAGGGUCGCCA
>cis-miR-79371
GUUUGAGUCUGGAUGUGAUGUGCGACA
>cis-miR-79379
UGGAGAUGAUUGUAUGUCCCU
>cis-miR-79386
AGAACAUCAUACGGAUCGGU
>cis-miR-79387
AGAAAAUGCACCAUCUACCCGAGA
>cis-miR-79402
AGAGGAGAUUGGACUUACUAU
>cis-miR-79449
CAAGGCGACCGUCAAGGUGAA
>cis-miR-79469
UAUCACAGUCCAAGCUUGGU
>cis-miR-79476
UGAGAUUCGACUACUUCAGCU
>cis-miR-79510
UGAUAGACGAUGGUAGUGAGAUG
>cis-miR-79535
UCACUUCCCUACAGUGCACC
>cis-miR-79567
UGGUUUUUCUGUUGCUGCGUCC
>cis-miR-79604
CUGAUUCUCAAAGGACGUGUAU
>cis-miR-79659
AGACGACGAGACGCUGCAGAUUU
>cis-miR-79680
AACCCUGUAGACCCUAGUUUGA
>cis-miR-79712
AGACGACUGAGACACAUCGAA
>cis-miR-79716
ACGACCAAACUUGAUCAUUUAGAGG
>cis-miR-79720
AAUAACUUGAACUGGACGACUUU
>cis-miR-79752
GAGACGGCGGCUUGUGGGG
>cis-miR-79772
GAGAUCGCGACUAAAGCUGGUU
>cis-miR-79808
UGGAAGAUUGGUGAUAUGUUGUU
>cis-miR-79853
UGAUGUAGCAACAGAGGUAGUU
>cis-miR-79909
GCACAGCCAGUAUUGAUGAACG
>cis-miR-79933
CGAAAGACGAUGGUAGUGAGAUGU
>cis-miR-79945
AUACCUCGAGCCAAUAGUUGU
>cis-miR-80013
UGAAAGACGAUGGAAGAGAGA
>cis-miR-80030
UGAGAUUCGACUACUUCAGCUG
>cis-miR-80032
UCCCCGGGUAGACAUUCAUUCA
>cis-miR-80064
UCAGCUGUAGUGCUGCUUUGCUGGCAGC
>cis-miR-80069
AGGAGAUUGGACUUACUGA
>cis-miR-80075
UUCGGGUCCUGCCAGGGUCGCC
>cis-miR-80145
GUCCUCGGGUGUAAUCAGCUGACCAC
>cis-miR-80151
UGAAAGACGAUGGUAGUGGGAUGU
>cis-miR-80165
GCGAGACUGGCGUAAUGGUUAU
>cis-miR-80173
UGAGAGACGAUGGUAGUGAGAUGU
>cis-miR-80176
CGAGAUUCAACUACUUCAGCUG
>cis-miR-80231
UGGAAGGCUGGUGAUAUGUUGU
>cis-miR-80246
CUGAGGGAUUAGGACUGAACGCCUC
>cis-miR-80321
UGAUAUGUAUGGUCUUCGGUU
>cis-miR-80348
UGAGAUCGCGACUGAAGCUGGU
>cis-miR-80354
UUGCGUGCGUGCCAGUCGGU
>cis-miR-80361
AGUGCAAGAAUCUCAAAGGCU
>cis-miR-80366
AACUGCCCUCCUGACUGCAUAU
>cis-miR-80398
UUCUGGUCGGGAUGGCAG
>cis-miR-80490
GUGGCGGAAUUUCGCGGGGU
>cis-miR-80521
ACGACACAACUACAUACCGCA
>cis-miR-80524
UGUAGAGAGUUGAGGAGGUAGAG
>cis-miR-80543
GGAGGUAGUUCGUUUUGUGGUA
>cis-miR-80642
GGUGGUUGGUGGUGCAUGGCCGU
>cis-miR-80648
GGAUGGCGGAAUUUCUCGGGGACGGGA
>cis-miR-80650
CAAACUUGAUCAUUUAGA
>cis-miR-80679
AUCUUCGCCAUCUAGAAGUUA
>cis-miR-80698
AAACAACACCUUACGGUCGC
>cis-miR-80702
UGAUGAGAGACUGCCAUAUUG
>cis-miR-80744
GGAGGAGGAGGAGGAGGC
>cis-miR-80753
UGUCCUGCCAGGGUCGCC
>cis-miR-80762
GCUUGCUUACGUUUUCCUUUUGGCGC
>cis-miR-80764
GGAGCUCAUCCAUAGAUGACA
>cis-miR-80766
UGGAAUAACUUUGCGGCCUAUUUU
>cis-miR-80775
GUCUUGCUGUUGUGGUUAAACCGGCCU
>cis-miR-80783
UGAUUAGAAAGUGCACUCACUU
>cis-miR-80813
AGAGGAGAUUGGACUUACUGUAU
>cis-miR-80856
AAAUGGAAGAUUUUGAUGCU
>cis-miR-80859
UGCAAGACGAUGGUAGUGAGAUA
>cis-miR-80872
AAUAGACGCUGUAUUGUGCC
>cis-miR-80901
UCACCGGGUAUACAUUCAUUC
>cis-miR-80925
UGAGAUCGCGACUAAAGCUGGAA
>cis-miR-80927
GCGAGGCUGGUGUCAUGGUUA
>cis-miR-80938
AUCGCUGUCUUGCUGUUGUGGUUA
>cis-miR-80956
AGAUCUGUUUGGGUUACUUGGU
>cis-miR-80958
UGGAAUAACUUUGCGGCCUAA
>cis-miR-80970
UUGGAUUCGUUCGGUCGGCG
>cis-miR-80993
GUAGACGACGAGACGCUGCAUUU
>cis-miR-80996
GGCCGGAUGGCGGAAUUUCUCGGGGAC
>cis-miR-81006
UGAUAUGUAUGGGUUUCGGU
>cis-miR-81013
AGCAAAUAUUCAAGUGAG
>cis-miR-81022
UGCACCAUCUACCCGAGA
>cis-miR-81050
GGUUAAGGCAUUGGAUUU
>cis-miR-81105
UGAAAGACUCGAGUAGUGAGACGC
>cis-miR-81134
CGCUGUCUUGCUGUUGUGGUUAAACCG
>cis-miR-81140
UGAAAGACUUGAGUAGUGAGCCGC
>cis-miR-81153
CACCGGGUAGACAUUCAUCC
>cis-miR-81175
UUGGUGGUGCAUGGCCGUUCUUA
>cis-miR-81262
GUUCGGGUCCUGCCAGGGUCGCC
>cis-miR-81287
GAGGCUGGUGUAAUGGUUAUCU
>cis-miR-81292
UGAGGUCGCGACUAAAGCUGGU
>cis-miR-81349
UGGAAUGUGGCGAAGUAUGGUAUU
>cis-miR-81384
UCUUGCUGUUGUGGUUAAA
>cis-miR-81462
UGACUAGAAAGUGCGCUCACUU
>cis-miR-81478
UAUUGCACUUUCCUUCGCCA
>cis-miR-81505
UGGAAGACUGGUGAGAUGUUGU
>cis-miR-81557
UAACUUGAACUGGACGACG
>cis-miR-81581
ACAGCUGGUAGGUAUUUGUCUU
>cis-miR-81591
UGAUAUUUAUGGUUUUCGGUUA
>cis-miR-81605
UCUUUGGUUAUCAAGCAGUA
>cis-miR-81634
UGAUCUGUAUGGUUUUCGGUUA
>cis-miR-81649
GGUGGCGGAAUUUCGCGGGG
>cis-miR-81667
UGAAAGACGAUGGGAGUGCGAU
>cis-miR-81668
GUUUUCAGCAACCUUAUGAGA
>cis-miR-81689
AUUGGUGCCAUUGUAGUUGC
>cis-miR-81691
ACAACACCUUACGGUCGCUC
>cis-miR-81756
GCACAACUGGUAGGUAUUUA
>cis-miR-81767
CGAUAUGUUUGGGUUACUUGGUG
>cis-miR-81783
UAUAUGACUUAAUGAUUUGA
>cis-miR-81805
GGAUGGCGGAAUUUCUCGGGGACGGG
>cis-miR-81837
AGGACUUGAGGCCGGCAUGAUUUU
>cis-miR-81839
GCAAGGCUGGUGUAAUGGU
>cis-miR-81851
UCACCGGGUAGACAUCCAUUCAC
>cis-miR-81872
CGAAACCGGUCGUGGGCUGU
>cis-miR-81889
UGACUAGAAAGUUCACUCACU
>cis-miR-81908
UGGGCAGCACAUGGAUGGUUUU
>cis-miR-81951
CCAUGGAAGUCGGAACCCGCUAAGGA
>cis-miR-81971
AUCUGAGCGUUGUACAGGAUGU
>cis-miR-82011
AGAAGCACUGUACAGCUGUUA
>cis-miR-82018
GGUGUCGGGGGCGGACGGU
>cis-miR-82024
UGACUAGGAAGUGCACUCACUU
>cis-miR-82070
GAAAGGAACUGACAGCAUGAAU
>cis-miR-82097
AAGACAUUUGUUGGGUAC
>cis-miR-82140
UGAAAGACGAUGGUAGUGAGAUUUAA
>cis-miR-82147
CUUGGCACUUUGGAAUUGUCACU
>cis-miR-82185
GCAUGGUAGAUCUUUGGUG
>cis-miR-82217
UGAAAGACGAUGGUGGUGAGAUU
>cis-miR-82226
UCACAGCCUGUAUUGAUGAACG
>cis-miR-82270
UGGUGGUUGGUGGUGCAU
>cis-miR-82296
UGGCCUGUGCUGAACGGCUGCACCUUUU
>cis-miR-82303
UCACCGGGCAGACAUUCAUU
>cis-miR-82313
UGAAAGACGAUGGGAGCGAGA
>cis-miR-82366
UGGAGGCUGGUUUUUCUGUUGC
>cis-miR-82385
CCCUAUAUGCCGUAAUGAUUUGA
>cis-miR-82406
UUGAGGACUCGGGAGUAGGUGUAAGU
>cis-miR-82412
ACUAAUAGGGAACGUGAGCUG
>cis-miR-82417
AAAACCAAAUUGAUUUGCAA
>cis-miR-82420
AUAGCCAGUUCUUCCUCAUGA
>cis-miR-82421
UGGUAUGUUGUGAAGUAUGUAC
>cis-miR-82472
UGUCGGAGACGGCGGCUUGUGGGGU
>cis-miR-82515
AACAAGAUCGCCACUGACAU
>cis-miR-82542
UCACCGGGUAGACAUUCUUUC
>cis-miR-82545
GGAAGCACGAGGGCUGAGA
>cis-miR-82587
CCCUAUAUGACGUAAUGAUUUGAAA
>cis-miR-82632
UGAUAUGUAUGGUCUUCGGUUA
>cis-miR-82642
GAGACGGCGGCUUGUGGUUU
>cis-miR-82644
GCUUGCUUACGUUUUCCUUUUGGCGCU
>cis-miR-82658
UGGGGGGACUAAAAAAAAAAAA
>cis-miR-82690
AUAUAUGACGUAAUGAUUUGA
>cis-miR-82704
UGAAUGAAGAUAGAUUGUAG
>cis-miR-82723
AGAGACUGCCAUAUUGUAGA
>cis-miR-82742
UGAAAGACGAUGGUAGAGAGAUA
>cis-miR-82758
UGGAAGACGAUGGGAGUGAGAU
>cis-miR-82788
CAGUGACCGAACAUAUUCCCA
>cis-miR-82790
ACCCUCUGGACAGUACCUGAA
>cis-miR-82811
UGAUGUGUAUGGUUUUCGGUUA
>cis-miR-82817
GUCUCGGUGGGACCUCCA
>cis-miR-82828
GGAGGUAGGUCGUUGUGUGGUAU
>cis-miR-82831
CAGCUGGUAGGUAUUUGUCGUU
>cis-miR-82834
UGGCCAUGGGUCAGGCGGUC
>cis-miR-82860
AGAACGGUGACAACUUUAGAA
>cis-miR-82873
AUUCGGCUUCUAUCACAGUUU
>cis-miR-82876
UUGAACUGUGAGCUCUGUG
>cis-miR-82949
GCGAAACCGGUCGUGGGC
>cis-miR-82962
AGAUAUGUUUGGGUUACUUGUU
>cis-miR-82965
CGUAUUCGUUCGGUCGGCG
>cis-miR-82967
GGUUAAGGCUUUGGAAUC
>cis-miR-82974
CUCGGUGGAUGUGGUUGAU
>cis-miR-82981
GAAGUGACUCUGAAAGGCCCUUU
>cis-miR-83018
AGCUCGCUGGACAGGCCGGCUUUU
>cis-miR-83020
GGCUUUUCCGGACUGAGGUG
>cis-miR-83035
UGAAAGACGAUGGAAGUGAGAUGU
>cis-miR-83050
GUCUGGUCGGGAUGGCAGGUAGCCCGUUG
>cis-miR-83059
ACAACUGUUGAAGAUCCCUCUUU
>cis-miR-83099
UGAAAGUGAAGGGCUGGCU
>cis-miR-83147
GUUCAUCCCGGCUAGGCCCCCA
>cis-miR-83179
UAAGGCUUUGGAUUCGAAA
>cis-miR-83180
GGAUGGCGGAAUUUCUCGGGGACGG
>cis-miR-83188
GGAGGUAGGUCGUUGUGUGGUAA
>cis-miR-83189
GGGGGGACUAAAAAAAAAAA
>cis-miR-83223
CCCUAUAUGACGAAAUGAUUUGA
>cis-miR-83237
UGAACUGGACGACGUGCUUGUUUUUU
>cis-miR-83263
ACUGGAAUAACUUUGCGGCC
>cis-miR-83271
GUGAGGCUGGUGUAAUGGU
>cis-miR-83280
AACUGGACUGAAGGCAGC
>cis-miR-83282
UGUUGGCACUGAUGAAGACGCUCG
>cis-miR-83299
CCUAUACGACGUAAUGAUUUGA
>cis-miR-83360
CGUUUCCCGGCCAGCGCACCA
>cis-miR-83447
UCAAAGACUUGAGUAGUGAGACG
>cis-miR-83451
UCAGCUGUAGUGCUGCUUUGCUUGCA
>cis-miR-83485
UGACUAGCAAGUGCACUCACUU
>cis-miR-83501
GAGCCUGAGUGGAGCCGCC
>cis-miR-83511
AAAAUGCACCAUCUUCCCGAGA
>cis-miR-83593
AGGAAGAGAAGAUUGGACUUU
>cis-miR-83617
GCUGAGAAGACGACCAAA
>cis-miR-83628
UGAUUGUCCAUUCGCAUUUCUUGA
>cis-miR-83629
UCACCGGGUAGAAAUUCAUUCA
>cis-miR-83641
AGGGAAUUGUUCAUCGCUGGUA
>cis-miR-83657
UGAAAGACUUGAGUAGUAAGACGC
>cis-miR-83676
GAUGGGGGAACCAAAAAAAAA
>cis-miR-83696
UCGUAUCCCACCCCUGACACCA
>cis-miR-83713
UGAAUCUCAAGGGACGUGUG
>cis-miR-83716
UUGGCACUGAUGAAGACGC
>cis-miR-83756
AGAACGUAGAGUAUGAGGUUA
>cis-miR-83764
UCCCUAUAUGACGUAAUGAUUUAA
>cis-miR-83777
CGACGAUAGCUCAGUUGGUA
>cis-miR-83786
AGGCUGGUUUUUCUGUUGCUGCGUCCG
>cis-miR-83795
UCACCGGGUAGACAUUCAUUCC
>cis-miR-83823
CAUCGCUGUCUUGCUGUUGU
>cis-miR-83858
UGGCUUUGUCUGGUCGGU
>cis-miR-83872
AUGGGGAGAUGGCUGGAGGAGAA
>cis-miR-83884
UCCGGACUGAGGUGAGAUCCUGU
>cis-miR-83890
UGGCCAUGGGUCAGGCGGUCCU
>cis-miR-83941
UAGAAUGCGGUUCUUGCCA
>cis-miR-83961
GAAGUGACUCUGAAAGGCCUUU
>cis-miR-83969
GUGGAAGGUGACUUGGUGU
>cis-miR-83993
UGAAAGACCUGAGUAGUGAGACGC
>cis-miR-84011
UACAAUACAUCCUCACUACCU
>cis-miR-84031
GAAAGACUUGAGUAGUGAGACGUU
>cis-miR-84074
UGAAAGACGAUGGUAGUGAGAUGAAAA
>cis-miR-84092
AUCCCGGCUGGGCCCCCA
>cis-miR-84113
UGAAAGACUUGGGUAGUGAGACGCU
>cis-miR-84182
AAGUGACUCUGAAAGGCCCU
>cis-miR-84242
GUGUCUACUUCUUAGAGGGACA
>cis-miR-84271
UCACCGGGUAGACAUUCAUACAC
>cis-miR-84280
UCUCAAGGGACGUGUAUAUCA
>cis-miR-84283
UCACCGGGUAGACAUUCAUCCA
>cis-miR-84284
UGAAAGACGAUGGUAGUCAG
>cis-miR-84298
GAGUGCAUCAUCCCCUGGAAUCG
>cis-miR-84324
UGAUAUGGAUGGUUUUCGGUUA
>cis-miR-84342
UAUCACAGCCCUGCUUUGGACAC
>cis-miR-84403
AGAAGAAAUAUGUGAUCGGUAU
>cis-miR-84405
UGGAAUGUUGUGAAGUCUGUAC
>cis-miR-84414
UGAGCUCGCGACUAAAGCUGGU
>cis-miR-84428
AGACGACGAGACGCUGCAGAU
>cis-miR-84464
GGGGAUGUAGCUCAGUGGUAUUUU
>cis-miR-84467
GUGAAAGUGAAGGUCUGGCUU
>cis-miR-84471
AGUGAAAGUGAAGGUCUGGCUUGUC
>cis-miR-84478
UAUAAACAGUUUUAUCCGGUAAA
>cis-miR-84501
UGAUAUGUAUGGUUUUCGGUUUA
>cis-miR-84540
UCACCGGGUAGACAUUCAAUCA
>cis-miR-84542
UGAGAGACGAUGGUAGUGAG
>cis-miR-84556
UGAAAGACGAUGGUAGAGA
>cis-miR-84568
AGGCUUGCUUACGUUUUCCUUUUGGC
>cis-miR-84620
CUCGGUGGAUGUGGUUGA
>cis-miR-84635
AGCCUGAGUGGAGCCGCCACGGG
>cis-miR-84673
ACCAGAAGUGCUCAUAGAACA
>cis-miR-84674
UGGAAUGUUGUGAAGUAUGGAC
>cis-miR-84676
GCCAUUGUAGUUGCUUCGG
>cis-miR-84688
GGGGGACUAAAAAAAAAAAAAA
>cis-miR-84697
GGCGGUAGUUCGUUGUGUGGU
>cis-miR-84701
UGAAAGACGAUGGUAGGGGGAU
>cis-miR-84710
GUGAGCCUGAGUGGAGCC
>cis-miR-84736
UCUGGACAGUACCUGAUGGAU
>cis-miR-84763
GCGAGGCUGGAGUAAUGGUUA
>cis-miR-84772
GGCCAGGUCGAUGUGCUGCUG
>cis-miR-84784
CGCAGGUGUCUACUUCUU
>cis-miR-84793
GUUCCCGGGUCGCGGCACC
>cis-miR-84805
AAACUGGAAUAACUUUGCGGAU
>cis-miR-84816
ACUGUGUGCGUGUCGACG
>cis-miR-84823
AUGGAAGUCGGAACCCGCUAAGGAGU
>cis-miR-84824
UGACUAGAAAGUGCACUCU
>cis-miR-84832
UGGUUUUUCUGUUGCUGCGU
>cis-miR-84836
AGAGGAGAUUGGACUUACUGUUUU
>cis-miR-84839
AAAUUCGUCUAGAUGAGGUAUA
>cis-miR-84845
GGAUAUGUUUGGGUUACUUGGU
>cis-miR-84923
UGGCAUGUUGUGAAGUAUGU
>cis-miR-84933
UGAAAGACUGGAGUAGUGAGACG
>cis-miR-84950
GCUGUAGUGCUGCUUUGCUGG
>cis-miR-84959
UAUCUGACGUAAUGAUUUGA
>cis-miR-84967
GCGAGGCUUGUGUAAUGGUU
>cis-miR-85009
AAACACAUACAGACCAGAUUA
>cis-miR-85042
CGUGAAAUCGUUGACAUGUGA
>cis-miR-85062
CAUAGCCAGUUCUUCCUCAUAA
>cis-miR-85063
UGCUGAGAAGACGACCAAACUUGAUCAU
>cis-miR-85097
CAAGGGAAUCGUUCAUCGCU
>cis-miR-85098
UCACCGGGUAGACAUACAUUCAC
>cis-miR-85182
UGCAAGACGAUGGUAGUGAGAUGU
>cis-miR-85199
UGAAAGACGAGGGUAGUGAGAUG
>cis-miR-85273
AACGGGCUUGGUGGUGCAU
>cis-miR-85281
GCUGGUUUUUCUGUUGCUGCGUCCGCC
>cis-miR-85325
GGAGGUAGUUCGUUGUGUGGGAA
>cis-miR-85327
GCGAGACUGGGGUAAUGGUU
>cis-miR-85340
UGAGGGAUUAGGACUGAACG
>cis-miR-85345
UCGGAUUCGUUCUGUCGGCG
>cis-miR-85367
UAUUGAGCUGAUUGAACCA
>cis-miR-85393
AAGCUUACUUGAUUUUGA
>cis-miR-85395
UGAAAGACGAUGGUAGUAAG
>cis-miR-85435
AGAAUGCGGUUCUUGUAAA
>cis-miR-85456
GCGUGGCUGGUUUUGGAUGG
>cis-miR-85479
GUGCACUUUCGCAGAGCG
>cis-miR-85495
UGAUAUGUAUGGUUUCCGGUU
>cis-miR-85504
UGAAAGGCGAUGGUAGUGAGAUU
>cis-miR-85535
CUACCAUCUGAGGGAUUAGGACU
>cis-miR-85548
UGACUAGAAAGCGCACUCACU
>cis-miR-85558
UGAGAUCGCGACUAAAGCUGGUG
>cis-miR-85565
AUGAUGAUGAUGAUGAUGAUGAUGAUG
>cis-miR-85581
GCGCGACUGGUGUAAUGGUUAU
>cis-miR-85585
AGGCUGGUUUUUCUGUUGCUGCGU
>cis-miR-85630
AACUGGAAUAACUUUGCGGCUU
>cis-miR-85646
UCGGGUGUAAUCAGCUGAA
>cis-miR-85665
ACAGCAGUUGGCCAUGGGUCAGG
>cis-miR-85678
AGGAGGAGGAGGAGGAGGC
>cis-miR-85692
ACUUCCCUACAGUGCACCAUAA
>cis-miR-85717
CUUCCCUACAGUGCACCAUUU
>cis-miR-85745
GCAGGAAGUGUUGUGUAUGU
>cis-miR-85780
AAACUGCCCUCCUGACUGCAUU
>cis-miR-85821
CUCGGUGGAUGUGGUUGAUGGGAUUA
>cis-miR-85892
AAGGGAAUUGUUCAUCACUG
>cis-miR-85918
GGGGGACUGUAAAAAAAA
>cis-miR-85930
AAGUAGACAGCAUGUAGAAUUU
>cis-miR-85932
UGGAAGCCUGGUGAUAUGUUGU
>cis-miR-85952
AGGCUGGUGUAAUGGUUA
>cis-miR-85970
UGCAUCCAAGCUAUUGCCUU
>cis-miR-86004
AAGGCGAAGUGAAAGUGAAGGUCUGG
>cis-miR-86068
CCCUAUAUGAUGUAAUGAUUUGA
>cis-miR-86070
CAGGUCGAUGUGCUGCUG
>cis-miR-86080
UAAAUAGAAUGCGGUUCUU
>cis-miR-86081
UGUCUACUUCUUAGAGGG
>cis-miR-86089
UGUUGGCACUGAUGAAGACGC
>cis-miR-86096
UAAAUGCAUUUUCUGUCCCGUAA
>cis-miR-86122
CUCUGGACAGUACCUGAUGG
>cis-miR-86123
AGAAUGACAAAUGACGCUCUUUUU
>cis-miR-86131
ACCAGUGACCGAACAUAUUCCCA
>cis-miR-86149
GCGAGGCUGGUGCAAUGGU
>cis-miR-86152
CCUAUAUGGCGUAAUGAUUUGA
>cis-miR-86206
GGAUUCGUUCGGUCGGCU
>cis-miR-86245
UCAAAGACGAUGGUAGUGAGAUG
>cis-miR-86259
UGGAAGACUGGUUAUAUGUUGU
>cis-miR-86266
UGACUAGAAAGUGCAUUCACUU
>cis-miR-86270
UCACCGGGUAGACAUUCCUUC
>cis-miR-86271
UUCGCAGAGCGGUCACCACGACCGG
>cis-miR-86279
ACUUGAACUGGACGACGUGCUUA
>cis-miR-86284
GUGCUGAGAAGACGACCAAA
>cis-miR-86296
UCCCUUUAUGACGUAAUGAUUUGA
>cis-miR-86301
ACUCGGGAGUAGGUGUAAGUGGGA
>cis-miR-86316
AGAAUGGUAGAUCUUUUUCG
>cis-miR-86334
GGGUCUCGGUGGGACCUCCA
>cis-miR-86339
AACGAAAGAGGCCAUUGAACU
>cis-miR-86347
CUUGCUUACGUUUUCCUUUUGGCGCUU
>cis-miR-86361
GUGACUCUGAAAGGCCCUUCU
>cis-miR-86431
CGGAGGGACAAAAAAAAAAA
>cis-miR-86478
CAUCCCACCUCUGUCACCA
>cis-miR-86516
CACCUGGAACCCAGCUGAA
>cis-miR-86518
AGAAGUGACUCUGAAAGGCUU
>cis-miR-86575
CGAGGCUGGUGUAAUGGUUAUC
>cis-miR-86578
UGGAAUGUUGUGAAGUGUGUAC
>cis-miR-86598
CAAGGGACGUGUGUAUCAAG
>cis-miR-86640
ACUAUACCCGUAAUUCCUCA
>cis-miR-86655
UCGGAUUCGUUCGGUCGGCA
>cis-miR-86669
AGCCUGAGUGGAGCCGCCACGGGUGCA
>cis-miR-86675
UCACAGCCAGUAUUGAAGAACG
>cis-miR-86731
UGAACGCCACUGACAUCGAUAU
>cis-miR-86759
AACUUGAACUGGACGACGUGUUUUU
>cis-miR-86779
GGAGGUAGUUCGUUGUUUGGU
>cis-miR-86787
AGAGGAGAUUGGACCUAUUG
>cis-miR-86811
UAAACAGUUUUAUCCGGUAAAG
>cis-miR-86903
AGAUUCAACUACUUCAGCUGU
>cis-miR-86915
UAUCACAGCCCUGCUUGGGACAAA
>cis-miR-86929
AGAACAAGAACAGGACAAUAUA
>cis-miR-86940
CGUUCCAUCACCUUGCAUGGAA
>cis-miR-86950
UGAAAGGCGAUGGUAGUGAGAUGU
>cis-miR-86954
AGAAGUGCUCAUAGAACGGUAU
>cis-miR-87015
AACUGGAACAAUUUUGCGGCA
>cis-miR-87027
GAGACGGCGGCUUUUGGUGU
>cis-miR-87080
UGAAAGACGCUGGUAGUGAG
>cis-miR-87085
CGAGCCCCUGUUCGGGCGCCA
>cis-miR-87092
AGAUAUGUUUGGGUUGCUUGGUG
>cis-miR-87134
CGAAGUGAAAGUGAAGGU
>cis-miR-87182
AGAAUAUUGGUAGAACAACAU
>cis-miR-87187
ACCCUGAGACCCUUUGGC
>cis-miR-87195
UAUUGCACCUUCCUUCGCCUUG
>cis-miR-87197
UGGAAUGUUGUGAAGUAUGUGC
>cis-miR-87202
UCAUGAAUAGACGCUGUAUU
>cis-miR-87238
GAUGUAGCAACAGAAGUAGAA
>cis-miR-87243
GAAUACUAGUAGAACAACAAA
>cis-miR-87284
CCACCGGGUAGACAUUCAUUC
>cis-miR-87285
AACCCUGUAGACCCGAUUUUGA
>cis-miR-87295
CAGCAGUUGGCCAUGGGUCAGGCG
>cis-miR-87363
AGAAGUGACUCUGAAAGGCCUA
>cis-miR-87434
UGAGAGACUGCCAUAUUG
>cis-miR-87471
GCGUGUCGACGGCUUUGCUUCCUU
>cis-miR-87486
GAUUCGGUGGUUGGUGGUG
>cis-miR-87533
GGGGAUGUAUCUCAGCGGUA
>cis-miR-87550
CGGGGGACCAAAAAAAAA
>cis-miR-87678
UGAUGUAGCAACAGAAGUAGUUU
>cis-miR-87694
AAAGACUUGAGUAGUGAGACGCU
>cis-miR-87706
UAUAUGACGUAAUGCUUUGA
>cis-miR-87729
GUUCCAUCACCUUGCAUGGC
>cis-miR-87769
UGAAAGUGAAGGUCUGGA
>cis-miR-87776
GGCUGGUUUUUCUGUUGCUGCGU
>cis-miR-87822
AUUAGGAGUGCAUCAUCCC
>cis-miR-87828
UCACAGCCAGUAUUGAUUA
>cis-miR-87831
UUGUGAUGUAGCAACAGAAGUAU
>cis-miR-87880
UGAGGUUCAACUACUUCAGCUG
>cis-miR-87946
CCACUAAUAGGGAACGUG
>cis-miR-87998
UGAGAUUUAACUACUUCAGCUG
>cis-miR-88014
CAUCGCUGUCUUGCUGUUGUGGUUAAA
>cis-miR-88037
AAGGCAUGGUAGAUCUUUGGUGGUCC
>cis-miR-88041
GGGGAUGUAUCUCAGCGGU
>cis-miR-88044
GAGACGGCGGCUUGGGGUGU
>cis-miR-88107
CGAAAGACGAUGGUAGUGA
>cis-miR-88133
GUUUCCCGGCCGGUGCACCA
>cis-miR-88140
AGAAGUGCUCAUAGAACGGUUUU
>cis-miR-88161
UGAAAGACUUGAGUAGUGAGACGUUUA
>cis-miR-88175
UUUGAGUAAUGUGUGGCACUUUU
>cis-miR-88201
GUGCGUGCGUGCCAGUCGGUCGGCGUG
>cis-miR-88238
GAAGUCGGAACCCGCUAAGGAGUGUG
>cis-miR-88247
GGUGGAGUUGAACUGUGAGCUCUGUGG
>cis-miR-88253
AAGUAGACAGCAUGUAGAACAUA
>cis-miR-88279
UUGCUUACGUUUUCCUUUUGGCGCUU
>cis-miR-88322
UGAGAUCGCGACUAAAGCUGGUUUUU
>cis-miR-88324
GCGAGGCUGGUGUACUGGUUA
>cis-miR-88329
UGAAAGACUUGAGUAGUGAGACGCCA
>cis-miR-88396
CGAAUUAUUGGACAACGACGU
>cis-miR-88402
GGGGGCGUAGCUCAGUGGUAGAGCUUUC
>cis-miR-88447
AACUGGAAUAACUUUGCGGCAUUU
>cis-miR-88493
CAAAUGAGAUCACAGACGACA
>cis-miR-88530
AUCUCGGAUUCGUUCGGUCGGCA
>cis-miR-88568
UGAGAUCGCGACUAAAGUUGGUA
>cis-miR-88571
AGCCAGUAUUGAUGAACG
>cis-miR-88596
CGAGACUGGUGUAAUGGU
>cis-miR-88632
UCUGUCUUGCUGUUGUGGUUAA
>cis-miR-88645
CGAGACUGGUGUAAUGGUUA
>cis-miR-88672
UCGGAUUCGUUCGGUCGGU
>cis-miR-88673
UAUGACUUAAUGAUUUGA
>cis-miR-88698
GUUGGAGGCUGGUUUUUCUGA
>cis-miR-88766
UUAUUUAAAAUCGUUUGUAUA
>cis-miR-88780
AGGGGUUACCAGGGAGCG
>cis-miR-88789
UGACUAGACAGUGCACUCACU
>cis-miR-88790
CUGAGAUUCAACUACUUCAGCUG
>cis-miR-88813
CAAACUGGAGUGAAGGCAGUU
>cis-miR-88831
UGGAAGACUGGUGAUAUGGUGU
>cis-miR-88841
AGGAGGGCACUAGUAGAGGUUU
>cis-miR-88880
UCACCGGGUAGACAUUCAUUGA
>cis-miR-88897
CUAUAUGACGUAAUUAUUUGA
>cis-miR-88929
AAGGGAAUUGUUCAUCACUGAA
>cis-miR-88955
AGACUGGUGUAAUGGUUAU
>cis-miR-88962
AGAUCGCGACUAAAGCUGGU
>cis-miR-88964
AGUAGCAAAUAUUCAAGUGAGAA
>cis-miR-88978
UGGGAGACUGGUGAUAUGUUGU
>cis-miR-89000
GGCUGGUUUUUCUGUUGCUGCGUCC
>cis-miR-89036
UUCAUACCUCCGGAGUUCCU
>cis-miR-89066
AGAUAUGUUUGGGGUACUUGG
>cis-miR-89070
CGGGACUCGAACCGCAGCGGUUUU
>cis-miR-89078
GUGAGCAAAGUUUCAGGUG
>cis-miR-89090
AUAGCCAGUUCUUCCUCAUGU
>cis-miR-89134
AGGGAAUCGUUCAUCGCUGG
>cis-miR-89147
ACAGCCAAUAUUGAUGCCCGUAU
>cis-miR-89148
GAAGAAAUAUGUGAUCGGUAA
>cis-miR-89151
UUUCCCGGCCAACGCACCA
>cis-miR-89160
ACAACACCUUACGGUCGCUCA
>cis-miR-89165
AGACAUGUUUGGGUUACUUGGUG
>cis-miR-89184
CUCGGAGGGACAAAAAAAA
>cis-miR-89208
UGUCUUGCUGUUGUGGUUAAACCG
>cis-miR-89213
UGAUUUGUAUGGUUUUCGGUUA
>cis-miR-89214
ACAACACCUCACGGUCGCUCA
>cis-miR-89234
AUAUAAACAGUUUUAUCC
>cis-miR-89252
UGAAAGAGUUGAGUAGUGAGACG
>cis-miR-89286
AAAGAGGCCAUUGAACACUG
>cis-miR-89302
AGGCCGGAUGGCGGAAUUUCUCGGGGACG
>cis-miR-89304
CUCGGGUGUAAUCAGCUGACC
>cis-miR-89332
GGCGAAGUGAAAGUGAAGGUCU
>cis-miR-89346
GAUUGUCCAUUCGCAUUUCU
>cis-miR-89347
AUGAUGUAGCAACAGAGGUAA
>cis-miR-89412
UGACAUGUAUGGUUUUCGGUU
>cis-miR-89422
GAUAUGUUUGGGUUACUUGGUG
>cis-miR-89493
AAAAUUACAGUACUGCCCU
>cis-miR-89507
UAGAAUAAGUGGGAGAUGAGCUUCG
>cis-miR-89540
UCGGUGGUUGGUGGUGCAUG
>cis-miR-89546
CGCGAGGCUGGUGUAAUGG
>cis-miR-89567
GGCUUGCUUACGUUUUCCUUUUGGCGC
>cis-miR-89601
AGGUAACUGUUUUACAUUGAA
>cis-miR-89614
GUGAGGAUUGACAGAUUGAUAGCUC
>cis-miR-89669
AAUCUCAAGGGACGCGUGUA
>cis-miR-89672
AUGGCUGGAGGAGAAGAU
>cis-miR-89702
ACAGUCCUGCUUAGGUGAC
>cis-miR-89704
CUAUAUGACUUAAUGAUUUGA
>cis-miR-89726
UAAGGCGAAUAGAACCGUGA
>cis-miR-89752
GAUUCGUUCGGUCGGCGUUU
>cis-miR-89764
CUAAAUGCAUUUUCUGGCCCGUA
>cis-miR-89769
UGAGAGACUGCCAUAUUGUAGACA
>cis-miR-89773
AAAACAUGAAGCUGCUGGCAAU
>cis-miR-89823
UCUCAAGGGACGUGUGUAUC
>cis-miR-89966
UGUCUGGUCGGGAUGGCAGGUAGCCCGUU
>cis-miR-89987
CAUAAUCUGAAGGCCGUGAGUA
>cis-miR-90005
AGAUCACAGUCAGUUCUUCCA
>cis-miR-90049
AGCAUGAACGCCACUGACAUA
>cis-miR-90060
GAUGAAUAAGAAUGGUAGAUAU
>cis-miR-90107
CAGAUAUCGAGUAUGCAGACUU
>cis-miR-90131
UAAAUGCAUUUUCUGGUCCGU
>cis-miR-90132
ACGAAGAGUUUGGGUGUUGUU
>cis-miR-90200
AAAGGUAGAUGAGAACGGACGAU
>cis-miR-90229
UCACCGGGUGGACAUUCAUUC
>cis-miR-90325
AGAUCUGACACUUCCAACUC
>cis-miR-90356
AUGUAGCAACAGAAGUAGAG
>cis-miR-90382
UGCUGCGUCCGCCUCGGUG
>cis-miR-90407
ACCUCAGAUCGUUCAGUA
>cis-miR-90429
ACCAUAUGAACAGGAAUU
>cis-miR-90462
GGUUAAGGCUUUGGAGUG
>cis-miR-90487
AAAGUAGACAGCAUGUAGAAAUUU
>cis-miR-90496
GGUGGCGGAAUUUCGCGGGGUCGGG
>cis-miR-90586
UGGAAGACUGGUUAUAUGUUGUU
>cis-miR-90602
AACAACACCUUACACUCGCU
>cis-miR-90618
AGAACAUCAUACGGAUCGGUA
>cis-miR-90619
CCUGGAACUGCAGCAUUAUU
>cis-miR-90630
GAAAGGGUGCUACAGCUGAAUUU
>cis-miR-90664
UAGGGGUUACCAGGGAGCGAUU
>cis-miR-90666
GAAGGAAGCACGAGGGCUG
>cis-miR-90669
UCACAGCCAGUAUUCAUGAACG
>cis-miR-90718
UCACAGCCAGUAUUGAUGAUCG
>cis-miR-90775
UUAUGCACAACUGGUAGGUAUAU
>cis-miR-90810
GUCGGAGACGGCGGCUUGUGGG
>cis-miR-90819
GCCGGAUGGCGGAAUUUCUCGGGGA
>cis-miR-90865
UGACUAGAAAGUGCACUCAU
>cis-miR-90897
GUUCUGCCAGGGUCGCCA
>cis-miR-90911
GGGGUUACCAGGGAGCGAU
>cis-miR-90919
UGAUCAUUUAGAGGAAGU
>cis-miR-90923
UCACAGGGUAGACAUUCAUUCAC
>cis-miR-90927
CAGCUACUGUCGACGGGUAUAU
>cis-miR-90929
UGACUAGAAAGUGCACUCGCUU
>cis-miR-90935
AUAAGAGGAAUACCAUGGGAUUU
>cis-miR-90938
UCACCGGAUAGACAUUCAUUCA
>cis-miR-90940
UGGAAUGUGGCGAAGUAUGGA
>cis-miR-90941
AAGGAAGCACGAGGGCUGAG
>cis-miR-91001
UGAAAGACUUGAGUAGUCAGACG
>cis-miR-91018
UAAGGCACGCGGUGAAUGUCAUU
>cis-miR-91032
UCACCGGGUAGACAUUCAUUCACAA
>cis-miR-91041
AAGACCUGGCCAACCUCAUUA
>cis-miR-91098
GAGACGGUACCAUUACGCCCUU
>cis-miR-91146
UGAAAGACUUGAGUAGUGAGACAC
>cis-miR-91157
UCACCGGGUAGUCAUUCAUUCA
>cis-miR-91214
UGGAAGACUGGUGAUAUGUA
>cis-miR-91223
CGAAUCCCACCCCUGACACC
>cis-miR-91247
CUCGGGAGUAGGUGUAAGUGGGA
>cis-miR-91259
UGGAAUGUUGUGAAGUAUGUACGGU
>cis-miR-91305
UAGUAGAACGUCUACCUCGGAA
>cis-miR-91310
GAAGUGAAAGUGAAGGGCUGG
>cis-miR-91338
GAUUCUGUCGAUCGGUCAGU
>cis-miR-91354
UCUGGACAGUACCUGAUGGAUU
>cis-miR-91389
UAUCACAUCCCUGCUUGGGACA
>cis-miR-91391
GGAGUUGAACUGUGAGCUCUGUGGAUUU
>cis-miR-91487
GAAACUUGGACAGGAGACAAUU
>cis-miR-91530
GUUUGAUUCUGUCGAUCGGUAU
>cis-miR-91575
UAAAUAGAAUGCGGUUCUUG
>cis-miR-91577
CUUGUGGUGUGUGCGUGCGUGCCAGUC
>cis-miR-91667
GAGAAGUGACUCUGAAAGGCU
>cis-miR-91727
UGAAAGACGAUGGUAGUGAUAUGU
>cis-miR-91742
UCCCUAUAUGUCGUAAUGAUUUGA
>cis-miR-91747
AGGCUGGUGUAAUGGUUAUC
>cis-miR-91764
GUGAGCAAAGUUUCAGGUGUGAA
>cis-miR-91784
AGAACGUAGAGUAUGAGGUUAU
>cis-miR-91800
UGAAAGACGAUUGUAGUGAG
>cis-miR-91806
GAUUGUCCAUUCGCAUUUCUU
>cis-miR-91941
ACCAGAAGUGCUCAUAGAACU
>cis-miR-91950
AAACUGGAAUAACUUUGCGGAA
>cis-miR-91971
UGCGUGUCGACGGCUUUGCUUCCUUC
>cis-miR-91995
UAGCAACAGAAGUAGAGGAUUU
>cis-miR-92016
GGGGAUGUAGCUCAGUGUUA
>cis-miR-92025
CUCAUUGCCUCUCUGGGGUGAUGG
>cis-miR-92026
GCGGUGCUCAUUGCCUCUCU
>cis-miR-92050
UAUUUUGUUGGUUUUCUGA
>cis-miR-92086
GUGACUCUGAAAGGCCCUUCUUU
>cis-miR-92115
AAUGAAACGGUUCCCCUUUCU
>cis-miR-92161
AGCAGUUGGCCAUGGGUC
>cis-miR-92173
CGUAUCCCACCCCUGACACC
>cis-miR-92176
GAGUGCAUCAUCCCCUGGAAUCGGGUU
>cis-miR-92208
UAAAUGCAUUUUCUUGCCCGU
>cis-miR-92214
CAGUUGGCCAUGGGUCAGGCGGUCCU
>cis-miR-92283
GUAUAUGACGUAAUGAUUUGA
>cis-miR-92300
AGAGACUCAUCUGGAACCC
>cis-miR-92338
UCCCUGGAUUGUAAGUGGC
>cis-miR-92357
UGAUUCGGUGGUUGGUGGUGC
>cis-miR-92375
CAAGGGACGUGUGUAUCAAGAA
>cis-miR-92378
UGAGAGACUGCCAUAUUGUAGACAUCA
>cis-miR-92400
GUCGCCUACUUCAUACACAGA
>cis-miR-92401
GUGGAAGGUGACUUGGUGUA
>cis-miR-92429
CCUAUAUGACGUCAUGAUUUGA
>cis-miR-92433
CUCAUUGCCUCUCUGGGGUGAUG
>cis-miR-92439
AAAGACGAUGGUAGUGAGAUGUU
>cis-miR-92453
CCACUAAUAGGGAACGUGAGCUGG
>cis-miR-92457
CUAAGACAUUUGUUGGGUACA
>cis-miR-92459
AGGAAGCACGAGGGCUGAG
>cis-miR-92475
GCCCUAGUAACGCAGUCGGG
>cis-miR-92485
UCACAGCCAGUAUAGAUGAACG
>cis-miR-92498
CGCUCACAGAUAUCGAGUAUA
>cis-miR-92505
GAGGGUUGAGGAGGUAGAG
>cis-miR-92532
AUAUAUUACUGUAUUCUGUAAA
>cis-miR-92585
UGACUAGAAAUUGCACUCACU
>cis-miR-92593
UUCCAUCACCUUGCAUGGCAU
>cis-miR-92596
GAAAGACGAUGGUAGUGAGAUGUU
>cis-miR-92621
GGAGGUAGUUUGUUGUGUGGU
>cis-miR-92627
UGAUGAUGAUGAUGAUGACG
>cis-miR-92634
GAUGGGGGAACCAAAAAAAA
>cis-miR-92646
CAGCUGUAGUGCUGCUUUUCUGGCA
>cis-miR-92672
UGUGGAUGAAUGUUGGCA
>cis-miR-92673
UGAGGUAGUAGGUUGUAUAGUU
>cis-miR-92675
UGAAAGACGAUGGAAGUGAGAUA
>cis-miR-92740
UCGAGGCUGGUGUAAUGGUU
>cis-miR-92744
CAUAAACUGGAAUAACUUUG
>cis-miR-92747
UCUCGGAUUCGUUCGGUCGGCA
>cis-miR-92795
GACGACCAAACUUGAUCAUUUAGAG
>cis-miR-92796
GAAAGGGUGCUAUAGCUGAA
>cis-miR-92814
UCAUGCAAACUCUAGAAA
>cis-miR-92833
UAAAUGCAUUUUCUGGCCCGUAC
>cis-miR-92851
GGAGGUAGUUCGUUGUGUGGUAUAU
>cis-miR-92854
UAGGAGUGCAUCAUCCCCUGGA
>cis-miR-92869
AUGACGUAAUGAUUUGAU
>cis-miR-92896
AGUGAAAGUGAAGGGCUGG
>cis-miR-92930
CGGUCCUCGGGUGUAAUCAGCUGA
>cis-miR-92986
ACAGUCCUGCUUAGGUGACGA
>cis-miR-92991
CGAAAGAGGCCAUUGAACAC
>cis-miR-93039
UGGAAUGAUGUGAAGUAUGUAC
>cis-miR-93049
CAAAGGACGUGUGUAUCAAGA
>cis-miR-93052
AGGAGAUUGGACUUACUGAGAUU
>cis-miR-93054
UGAAAGAUUUGAGUAGUGAGACGC
>cis-miR-93076
GAAGUGACUCUGAAAGGCCCUUUU
>cis-miR-93095
AUUAGGAGUGCAUCAUCC
>cis-miR-93101
UGAGGUUCAACUACUUCAGCU
>cis-miR-93145
UGAAAGACCAUGGUAGUGAGA
>cis-miR-93147
GGUGGAUGUGGUUGAUGGGAUUACUG
>cis-miR-93150
CUCGGGUGUAAUCAGCUGACCACAU
>cis-miR-93152
AGAAUACUGGUGGAACAACAU
>cis-miR-93164
UUGAAUGUUGUGAAGUAUGUAC
>cis-miR-93169
AUUCGGUGGUUGGUGGGGCAU
>cis-miR-93172
GGCGGCUUGUGGUGUGUGCGUGCGUGC
>cis-miR-93177
CGAGUCUCGGUGGGGCCUCCA
>cis-miR-93188
GCGAGACUGGUGUAAUGGUUAUU
>cis-miR-93198
UAUCACAGUCCUGCUUAGGUGACA
>cis-miR-93200
GAAGAAAUAUGUGAUCGGUAU
>cis-miR-93205
UCCCUAUAUGACGUAAUGAAUUGA
>cis-miR-93316
GCGCAGGUGUCUACUUCUUAGAGG
>cis-miR-93319
AUCUACGAGAUCAAAGUUGG
>cis-miR-93337
GCGAGACUGGUGUAAUUG
>cis-miR-93358
AAAAAUUCGUCUAGAUGAGG
>cis-miR-93398
GAGGCCUGGUGGCGGAAUUUC
>cis-miR-93437
UGUGCGUGUCGACGGCUUUGCUUCCUUC
>cis-miR-93478
UGAAAGACGAUGGGAGGGAGAUU
>cis-miR-93501
GUUCAUCCCGGCCAGGCCCCCA
>cis-miR-93507
AAGUAGACAGCAUGUAGAAUA
>cis-miR-93511
AGAAGCGUGGCUGGUUUUGGUU
>cis-miR-93512
CUUGGAUUGUAAGUGGCGUGUU
>cis-miR-93556
UGGACGGAGAUUUGUUAAGGGCAU
>cis-miR-93580
GAGAAGAGACUCUGAAAGGCU
>cis-miR-93584
CUUGACCUGGCAGAAGUGUAU
>cis-miR-93585
UGCUGCCUGAUAAGAGCUGUGAU
>cis-miR-93629
UGAAAGACUUGAGUAGGGAGACGCU
>cis-miR-93675
UCACAGCCAGUAUUGAUGAAUU
>cis-miR-93697
UGAAGAUAGAUUGUAGCAAUU
>cis-miR-93704
AUCGCUGUCUUGCUGUUGUG
>cis-miR-93708
AAGGACUUGAGGCCGGCAUGU
>cis-miR-93718
CCUGGAACUGCAGCAUUAUUUU
>cis-miR-93739
ACACCAAACUGUGGCAGCCAUU
>cis-miR-93754
UUCAUUACCCGCGUUAAAUCA
>cis-miR-93807
AAUAGAAUGCGGUUCUUGUAAA
>cis-miR-93830
UGAGAUCGCGACCAAAGCUGGU
>cis-miR-93851
CGGAUUCGUUCGGUCGUCGGU
>cis-miR-93887
GGUUAAGGCUUUGGAGUU
>cis-miR-93896
CUCAAGGGACGUGUGUAUCAUUU
>cis-miR-93908
UUGCUGCGUCCGCCUCGGUGGA
>cis-miR-93914
UAUUUUGUUGGUUUUCGUA
>cis-miR-93927
UGAACUGGACGACGUGCUUGAUA
>cis-miR-93969
GCGUGGCUGGUGUAAUGGU
>cis-miR-93983
UCCCUAUAUGACGUAAUGAUUUGC
>cis-miR-93987
GGAGGUAGUUCGUUGUGUGGUUUA
>cis-miR-94001
UAGAACGUCUACCUCGGCAUUUU
>cis-miR-94031
AGAAGAAAUAUGUGAACUAC
>cis-miR-94046
CCAGAUCUGACACUUCCAACUCUA
>cis-miR-94059
UAAGGCAUUUGUUGGGUACUUU
>cis-miR-94073
UGAAAGACUUGAGUAGUGAGACGCAAA
>cis-miR-94079
GAUUCGUUCGGUCGGCGGA
>cis-miR-94102
ACGACUGCGACAAACACUAUAA
>cis-miR-94113
UGAAAGACGAUAGUAGUGAG
>cis-miR-94125
UAUCACAGCCCUGCUUGGGAAU
>cis-miR-94140
GAAGUGCUCAUAGAACGGUUAU
>cis-miR-94159
GCACCGGGUAGACAUUCAUUCA
>cis-miR-94161
AGAUAUGAUUGGGUUACUUGGUG
>cis-miR-94167
UGAUGUAUGGUUUUCGGU
>cis-miR-94177
GGCGGCUUGUGGUGUGUGCGUGCGUGCCA
>cis-miR-94183
CCUCGGUGGAUGUGGUUGAUG
>cis-miR-94188
CUACCAUCUGAGGGAUUA
>cis-miR-94229
UGGCGGUGCUCAUUGCCUCU
>cis-miR-94232
ACGCCGGGACUCGAACCGCAUU
>cis-miR-94281
UGAAAGAAGAUGGUAGUGAGAUG
>cis-miR-94358
GAGCAACGAGUAGAUCCUCUA
>cis-miR-94377
UGGAGUGUGACAAUGGUGU
>cis-miR-94396
AGCCUGAGUGGAGCCGCCACG
>cis-miR-94414
CGUCUGCAUACUCGAUAUCU
>cis-miR-94537
AAAGACGAUGGUAGUGAGAUGA
>cis-miR-94582
AGAAGUGACUCUGAAAGGC
>cis-miR-94583
UGAGAUCGCGACUAAAGCUGGUAC
>cis-miR-94599
CAGCUACUGUCGACGGGUAUA
>cis-miR-94613
GGGAGAUCACAGUCAGUUCU
>cis-miR-94622
CAUUGUAGUUGCUUCGGCAGCUCGACCGGU
>cis-miR-94635
CACCGGGUAGACAUUCAUU
>cis-miR-94659
GAUGGCUGGAGGAGAAGA
>cis-miR-94668
AGAUAUGUUUGGGCUACUUGG
>cis-miR-94682
UGAAAGACGAUGGUAGUGAGAUAAUU
>cis-miR-94699
UUUCAGCUGUAGUGCUGCUUUGCUGG
>cis-miR-94718
GAAAGGAACUGACAGCAUGA
>cis-miR-94735
UCGGAUUCGUUCGGUCGUCG
>cis-miR-94743
UAUUUUGUUGUUUUUCGGA
>cis-miR-94779
ACUAAUAGGGAACGUGAGCUGGG
>cis-miR-94791
UUGACUGUGCUAAGGUAGCA
>cis-miR-94794
UGGAGUGUGACAAUGGUGUUUU
>cis-miR-94801
ACCUCGAGCCAAUAGUUGGUAA
>cis-miR-94806
ACCUGGAACCCAGCUGAAUCA
>cis-miR-94810
AGUAGACAGCAUGUAGAACAUAA
>cis-miR-94825
UGGAAUGUUGUGAAGUAUGUACGGC
>cis-miR-94832
GGAUUCGUUCGGUCGGCGUU
>cis-miR-94842
ACUCACCUGGAACCCAGCUGA
>cis-miR-94849
UGGAUGUGGUUGAUGGGAUUACUG
>cis-miR-94860
CCCCAUAUGACGUAAUGAUUUGA
>cis-miR-94873
AUUGGUGCCAUUGUAGUUGCU
>cis-miR-94882
UCACAGCCAAUAUUGAUG
>cis-miR-94884
UCAGAUUGAUAGACGCGGAA
>cis-miR-94898
ACCAUCUGAGGGAUUAGGA
>cis-miR-94931
AUAUGACGUCAUGAUUUGA
>cis-miR-94941
GAUUGAAAGACGAUGGUAGUGA
>cis-miR-94972
GCGAGACUGGCGUAAUGGU
>cis-miR-94980
CCUAUAUGACGUAAUGCUUUGA
>cis-miR-94989
CAGCAACCUUAUGAGUAGUCU
>cis-miR-94998
UUCUGGUCGGGAUGGCAGG
>cis-miR-95024
UCGUAUCCCACCUCUGUCACCA
>cis-miR-95054
GAAUAACUUUGCGGCCUACCUUU
>cis-miR-95057
CGACGAUAGCUCAGUUGG
>cis-miR-95101
UGACUAGAAAUUGCACUCACUUC
>cis-miR-95105
UCUGGACAGUACCUGAUGGA
>cis-miR-95202
CGACGAUAGCUCAGUUGGUAGA
>cis-miR-95234
AUUUGACGUAAUGAUUUGA
>cis-miR-95275
AGGGUGUUACAGCUGAACGG
>cis-miR-95283
UGCUGCCUGAUAAGAGCUGUGU
>cis-miR-95285
UGAAAGACUUGAGUAGAGAGACGC
>cis-miR-95298
UGAAAUACGAUGGUAGUGAGAUU
>cis-miR-95305
GAUUCGUUCGGUCUGCGGUU
>cis-miR-95356
CGACGAUAGCUCAGUUGGU
>cis-miR-95414
GUCGGAGACGGCGGCUUGUGGGG
>cis-miR-95444
CAGGUGUCUACUUCUUAGAGGGAC
>cis-miR-95461
UGUGAAAGACGAUGGUAGUGAGA
>cis-miR-95481
UGAAAGACUUGAGUAGUGAGAG
>cis-miR-95520
GGGGAUGUAGCUCAGCGGUAUUUU
>cis-miR-95586
GCCCUAGUAGCGCAGUCGGUA
>cis-miR-95617
CUCACUUCCCUACAGUGCACU
>cis-miR-95645
UGAGAUCCAACUACUUCAGCUG
>cis-miR-95654
CCUAUAUGACGUAAUGGUUUGA
>cis-miR-95686
CUCGGAUUCGCUCGGUCGGCG
>cis-miR-95709
AAUGACAAAUGACGCUCUUAUAU
>cis-miR-95728
GCGUUCCAUCACCUUGCAUG
>cis-miR-95736
GAAAGACGAUGGUAGUGAGAUUU
>cis-miR-95765
UGAUAUGUAUGUUUUUCGGUUA
>cis-miR-95772
UCAAGGGACGUGUAUAUCAAA
>cis-miR-95802
UGAUAUGUAUAGUUUUCGGUUA
>cis-miR-95812
GGAUUCGUUCGGUCGGCA
>cis-miR-95835
UAUUACGUAAUGAUUUGA
>cis-miR-95934
AUCAAGGGAAUCGUUCAUCG
>cis-miR-95946
CUGUUGCUGCGUCCGCCUCGGU
>cis-miR-95990
GCCCUAGAAGCGCAGUCGGU
>cis-miR-96000
UGGGAACAGCAGUUGGCCAUGGGUCA
>cis-miR-96005
UGAUAUGUAUGGUUUUCAGUU
>cis-miR-96007
GCGAGGCUGGUGUAAUUGUU
>cis-miR-96029
AUGUAGCAACAGAAGUAGAGUA
>cis-miR-96041
AAAAAUGCACCAUCUACCCGA
>cis-miR-96075
UGGCCAUGGAAGUCGGAACCCGCU
>cis-miR-96089
AAGGCGACCGUCACGGUGAAA
>cis-miR-96098
GAUUCUGUCGAUCGGUCAGUA
>cis-miR-96109
AACUGGAAUAACUUUGCGGCAUU
>cis-miR-96115
ACAAGGCGACCGUCACGGUGUAU
>cis-miR-96119
CGGGUCUCGGUGGGGCCU
>cis-miR-96140
UACAGUACUGUGAUAACUGAAA
>cis-miR-96230
AUCCCUGAGACCCUAGAGUUUC
>cis-miR-96235
CUGAUUGUCCAUUCGCAUUUCU
>cis-miR-96253
AUCAAUACACCUUUUGGGUUA
>cis-miR-96261
UAGUAGAACGUCUACCUCGGUUU
>cis-miR-96267
UGCAAGACGAUGGGAGUGAGAUG
>cis-miR-96302
GAUUGUCCAUUCGCAUUUCUUG
>cis-miR-96362
GUCCUUCCAGGGUCGCCA
>cis-miR-96385
GGGGGUAGAAUAAGUGGGAGAUGA
>cis-miR-96395
GUGGUUGGUGGUGCAUGGCCGUUC
>cis-miR-96400
UCGUGUCCUGCCAGGGUCGC
>cis-miR-96497
AGCACGCCAGCUACUGUCGAA
>cis-miR-96502
UGAAAGACGAUGGUAGUGAGAUGCU
>cis-miR-96518
AGCUACUGUCGACGGGGAUA
>cis-miR-96565
UCGCCUACUUCAUACACAGGA
>cis-miR-96577
AGGAUUGUAAGUGGCGUGUU
>cis-miR-96588
AACUGGAACAAUUUUGCGGCU
>cis-miR-96608
AAGAACAACUGUUGAAGAUC
>cis-miR-96639
UCCCUAUAUCACGUAAUGAUUUGA
>cis-miR-96645
CAGUGAUGUAGCAACAGAGGU
>cis-miR-96659
UCACCGGGUAGACAUUCAUCC
>cis-miR-96678
AACUGGAACAAUUUUGCAGCA
>cis-miR-96695
AUAAACAGUUUUAUCCGGUAAAGC
>cis-miR-96703
CUCGGAUUCGUUCGGUCGGCA
>cis-miR-96788
UGAAAGACGAUGGUAGUCAGA
>cis-miR-96822
AACCCUGUAGACCCGAGUUGA
>cis-miR-96825
UGGAUGUGGUUGAUGGGAUUACUGG
>cis-miR-96847
AAAACAACACCUUACACUCG
>cis-miR-96901
UGCAAUGUUGUGAAGUAUGUAC
>cis-miR-96959
UCACCGAGUAGACAUUCAUUCAC
>cis-miR-96961
GGCUUGCUUACGUUUUCCUUUUGGCG
>cis-miR-96969
GUUGGCACUGAUGAAGACGC
>cis-miR-97013
GAGACGGCGGCUUGUGGUU
>cis-miR-97043
UAAAGUAGACAGCAUGUAG
>cis-miR-97122
UCGGAUUCGUCCGGUCGGCG
>cis-miR-97129
UGGAAUGUUGUGAAGUAUGUAUU
>cis-miR-97176
GGUAGUGAGUUGUAUGACCGUA
>cis-miR-97177
GGGCGAAACCGGUCGUGGGCA
>cis-miR-97219
UGAAAGCCGAUGGUAGUGAG
>cis-miR-97221
AGGUGUCUACUUCUUAGAGGGAC
>cis-miR-97269
GUUGGUGGUGCAUGGCCGUUCUUA
>cis-miR-97328
AUACUGGUGGAACAACAGAC
>cis-miR-97345
AUUGAGGACUCGGGAGUAGGUGU
>cis-miR-97385
UUGGUGGUGCAUGGCCGUUCUUAGU
>cis-miR-97413
UUACCAUGGCAUCUACCUCU
>cis-miR-97415
UGAAAGACGAUGGUAGCGGGAU
>cis-miR-97489
UCAAGGGACGUGUGUAUCAAU
>cis-miR-97498
GCGAGGCUGGUGUAAUGGUUUU
>cis-miR-97506
UCACAGCCAGUAUUGAUCAACG
>cis-miR-97530
CUAAGGCAUUUGUUGGGUACA
>cis-miR-97532
UAUUGUACUUUCCUUCGCCUUG
>cis-miR-97538
AUCAAUACACCUUUUGGGUU
>cis-miR-97548
UGACUAGAAGGUGCACUCACUU
>cis-miR-97639
UGAAAUACUUGAGUAGUGAGACGC
>cis-miR-97651
GAAGUGCUCAUAGAACGGUUA
>cis-miR-97678
UCGUAUCCCACCUCUGACACCA
>cis-miR-97695
UACCAUCUGAGGGAUUAGGACUGAA
>cis-miR-97717
UUAAAGACUUGAGUAGUGAGACGC
>cis-miR-97731
UCACCGGGUAGAUAUUCAUUC
>cis-miR-97768
UUCUGGAUGUGAUGUGCG
>cis-miR-97790
ACGAAGAGUUUGGGUGUUGU
>cis-miR-97797
AUACCUCGAGCCAAUAGUUGAA
>cis-miR-97799
GGGGACUGUAAAAAAAAA
>cis-miR-97806
CAUCUGAGGGAUUAGGACUGAACGCCU
>cis-miR-97881
CAUACUUCGAAGAUCGUGUAU
>cis-miR-97892
CUGAGAUUCAACUACUUCAGCU
>cis-miR-97938
AGGUGCUGUUGGUGGUGCAU
>cis-miR-97941
UAGACGACGAGACGCUGCAGUU
>cis-miR-97953
GGUAGUGAGUUGUAUGACCGAA
>cis-miR-97975
CAGAUUGAUAGACGCGGAAUUUU
>cis-miR-97998
AGGCCAGGUCGAUGUGCU
>cis-miR-98007
UAGUAGAACGUCUACCUCGGAU
>cis-miR-98093
GCGAGACUGGGGUAAUGGUUAU
>cis-miR-98102
AUCCUGGAACUGCAGCAUUAA
>cis-miR-98110
AUGUACAUCUCACCGGCCUUU
>cis-miR-98173
UGGGCAGCACAUGGACGGUUUUU
>cis-miR-98186
UGAAAGACGAUGGUUGAGA
>cis-miR-98190
UGAAAGACGAUGGUAGAA
>cis-miR-98208
AUUCGUUCGGUCGGCGUU
>cis-miR-98211
UCAGCUGUAGUGCUUCUUUGCUGGCA
>cis-miR-98223
UUUGUGGCAAUUUGGAUGGUUU
>cis-miR-98255
AGACUCACCUGAAACCCAGC
>cis-miR-98281
GGAGGUAGUUCGUUGUGGGGUAA
>cis-miR-98315
CAUCCUGGAACUGCAGCAUUUU
>cis-miR-98349
CAUAAUCUGAAGGCCGUGA
>cis-miR-98356
UAACUAGAAAGUGCACUCACUU
>cis-miR-98407
GCGAGACUGGUGGAAUGGUU
>cis-miR-98408
AGCUCGCUGGACAGGCCGGCUUU
>cis-miR-98416
GGAGGUAGUUCGUUGGGUGGUAU
>cis-miR-98440
AGGACUUGCUGGACAAGACUC
>cis-miR-98463
CCUGGAUUGUAAGUGGCGUGUAU
>cis-miR-98484
GCGAUGCUGGUGUAAUGGUU
>cis-miR-98590
UGAAAGCCGAUGGUAGUGAGAUU
>cis-miR-98597
CACAGCUGGUAGGUAUUUGUAU
>cis-miR-98603
GAACUGGACGACGUGCUUGCUCU
>cis-miR-98627
AGAUAUGUUUUGGUUACUUGGU
>cis-miR-98630
GAGUUGAACUGUGAGCUCUGUG
>cis-miR-98660
UUAGAUUCAACUACUUCAGCUG
>cis-miR-98700
UGAUACGUAUGGUUUUCGGUUA
>cis-miR-98703
GCGAGACUGGUGUAAUUGU
>cis-miR-98710
UGAAAGACGAUGGUAGUGGGAA
>cis-miR-98792
AAGGUGACUUGGUGUUGGUU
>cis-miR-98822
CAAACAGACACACACGGAUCA
>cis-miR-98824
UCGUUUCCCGGUCGGCGCACCA
>cis-miR-98834
AUCCUGGAACUGCAGUAUUA
>cis-miR-98862
AAUCUCAAGGGACGUGUGUA
>cis-miR-98886
UGGAUGUACAUCUCAACGGCU
>cis-miR-98898
UCUUGCUGUUGUGGUUAAACC
>cis-miR-98905
GCAACCACCACGAUGUCUGAA
>cis-miR-98923
GGCGAAACCGGUCGUGGGCUUU
>cis-miR-98929
GGUGCCAUUGUAGUUGCUUCGG
>cis-miR-98933
AAAUAAAGUAGACAGCAUGUUU
>cis-miR-98942
GUGUCGGGGGCGGACGGCAC
>cis-miR-98990
AAGUUUUGCUUGUUUAUUCU
>cis-miR-99000
UGAUAUGUAUGGUUUUCGGG
>cis-miR-99033
UGGAAUGUUGUGAAGUAAGUAC
>cis-miR-99056
AAUCUCAAGGGACGUGUAUA
>cis-miR-99077
UAUUGCACUUUUCUUCGCCUUG
>cis-miR-99107
UGGAUUCGUUCGGUCGGC
>cis-miR-99117
CCCUAUAUGGCGUAAUGAUUUGA
>cis-miR-99132
UGGAGUUGAACUGUGAGCUCUGUGGAUU
>cis-miR-99175
UCAUACAAACUCUAGAAA
>cis-miR-99202
GUGAAAGUGAAGGUCUGGA
>cis-miR-99250
UGGAAUGUGGCGAAGUAUGGUCUA
>cis-miR-99294
CGUGUCUCGGUGGGACCUCCA
>cis-miR-99356
UGGAAUGUUGUGAAGGAUGU
>cis-miR-99383
UGAUACGUAUGGUUUUCGGUU
>cis-miR-99409
GUGCCAUUGUAGUUGCUUCGG
>cis-miR-99436
UGAUGAUGUAGCAACAGAGGUU
>cis-miR-99488
CACACCUUUUGGGUUAUUCC
>cis-miR-99498
AUAUGACGCAAUGAUUUGA
>cis-miR-99521
CACAGCCAGUAUUGAUGAAA
>cis-miR-99528
CAGCUGUAGUGCUGCUUUGCUGGCAU
>cis-miR-99546
GCCCUAGUAUCGCAGUCGG
>cis-miR-99547
GUCGGAGACGGCGGCUUUUG
>cis-miR-99591
CUGAGGGAUUAGGACUGAACGCCU
>cis-miR-99617
CAGCGACUGCUUCUAACCUCA
>cis-miR-99628
CCACUAAUAGGGAACGUGAG
>cis-miR-99647
AAGGAGAAGGAGAAGGAGAA
>cis-miR-99648
AAUUGAGGACUCGGGAGUAGGUGU
>cis-miR-99662
UAUGCACAGCUGGUAGGUAUAU
>cis-miR-99672
ACGGUAACAACUUUAGAGACAA
>cis-miR-99678
GCAUCCAAGCUAUUGCCUUCA
>cis-miR-99680
UUGAUCAUUUAGAGGAAGU
>cis-miR-99682
GCAUUGACUUUACUUAGCUGAU
>cis-miR-99719
UGCGAUUCAACUACUUCAGCUG
>cis-miR-99728
CGGAUGGCGGAAUUUCUCGGGG
>cis-miR-99734
UGGUAUGUAUGGUUUUCGGU
>cis-miR-99807
GAGAAGUGACUCUGAAAGGC
>cis-miR-99814
UAUCACAGUCCUGCUUAGGGGA
>cis-miR-99818
GUUCAUACUUCGAAGAUCGUAA
>cis-miR-99849
AGUAGCAAAUAUUCAAGUGAGA
>cis-miR-99852
UGCUGCGUCCGCCUCGGUGG
>cis-miR-99901
GGAUUCGUUCGGUCGGCGUUU
>cis-miR-99905
GGGACUCGAACCGCAGCGGAU
>cis-miR-99930
GUUGCUGCGUCCGCCUCGGUGGA
>cis-miR-99941
CGUGUCCUGCCAGGGUCGCC
>cis-miR-99942
UAUCCCGGCUAGGCCCCCA
>cis-miR-99968
AUGGAAGUCGGAACCCGCUAAGGA
>cis-miR-99973
GUGAAAGACGAUGGUAGUGA
>cis-miR-99977
CUAUCUGACGUAAUGAUUUGA
>cis-miR-100044
UUUCCCGGCCGGUGCACCA
>cis-miR-100103
UGAGAUCGCGACUAAAGCUCGAAC
>cis-miR-100119
UGGACACGCUGAAUGAGGGUUU
>cis-miR-100120
UGGAAGACUGGUGAUAUUUUGU
>cis-miR-100211
UGCAAAUUGACGGGACAUAGUG
>cis-miR-100229
AGUGGUUAAGGCUUUGGAUU
>cis-miR-100244
UGCCCGGUAUAUGAUAGUGAA
>cis-miR-100247
UGAACUGGACGACGUGUUUUU
>cis-miR-100248
GAAUUGAGGACUCGGGAGUAGGUGUAA
>cis-miR-100263
AGACGAUACAAGAACUUUAGAA
>cis-miR-100277
AGACGACCAAACUUGAUCAUUUAGAGG
>cis-miR-100283
GAUCUGACACUUCCAACUCU
>cis-miR-100332
GCUAGACUGGUGUAAUGGUUA
>cis-miR-100469
UGGAAGACUGGUGGUAUGUUGUU
>cis-miR-100475
CGAAGUGAAAGUGAAGGUCUGGCUUG
>cis-miR-100509
CGUGGUGAGCAGGAAGCUUCGGG
>cis-miR-100511
UGGACACGCUGAAUGAGGGU
>cis-miR-100512
CAAGUAAUCGUCAGUGCGCCU
>cis-miR-100562
UGAAAGACUUGAGUAGUGAGACGCUGU
>cis-miR-100594
GAGAAUCAAGCGGGAUUUCG
>cis-miR-100657
UAAAGACGAUGGUAGUGAGA
>cis-miR-100666
AAAUUCGUCUAGAUGAGGUAU
>cis-miR-100712
AGAAGGAAGUAUGAGGGCUG
>cis-miR-100713
CUUCAUACCUCCGGAGUUCC
>cis-miR-100733
UCUGGGGUGAUGGUGCCG
>cis-miR-100737
UCCCUCUAUGACGUAAUGAUUUGA
>cis-miR-100764
UGCUGAGAAGACGACCAAACUUGAUC
>cis-miR-100773
GGGGAUGUAGCUCAGCGGUAGAGCUUC
>cis-miR-100777
CUUGCUUACGUUUUCCUUUUGGCGCU
>cis-miR-100796
UGAGAGACGAUGGUAGUGAGAUU
>cis-miR-100809
CCUGGAUUGUAAGUGGCGU
>cis-miR-100812
AGAAAGAUGCAGCUGAGCUCA
>cis-miR-100815
UGACUGGAAAGUGCACUCACUU
>cis-miR-100832
ACAACUGUUGAAGAUCCCUCUU
>cis-miR-100864
UGAUAUGUAUGGUUUUCGGUUUUU
>cis-miR-100873
UUUGAUUUGUUGGUUUAUCA
>cis-miR-100888
AACACAUACAGACCAGAUUCA
>cis-miR-100906
CGAAUUAUUGGACAACGACGUUU
>cis-miR-100945
UCCCUAUAUGACGUAAUGAUUUU
>cis-miR-100962
GCUGGUGAGUGUGGUUUGAGCUUGG
>cis-miR-100975
GGAUUCGUUCGGUCGUCGGU
>cis-miR-101013
GCUGGUGAGUGUGGUUUGAGCUUG
>cis-miR-101044
UCGCCGGGUAGACAUUCAUUCAC
>cis-miR-101085
CAGCGACUGCUUCUAACCUCU
>cis-miR-101112
UGGUAGAACAACAGACCAGU
>cis-miR-101131
CCGGGUGUCGGGGGCGGACGGCACG
>cis-miR-101143
CCUAUAUGACGUAAUGAUCUGA
>cis-miR-101157
UUCUGAAAAGACGACCAAACUUG
>cis-miR-101177
AAGAAUGACAAAUGACGCUCUUAU
>cis-miR-101224
AGGAGUGCAUCAUCCCCUGGAAU
>cis-miR-101230
CAUGAAUAGACGCUGUAUUGUU
>cis-miR-101232
UGAAAGACGAUGGUGGUGAGAUA
>cis-miR-101246
UCACCGGGUAGACUUUCAUUCA
>cis-miR-101255
AGAAAGACUUGAGUAGUGAGACGC
>cis-miR-101256
AGAUGUGUUUGGGUUACUUGGU
>cis-miR-101261
AUACCUCGAGCCAAUAGUUG
>cis-miR-101278
AAGUGACUCUGAAAGGCCCUUU
>cis-miR-101304
CAUGACGUAAUGAUUUGA
>cis-miR-101327
UCACAGCCAGUAUUUAUGAA
>cis-miR-101330
UGGAAUUUUGUGAAGUAUGU
>cis-miR-101350
GUCUACUUCUUAGAGGGACAAGCGGC
>cis-miR-101358
UGAUAUAUAUGGUUUUCGGUU
>cis-miR-101398
GCGAGACUGGUGUAAUGGGU
>cis-miR-101409
UGAAGGACUUGAGUAGUGAGACGCU
>cis-miR-101411
GCUUUGUCUGGUCGGGAUGGCAGGUAGCCC
>cis-miR-101414
AAGACGACUGGGACAAAC
>cis-miR-101417
AACCUCAGAUCGUUCAGU
>cis-miR-101420
UCACCGGGUAGAGAUUCAUUCAC
>cis-miR-101461
GUGGCGGAAUUUCGCGGGGUCGGGA
>cis-miR-101502
AAGACGAUACAAGAACUUU
>cis-miR-101520
GAAAGUGAAGGUCUGGCUUGUCC
>cis-miR-101534
AACAAAGCCCUAGCACUUAUA
>cis-miR-101544
UGGAAGACGAUGGUAGUGAGAUA
>cis-miR-101551
GAUCCCGGUCGGGCCCCCA
>cis-miR-101599
CAUAUCCCGGUCAGGCCCCC
>cis-miR-101603
UGAAGGACGAUGGUAGUGAGAUU
>cis-miR-101636
CUUCCCUACAGUGCACCAUUAA
>cis-miR-101654
GUGAGCCUGAGUGGAGCCGCCACGGGUG
>cis-miR-101765
UUAUAUGUAUGGUUUUCGGUUA
>cis-miR-101770
UCCCUAUAUGACCUAAUGAUUUGA
>cis-miR-101832
GGUUAGAGGCCGUUCGUAGG
>cis-miR-101875
ACCGGGUAGACAUUCAUCCGC
>cis-miR-101907
UCACCGGGUAAACAUUCAUUCAC
>cis-miR-101929
UGAAAGACGUUGGUAGUGAGAUU
>cis-miR-101957
CGUAAGACGAUACAAGAACUA
>cis-miR-102029
GGGUGCAGAUCUUGGUGG
>cis-miR-102031
GCGCGGCUGGUGUAAUGGUUAUC
>cis-miR-102046
GGUGGAGUUGAACUGUGAGCUCUGUG
>cis-miR-102056
UGAAAGACGAUAGUAGUGAGAUU
>cis-miR-102058
CUCACUUCCCUACAGUGCAC
>cis-miR-102093
AGCACGACAGCUACUAUCGA
>cis-miR-102119
GAACUGGACGACGUGCUUGCAUAU
>cis-miR-102223
CGCCAGCUACUGUCGACGGGUAU
>cis-miR-102256
CAAAUCCCGGUCAGGCCCACC
>cis-miR-102273
GAGGAGGAGGAGGAGGAGGC
>cis-miR-102299
UGAAAGACUUGAUUAGUGAGACGCU
>cis-miR-102376
CAAGGCUUGCUUACGUUUUCCUUUUG
>cis-miR-102383
UCAAGGGACGCGUGUAUCAUUU
>cis-miR-102433
AGGGUGCUAUAGCUGAACGA
>cis-miR-102460
ACAACUGAACAGCUUCUGCAU
>cis-miR-102471
UGACUAUAAAGUGCACUCACUU
>cis-miR-102545
AAACAACACCUCACGGUCGC
>cis-miR-102558
GGGGAUGUACCUCAGUGG
>cis-miR-102569
CUGGAUUGUAAGUGGCGUG
>cis-miR-102634
GUUGAGGAGGUAGAGGCG
>cis-miR-102686
UAAAAACGGUGACAACUUUA
>cis-miR-102694
AGAGAUUCAACUACUUCAGCUG
>cis-miR-102709
CGGGCCCCUGUUCGGGCGCCA
>cis-miR-102711
UAUGCUAGCAUAUACUGCUUU
>cis-miR-102771
UGGAAGACUGGUGAUAUGUCGUU
>cis-miR-102780
UGAAAGACGAUGGUAGGGAGAA
>cis-miR-102796
UGACUAGAAAGUGCCCUCACUU
>cis-miR-102852
AGAUAUGUUUGUGUUACUUGGUG
>cis-miR-102857
UGAUAUGUAUGUUUUUCGGUU
>cis-miR-102863
ACGACUGCGACAAACACUAUU
>cis-miR-102876
AGAGACUCACCUGGAACC
>cis-miR-102975
GCGAGGCUGGUGUGAUGGUU
>cis-miR-102986
CGCUGUCUUGCUGUUGUG
>cis-miR-102999
CAUCUGAGGGAUUAGGACUGAACGCC
>cis-miR-103032
CCCUAUAUGACGUAAUGAUUCGA
>cis-miR-103041
GUGGAUGUACAUCUCACCGGUAU
>cis-miR-103047
CUGGAAUAACUUUGCGGCCUAU
>cis-miR-103073
UGUAGAAUAAGUGGGAGAUGAGCUUCGG
>cis-miR-103121
UGAUAUGUACGGUUUUCGGUUA
>cis-miR-103188
UCAGCGACUGCUUCUAACCUA
>cis-miR-103240
UGAAAGACGAUGGUAGUCAGAUG
>cis-miR-103270
CAAGGCUUGCUUACGUUUUCCUUUU
>cis-miR-103279
GCUGGUUUUUCUGUUGCUGC
>cis-miR-103281
GCGAGGCUGGUGCAAUGGUU
>cis-miR-103326
UCAGAGCCAGUAUUGAUGAACG
>cis-miR-103335
CGUUCCUCAUACCUCCGGAGUU
>cis-miR-103466
GGAGGUAGUUCGUUGUGUGGGU
>cis-miR-103467
CCUGGAUUGUAAGUGGCGUGUUA
>cis-miR-103472
GAGAUCACAGACGACAAGCG
>cis-miR-103473
UGGGAUGUUGUGAAGUAUGU
>cis-miR-103476
UGUCUUGCUGUUGUGGUUAAAC
>cis-miR-103484
CCAGAUCUGACACUUCCAACUCA
>cis-miR-103496
AAGGGACGUGUGUAUCAAGC
>cis-miR-103506
CCUGGAACUGCAGCAUUAUUAU
>cis-miR-103528
GACUCACCUGGAACCCAGCUAU
>cis-miR-103530
UGAGAGACUUGAGUAGUGAGACGCU
>cis-miR-103548
UUCAUCCCGGCUAGGCCCCCA
>cis-miR-103587
GCGAGGCUGGUGGAAUGGUUAUC
>cis-miR-103596
AGAGGCCAUUGAACACUGCGUA
>cis-miR-103608
GGUCCUACCAGGGUCGCCA
>cis-miR-103665
AGAUGACCAAACUUGAUCAU
>cis-miR-103677
UAAAUGCAUUUUCUGGCCCGG
>cis-miR-103689
CACCGGGUAGACAUUCAUCCGCA
>cis-miR-103722
UUAUUGAGCUGAUUGACC
>cis-miR-103745
AACGUGUGGUGUUCGGUCUGU
>cis-miR-103767
UGAAAGACGAUGGGAGGGAGAUA
>cis-miR-103768
ACUGCCAUCCUGACUGCAUG
>cis-miR-103835
AACUGGAAUAACUUUGCGGCUUU
>cis-miR-103894
CGAGUCUCGGUGGGACCUCCA
>cis-miR-103906
UGAAAGACGAUGUUAGUUAGAU
>cis-miR-103925
AAGGUAGAUGAGAACGGACGAUUG
>cis-miR-103954
UGGGAUUCAACUACUUCAGCUG
>cis-miR-103970
CAUACCUCCGGAGCUCAUCCU
>cis-miR-103973
AGACGGUAACAACUUUAGAG
>cis-miR-103989
GCUUGUGGUGUGUGCGUGCGUGCCAGUC
>cis-miR-103996
AAUAACUUGAACUGGACGACAA
>cis-miR-104007
AGAUGUUUGGGUUACUUGG
>cis-miR-104010
AGGGGUUACCAGGGAGCGAU
>cis-miR-104037
GCUGAGAUACUGCCAGGUUG
>cis-miR-104046
CGGGUCUCGGUGGGACCUCCA
>cis-miR-104068
AAAAUGCACCAUCUACCAGA
>cis-miR-104071
GCCAUGGAAGUCGGAACCCGCUAA
>cis-miR-104081
GUUUCGUGGAUUUUAUCGGCAUU
>cis-miR-104177
AACAACACCUCACGGUCGCU
>cis-miR-104203
GGGGGUAGUUCGUUGUGUGGU
>cis-miR-104240
UGUGGAAGGUGACUUGGUGUUG
>cis-miR-104243
UGGAUUGUAAGUGGCGUGUUC
>cis-miR-104269
CGGAGACGGCGGCUUGUGGG
>cis-miR-104289
AAGGGACGCGUGUAUCAAGCU
>cis-miR-104296
UGAUAUGUAUGGUUUUCGGAUA
>cis-miR-104351
CGGAUGGCGGAAUUUCUCGGG
>cis-miR-104355
GCCGGGAUGAACCUCGGUGGUCCGGGG
>cis-miR-104367
CCUAUGUGACGUAAUGAUUUGA
>cis-miR-104370
AAACCGUUACCAUUACUGAGUUU
>cis-miR-104383
UUAAGGCUUUGGAUUUGAA
>cis-miR-104438
CUCAAGGGACGUGUGUAUCA
>cis-miR-104460
UCAAAUCCCGGCUAGGCCCCC
>cis-miR-104498
CAAGGGACGUGUGUAUCAAGA
>cis-miR-104512
AAGGACUUGAGGCCGGCAUGUU
>cis-miR-104518
UCCCUAUAUGACGUAAUGAUUUCA
>cis-miR-104604
AAAUUACACUUGCAAGCCGU
>cis-miR-104609
UGGAACAACUUUGCGGCCUAU
>cis-miR-104616
GGCGUGAGCCUGAGUGGAGCCGC
>cis-miR-104624
AGCUAUGUUUGGGUUACUUGG
>cis-miR-104648
UGAAAGACGCUGGUAGUGAGAUU
>cis-miR-104651
GACUUGGUGUUGGUUGAUACUCGGA
>cis-miR-104659
GCGAGGCUGGUGUGAUGGU
>cis-miR-104663
AUAAAAGCAUGCCUGAAUCU
>cis-miR-104697
UGAAAUCGCGACUAAAGCUGGU
>cis-miR-104715
GCGAGGCUGGUGAAAUGGU
>cis-miR-104864
GAGACUCACCUGGAACCCAGAU
>cis-miR-104910
GGGACUCGAACCGCAGCGGA
>cis-miR-104920
AGGAGAUUGGACUUACUGAGUUUU
>cis-miR-104924
UGGAUGGUGUGAAUGUGGUAUA
>cis-miR-104965
AAACAACACCUUACACUCGC
>cis-miR-104971
AGAAUAUUGGUAGAACAACAAA
>cis-miR-104975
AAUUACACUUGCAAGCCGUC
>cis-miR-105009
UAGUAGAACGUCUACGUCGGA
>cis-miR-105025
UCUCAAGGGACGUGUGUAUCU
>cis-miR-105057
GAAGUUCUGCUUGUUGAUUCU
>cis-miR-105070
UCACCGGGUAGACAUUCAUUCACUU
>cis-miR-105142
UCAGCUGUAGUGCUGCUUUGCU
>cis-miR-105196
GAUCUGAGCGUUGUACAGGAU
>cis-miR-105200
AACAGCAGUUGGCCAUGGGUCAGGC
>cis-miR-105218
GCAAUAACCAAAUUCUGCUAA
>cis-miR-105223
UAAAUGCAUUUUCUGGCCCGUAUUU
>cis-miR-105241
UAUACGACGUAAUGAUUUGA
>cis-miR-105260
UGAAAGACGAUGGUAUUGAGAUGU
>cis-miR-105306
GUUAAGGCUUUGGAUUUGAA
>cis-miR-105323
AAGUGACUCUGAAAGGCCCUUUUU
>cis-miR-105333
UCGGAGACGGCGGCUUGUGGGGU
>cis-miR-105413
AUGACAAAUGACGCUCUUA
>cis-miR-105440
GGAGGAGGAGGAGGAGGAGGC
>cis-miR-105460
UAUCACAGCCCUGCUUGGGACC
>cis-miR-105461
UGACUAGACAGUGCACUCACUUC
>cis-miR-105467
GUUGCUGCGUCCGCCUCGGUG
>cis-miR-105493
UGGAAGACGAUGGAAGUGAGAU
>cis-miR-105556
UCGAGGCUGGUGUAAUGGUUA
>cis-miR-105698
GCGAGACUGGUGUAAUGGGUAU
>cis-miR-105700
GGGUUACCAGGGAGCGAUUU
>cis-miR-105704
GGAAUGUUGUGAAGUAUGUA
>cis-miR-105743
GAAGUGCUCAUAGAACGGUU
>cis-miR-105758
GAACAGCAGUUGGCCAUGGGUCAGGCGGU
>cis-miR-105801
CAGACCUGCACUCACGCCACU
>cis-miR-105826
AGUGACUCUGAAAGGCCCUUUUU
>cis-miR-105868
UACCAUCUGAGGGAUUAGGA
>cis-miR-105906
GAUUCCGGCUUGUUUUCUAU
>cis-miR-105914
UCACAGGGUAGACAUUCAUUCA
>cis-miR-105962
CGGGUGUCGGGGGCGGACGGCACGUU
>cis-miR-106003
AUGAAGAUAGAUUGUAGCAA
>cis-miR-106010
GCGUCCGCCUCGGUGGAUGUGGUUGAUGG
>cis-miR-106012
UUGGUGCCAUUGUAGUUGCU
>cis-miR-106022
AUAUAAACAGUUUUAUCCGGUAAAG
>cis-miR-106045
GCGAGGCUGGUGUAAUUGUUAU
>cis-miR-106080
AGAUCUGACACUUCCAAC
>cis-miR-106081
UCACCGGGUAGACAUUUAUUC
>cis-miR-106084
UGGAAUGUUGUGAAGUAUGUACGG
>cis-miR-106099
UGAUAUGUAUGGGUUUCGGUUAU
>cis-miR-106117
GUUGGAAUUCUCGCAGUUUG
>cis-miR-106152
AGCAGCUUUUGUGUGUACUCU
>cis-miR-106216
GCGAGACUGGUGUAAUGGUA
>cis-miR-106221
UGGCCAUGGAAGUCGGAACCCGCUAAG
>cis-miR-106222
UAAUUUGAGUUGUUGGUUUA
>cis-miR-106232
UCCCAGCCAGUAUUGAUGAACG
>cis-miR-106235
AGUUGGCCAUGGGUCAGGCGGUCCUAA
>cis-miR-106248
UCACAGCCAGUAUUGUUGAACG
>cis-miR-106254
UGAAAGACCUGAGUAGUGAGACGCU
>cis-miR-106265
UCACCGGGUAGACAUUCAUUCGC
>cis-miR-106293
AAUCCCGGUCGGCGCACC
>cis-miR-106308
CGGUGGUUGGUGGUGCAUGGCCGU
>cis-miR-106338
UGAAAGACGAUGGUAGAGAG
>cis-miR-106346
UGAGGGAUUAGGACUGAACGCCUCU
>cis-miR-106351
GAACUGGACGACGUGCUUG
>cis-miR-106353
GGAACAGCAGUUGGCCAUGGGUCAG
>cis-miR-106373
GUGAGGCUGGUGUAAUGGUU
>cis-miR-106375
UGAUAUGUAUGGGUUUCGGGUA
>cis-miR-106391
UUUCGGAUUCGUUCGGUCGGCG
>cis-miR-106393
UCAUACUUCGAAGAUCGUGUAU
>cis-miR-106426
GCCAGGUCGAUGUGCUGC
>cis-miR-106453
CUGAUUGUCCAUUCGCAUUUCUU
>cis-miR-106509
AUAUUGGUAGAACAACAAAC
>cis-miR-106527
UGAAAGACGAGGGUAGUGAGA
>cis-miR-106552
UGAUAUGUCAUCACAGGAAGU
>cis-miR-106594
GCGCAGGUGUCUACUUCUU
>cis-miR-106628
AGGGAAUUGUUCAUCGCU
>cis-miR-106631
GCGAGACUGGUGUAAUGGAU
>cis-miR-106703
GCGCAGGUGUCUACUUCUUAGAG
>cis-miR-106708
GGGUGCAGAUCUUGGUGGUAGUAGC
>cis-miR-106721
GCGGUGCUCAUUGCCUCUCUGGGGUG
>cis-miR-106728
AGAGACUGCCAUAUUGUAGAU
>cis-miR-106767
CAGAAGGAAGCACGAGGGCU
>cis-miR-106777
GGCUGGUUUUUCUGUUGCUGCGUCCGCC
>cis-miR-106782
GGAUUCGUUCGGUCGGCGGCU
>cis-miR-106801
GUAAGACGAUACAAGAACUUUA
>cis-miR-106830
GCGAGACUGGGGUAAUGG
>cis-miR-106858
UGAUUGUCCAUUCGCCUUUCUU
>cis-miR-106881
AAAUGCACCAUCUACCCGAGAU
>cis-miR-106927
CAUUACCCGCGUUAAAUCACA
>cis-miR-106949
CUGAAAGACGAUGGUAGUGAGAUGU
>cis-miR-106992
UCGUAAGACGAUACAAGAACA
>cis-miR-107017
AGAAUACUGGUAGAACAACU
>cis-miR-107034
AAGGUGACUUGGUGUUGGU
>cis-miR-107086
GAGACGGCGGCUUGUGGUGUGUGCGUG
>cis-miR-107094
UUGGCCAUGGGUCAGGCGGUCCU
>cis-miR-107117
UUCCAGUUUAUGACGGGUUG
>cis-miR-107132
GCCUAUAUGACGUAAUGAUUUGA
>cis-miR-107148
UUCUGGAACUCCGACGACUGAU
>cis-miR-107175
UGGAAGACUGGUGAUACGUUGUU
>cis-miR-107180
AACGUGUGGUGUUCGGUCUG
>cis-miR-107181
UGACUAGAAAGUGCACUCAUUUC
>cis-miR-107200
UCACAGCCAGUAUUGAUGAACGUA
>cis-miR-107227
CCAUCUGAGGGAUUAGGACUGAACGCC
>cis-miR-107233
GAAAGGAACUGACAGCAUGAU
>cis-miR-107252
UGGAGUUGAACUGUGAGCUCUGA
>cis-miR-107284
ACAGCCAGUAUUGAUGAACU
>cis-miR-107347
UCGGAUUCGUUCGGUCGGCGGC
>cis-miR-107421
AAGGCAUUUGUUGGGUACUCA
>cis-miR-107422
UGGACACGCUGAAUGAGGGUU
>cis-miR-107426
AGAAGAGACUCUGAAAGGCCAU
>cis-miR-107485
UCUGAUUCGUUCGGUCGGCG
>cis-miR-107500
UGUUGGCACUGAUGAAGACG
>cis-miR-107542
GUUAAGGCUUUGGAUUGG
>cis-miR-107555
AGCCUGAGUGGAGCCGCCACGGGU
>cis-miR-107587
UAUUGCGCUUUCCUUCGCCUUG
>cis-miR-107652
GUGCCAUUGUAGUUGCUU
>cis-miR-107661
AUUUCGACCGUAGUGGAUAA
>cis-miR-107679
CCCUAUAUGACGUAAUGAUUUGG
>cis-miR-107733
UAUUUCACUUUCCUUCGCCUUG
>cis-miR-107776
ACCUAUAUGACGUAAUGAUUUGA
>cis-miR-107832
CGGGUGUAAUCAGCUGACCACAUCG
>cis-miR-107896
UCGGUCCUGCCAGGGUCGCCA
>cis-miR-107897
UGGAAGACUGGUGAUAUGUUGA
>cis-miR-107900
UGGCCAUGGGUCAGGCGGU
>cis-miR-107919
GUGAGGAUUGACAGAUUGAUAG
>cis-miR-107924
GGCCAUGGAAGUCGGAACCC
>cis-miR-107926
CGAGACUGGUGUAAUGGUUAU
>cis-miR-107983
GGAGAUGGCUGGAGGAGA
>cis-miR-108032
CUCGGAUUCGUUCGGUCGGCU
>cis-miR-108033
AAAACCAAAUUGAUUUGCA
>cis-miR-108176
CGGGUGCAGAUCUUGGUGG
>cis-miR-108230
UGAGAUCGUGACUAAAGCUGG
>cis-miR-108238
ACGAAAGAGGCCAUUGAACA
>cis-miR-108241
AGACUGCCAUAUUGUAGACAUCA
>cis-miR-108261
GUGCCCCUGUUCGGGCGCCA
>cis-miR-108337
AUCUCGGAUUCGUUCGGUCGGCGGGU
>cis-miR-108394
GGGGAUGUAGCUCAGCGGGAG
>cis-miR-108421
CCUGGAUUGUAAGUGGCGUGUUUA
>cis-miR-108466
AGAAGGUGGGUGGAGGUGAGCGAC
>cis-miR-108479
UGAAAGACUUGAGCAGUGAGACGCUU
>cis-miR-108511
GGUGGCGGAAUUUCGCGGGGUCGGGA
>cis-miR-108526
GGAGGUCGUUCGUUGUGUGGU
>cis-miR-108583
UGAUAUGUCUGGUUUUCGGUU
>cis-miR-108658
UGACUAGAAAGUGCACUCAA
>cis-miR-108671
GACGGAAGUGCACCACCAGGA
>cis-miR-108716
AUACUGGUAGAACAACAGAC
>cis-miR-108745
UAAAGUAGACAGCAUGUAGAAAA
>cis-miR-108808
AGGAGAUUGGACUUACUGAGAAA
>cis-miR-108839
CAGUUGGCCAUGGGUCAGGCGGUC
>cis-miR-108846
GCGAGGCUGGAGUAAUGGUUAUC
>cis-miR-108856
GGGUAAGGCUUUGGAUUU
>cis-miR-108859
UAAGACAUUUGUUGGGUACU
>cis-miR-108862
CUCGGAUUCGUUCGGUCGGCGG
>cis-miR-108874
UGAGAUCGCGACUAAAGCCGGU
>cis-miR-108936
GAACGGGCUUGGUGGUGCAU
>cis-miR-108937
AGAAGUGACUCUGAAAGGCCA
>cis-miR-108943
AGGGAAUUGUUCAUCACUGGAA
>cis-miR-108973
CGCAAAACAAGAACAGGACA
>cis-miR-108988
UAAGGCUUUGGAUUUGAAA
>cis-miR-109042
UGAAACACGAUGGUAGUGAGAU
>cis-miR-109064
UCACCAGGUAGACAUUCAUUC
>cis-miR-109079
CACUGUAGCUUGAUACACGCAUU
>cis-miR-109096
AUGAAUAGACGCUGUAUUGUAU
>cis-miR-109102
UGUCCGGACUGAGGUGAGAUCCUG
>cis-miR-109115
ACAACUGUUGAAGAUCCCUCU
>cis-miR-109130
CCUCGGUGGAUGUGGUUGAU
>cis-miR-109171
UGAAAGACUUGUGUAGUGAGACGC
>cis-miR-109205
UCUGGUCGGGAUGGCAGGGA
>cis-miR-109216
CGAGAUUCAACUACUUCAGCUGU
>cis-miR-109312
GUAAUUUGAGUUGUUGGUUUA
>cis-miR-109386
AUGGCGGAAUUUCUCGGGG
>cis-miR-109392
UGCUGAGAAGACGACCAAA
>cis-miR-109473
CGACAGAAUCAAAAGCAGCU
>cis-miR-109487
UCACAUCCAGUAUUGAUGA
>cis-miR-109561
GAUCCCGGGUCACGGCACCA
>cis-miR-109593
CACGGCAUUGACCCAACCGGCACU
>cis-miR-109598
CAGAAGUGCUCAUAGAACGGAA
>cis-miR-109634
UGAAAGAAGAUGGUAGUGAGA
>cis-miR-109646
UAUCACAGCCCUGCUUGGGAUU
>cis-miR-109661
GCGAGACUGGAGUAAUGGUUAU
>cis-miR-109755
UGGAAUAACUUUGCGGCCUAUA
>cis-miR-109774
UGCAUACUCGAUAUCUGUGAA
>cis-miR-109795
UGAUUGUCCAUUCGCAUUCUU
>cis-miR-109801
AGAUAUGUCUGGGUUACUUGGUG
>cis-miR-109802
ACCGAAAGGGUGCUACAGCU
>cis-miR-109817
UGAUAUGUUUGGGUUACUUGGU
>cis-miR-109846
GUUCGAGCCCCUGUUCGGGCGCCA
>cis-miR-109851
UGGAAUGUUGUGAAGUAUGUAUUU
>cis-miR-109869
CUUUCCCACCAUGCAUGACAA
>cis-miR-109875
UUUGAUUCUGUCGAUCGGUC
>cis-miR-109898
AUGCACCAUCUACCCGAGAA
>cis-miR-109944
UCCAGAGACUGAAUAUGAAGAA
>cis-miR-109951
UUUUCAGCAACCUUAUGAGUAU
>cis-miR-109988
UAUUGCACUUUCCUUCGCCUAA
>cis-miR-110008
AGGGUGUUACAGCUGAACGAA
>cis-miR-110052
UGAAAGACGAUGGUAGUGAGAUAC
>cis-miR-110084
UAUCACAGCCCUGCUUGGGACUA
>cis-miR-110115
UGACUAGAAAGUACACUCACUUC
>cis-miR-110135
UGGAAGACUGGUGAUAUGUUA
>cis-miR-110170
UAUGACGUAAUUAUUUGA
>cis-miR-110227
UGUAAGACUUGAGUAGUGAGACGC
>cis-miR-110275
UGAGAUUCAACUACCUCAGCU
>cis-miR-110283
UGAGAUCGUGACUAAAGCUGGUA
>cis-miR-110293
CGGGUCCUGCCAGGGUCGCC
>cis-miR-110320
AAACCAAAUUGAUAUGCAAAA
>cis-miR-110337
GAGUGCAUCAUCCCCUGGAAUCGGGU
>cis-miR-110354
GGCGAAACCGGUCGUGGG
>cis-miR-110379
AAGUGACUCUGAAAGGCCCUUAU
>cis-miR-110393
GCGUGUCGACGGCUUUGCUUCCUUC
>cis-miR-110402
UCCCUAUAUGACGUAAUGAUUA
>cis-miR-110416
AGUGCAUCAUCCCCUGGAAUCGGGU
>cis-miR-110418
AGUACAUGUCGUCGUUGGAG
>cis-miR-110451
UUGGUGCCAUUGUAGUUGCUUCGGCA
>cis-miR-110458
ACUCAGUGCAGUACAAACU
>cis-miR-110485
GAGAGACUGCCAUAUUGUAGACAUC
>cis-miR-110501
UGGGAGAGCAUUCGACUGC
>cis-miR-110539
CGCUCACUUCCCUACAGUGCAU
>cis-miR-110540
UGUCGGAGACGGCGGCUUUUG
>cis-miR-110598
UGAAAGACGAUGGCAGAGAGA
>cis-miR-110606
AAGAGACGUGUGUAUCAAGCA
>cis-miR-110625
GAGUUGAACUGUGAGCUCUGUGGAUUUA
>cis-miR-110719
ACUGAACAGCUUCUGCAGUCU
>cis-miR-110725
CGCGAGGCUGGUGUAAUGGU
>cis-miR-110742
GAUCCCGGUCGGCGCACC
>cis-miR-110746
AUUACUGUAUUCUGUAAAUCA
>cis-miR-110749
UGAUGAGAGACUGCCAUA
>cis-miR-110754
CAGCAGUUGGCCAUGGGUCAGGCGGU
>cis-miR-110780
AGGAGUGCAUCAUCCCCUGGAAUC
>cis-miR-110781
ACCCUGAGACUCUUUGGCUGU
>cis-miR-110805
AGGGUUGAGGAGGUAGAGGCG
>cis-miR-110860
GGCUGGUUUUUCUGUUGCUGCGUC
>cis-miR-110896
AAGAAACACAUACAGACCAGAA
>cis-miR-110910
UGAGUGUAGUAAUUGUUGGG
>cis-miR-110918
GGCCAUGGAAGUCGGAACCCGCU
>cis-miR-110936
UCUCAAGGGACGCGUGUAUCU
>cis-miR-110942
UCAAAGACGAUGGUAGUGAGA
>cis-miR-110947
CCUAUAUGAUGUAAUGAUUUGA
>cis-miR-110969
CUGAUAUGUAUGGUUUUCGGUU
>cis-miR-110987
UUCGUUGUUGGUGAAACUGG
>cis-miR-111051
CUUUCCCACCAUGCAUGACAAA
>cis-miR-111091
AUCUCGGAUUCGUUCGGUCGUCG
>cis-miR-111102
AGGAGAUUGGACUUACUCAG
>cis-miR-111111
UGAGAUUCAACUACUUCGGCU
>cis-miR-111173
GUGGUUGGUGGUGCAUGGCCGUUCUUA
>cis-miR-111223
UGAGAUCGCGACUAAAGCUGGUAG
>cis-miR-111242
GCCGGAUGGCGGAAUUUCUCGG
>cis-miR-111264
CUUCCCUACAGUGCACCAUUAU
>cis-miR-111294
UGAAGGACUUGAGUAGUGAGACGCUU
>cis-miR-111322
UCACCGGCUAGACAUUCAUUCA
>cis-miR-111328
UAAGGCACGCGGUGAAUUUCA
>cis-miR-111337
AACAACACCUCACAGUCGCUAA
>cis-miR-111339
CCUAUAUGACGUGAUGAUUUGA
>cis-miR-111348
CUGAAAGACGAUGGUAGUGA
>cis-miR-111352
UCCAGAGACUGCAUAUGAAGA
>cis-miR-111360
AAUGGGGGGACUAAAAAAAAAA
>cis-miR-111403
UGAACAAAGCCCUAGCACUUA
>cis-miR-111418
AUUACUGUAUUCUGUAAAUC
>cis-miR-111447
CAGCUCGCUGGACAGGCCGGUUUU
>cis-miR-111452
AUCACAGCCAAUAUUGAUGCC
>cis-miR-111453
GGCCGGAUGGCGGAAUUUCUCGGGGACGG
>cis-miR-111462
UGAAAGACUAGAGUAGUGAGACGC
>cis-miR-111476
AGUGGUUAAGGCUUUGGACUC
>cis-miR-111503
CGGAUGGCGGAAUUUCUC
>cis-miR-111504
UGUAGAGAGUUGAGGAGGUAGA
>cis-miR-111514
CAUCUGAAGUAAGCGGUCUCU
>cis-miR-111550
AUAUGACGUACUGAUUUGA
>cis-miR-111553
UAAGGCACGCGGUGAAUGUA
>cis-miR-111705
UGUUAUGUAUGGUUUUCGGUUA
>cis-miR-111739
CGGAUUCGUUCGGUCGGCU
>cis-miR-111751
GAGUCUGGAUGUGAUGUGCGACCCGUUC
>cis-miR-111757
AGACCUGGCCAACCUCAGUCU
>cis-miR-111794
AGGAUCAUUACAGUACAA
>cis-miR-111868
AAAGUAGACAGCAUGUAGAACA
>cis-miR-111875
GAAAGACUUGAGUAGUGAGACGUUU
>cis-miR-111881
CUCGGAUUCGUUCGGUCGGCGU
>cis-miR-111892
CGUGGUGAGCAGGAAGCUUCGGGC
>cis-miR-111951
UGAGAUCGCGACUAAAGCUGUUA
>cis-miR-111952
UAGCAAAUAUUCAAGUGAG
>cis-miR-111955
UCACAGCCAGUAUUGAUGAACGGGC
>cis-miR-111962
UGGAACGUUGUGAAGUAUGUAC
>cis-miR-111966
GAUCCCGGUCAGGCCCCC
>cis-miR-111995
GACCAAACUUGAUCAUUUAGAGGAA
>cis-miR-112007
UUUGUCUGGUCGGGAUGGCAGGUAGC
>cis-miR-112085
UGAACUGGACGACGUGCUUUUUUU
>cis-miR-112135
GGCAAGGCUUGCUUACGU
>cis-miR-112146
AGAAGUGCUCAUAGAACGGUA
>cis-miR-112150
UUGAUUCUGUCGAUCGGUCAUUU
>cis-miR-112170
UAUCACAGUCCUGCUUAGGUGACGAA
>cis-miR-112221
CAGAUCCCGGUCAGGCCCCC
>cis-miR-112234
ACUGCCCUCCUGACUGCAUG
>cis-miR-112284
GUGAGCAAAGUUUCAGGUGUGU
>cis-miR-112385
AGAGUGGGAGAUAGGAGGAC
>cis-miR-112391
CCGGAUGGCGGAAUUUCUCGGG
>cis-miR-112392
AGAUCCCGGCUAGGCCCCCA
>cis-miR-112435
UCACAGCCAGGAUUGAUGAAC
>cis-miR-112442
CCCUCUAUGACGUAAUGAUUUGA
>cis-miR-112445
UGUCUUGCUGUUGUGGUUAAACCGGCCU
>cis-miR-112455
UAGAAUAAGUGGGAGAUGAGCUUCGG
>cis-miR-112465
AAUCAAGGGAAUCGUUCAUCU
>cis-miR-112487
UGAGAUCGCGACUACAGCUGGUA
>cis-miR-112510
CGGACACAGCUCUCGGUGGAU
>cis-miR-112517
AACAACACCUCACAGUCGCUA
>cis-miR-112522
GAACAGCAGUUGGCCAUGGGUCAG
>cis-miR-112539
CUAAGGCAUUUGUUGGGUAC
>cis-miR-112541
CUUGAUCAUUUAGAGGAAGUAA
>cis-miR-112544
GAAUGACAAAUGACGCUCUUCU
>cis-miR-112547
UGACGCUGCUACAACGGAGAACGC
>cis-miR-112581
UCACAGCCAGUAUUGAUGAGC
>cis-miR-112634
UAAAAUGCACCAUCUACCCGAGA
>cis-miR-112658
CAGAAGUGCUCAUAGAACGG
>cis-miR-112662
AAACUAUGGACUUUUGUAUAA
>cis-miR-112672
AACUGGAAUAAUUUUGCUGCA
>cis-miR-112675
UAUCACAGCCCUUCUUGGGACA
>cis-miR-112698
GGGGAUGUAGCUCAGCGGUUUUU
>cis-miR-112702
CAGCUGUAGUUCUGCUUUGCUGGCA
>cis-miR-112717
AGGAGACUGGGAUGAGAGGAU
>cis-miR-112721
GAAGUUUUGCUUGUUUAUUCA
>cis-miR-112879
GGCCAGGUCGAUGUGCUGC
>cis-miR-112912
GCGAGCCUGGUGUAAUGGUU
>cis-miR-112969
UCACCGGGUAGAGAUUCAUUCA
>cis-miR-112997
UGCCUAGAAAGUGCACUCACU
>cis-miR-113017
UUGUUGGAUGUGUGGGUGGC
>cis-miR-113020
UAGAAUGUUGUGAAGUAUGUAC
>cis-miR-113044
UGAUGUAGGAACAGAAGUAGUU
>cis-miR-113051
AUGAUGAUGAUGAUGACGAU
>cis-miR-113054
GGGGGUAGUUCGUUGUGUGGUAU
>cis-miR-113107
ACAGUCCUGCUUAGGUGACG
>cis-miR-113127
GUUGGUGGUGCAUGGCCGUUCUUAGU
>cis-miR-113128
GGAGAUGGCUGGAGGAGAAGA
>cis-miR-113157
UGAAAGACGAUGGUAGUGUGAUU
>cis-miR-113212
UGAGAUUUAACUACUUCAGCU
>cis-miR-113251
UUGGUGGUGCAUGGCCGGUC
>cis-miR-113317
AGCUACUAUCGACUGGUACAUA
>cis-miR-113321
GUGUGCGUGCGUGCCAGUCGGUCG
>cis-miR-113323
GCAAGGCUUGCUUACGUUUUCCUU
>cis-miR-113329
AAGAGACGGUACCAUUACGCA
>cis-miR-113342
CCAAACUUGAUCAUUUAGA
>cis-miR-113343
GAGGUAGUGAGUUGUAUGACCGAA
>cis-miR-113375
UGAAAGACGAUGGUAGUAG
>cis-miR-113470
AAUGGGGGGACUAAAAAAA
>cis-miR-113485
UGAAAGACGAUGGUAUUGAGAUU
>cis-miR-113517
CGAAUUAUUGGACAACGACGUAU
>cis-miR-113525
UCACCGGGUAGACAUUCAUUCACUGAA
>cis-miR-113539
CGAGACUGGUGUAAUGGUUAUC
>cis-miR-113558
UGAAAGACGAUGGUAGUGAGAUUAAA
>cis-miR-113621
GCGAGACUGGAGUAAUGGUU
>cis-miR-113675
AGCUACUGUCGACGGGUAUUUU
>cis-miR-113757
AGGAAUGUUGUGAAGUAUGUAC
>cis-miR-113769
AAAAUGCACCAUCUGCCCGAG
>cis-miR-113770
GUAGAUCUUUGGUGGUCCACAUC
>cis-miR-113785
CAAUACAUCCUCACUACCUAA
>cis-miR-113815
GCUGAGAAGACGACCAAAC
>cis-miR-113816
UAUCACAGUCCAAGCUUUGUU
>cis-miR-113903
AGAGGAUUCUUCCUGGCACGUU
>cis-miR-113918
AAAGACGACCAAACUUGAUCAUUUAGAG
>cis-miR-113939
ACAGGUAUAGGAGCAUAGGAUUU
>cis-miR-113981
UCUCGGAUUCGUCCGGUCGGCG
>cis-miR-114006
UCUGAUUCGUUCGGUCGGC
>cis-miR-114028
UCACCGGGUAGACACUCAUUC
>cis-miR-114038
AAGUAGACAGCAUGUAGAAUAU
>cis-miR-114053
CCCUAUCUGACGUAAUGAUUUGA
>cis-miR-114074
CCUGGAUUGUAAGUGGCGUUU
>cis-miR-114076
AGUGAAAGUGAAGGUCUGGAA
>cis-miR-114108
AAGUUUUGUUUAUUGAUUCG
>cis-miR-114160
AGAAGAGACUCUGAAAGGCCUUA
>cis-miR-114189
GUAGAAUAAGUGGGAGAU
>cis-miR-114204
AAUUACAGUACUGCCCUUAAA
>cis-miR-114335
AGUUGGCAGACUUUGUACGGUAU
>cis-miR-114386
GAUGAUGAUGAUGAUGAUGAUUU
>cis-miR-114396
ACAGAUGGUGAACUAUGCU
>cis-miR-114439
UGAGACUCAACUACUUCAGCU
>cis-miR-114458
UGAAUGUAGGCAUUUCGGUGU
>cis-miR-114464
UCGGAUUCGUUCGGUCGGCGGGU
>cis-miR-114468
ACUCACCUGGAACCCAGCUGAU
>cis-miR-114504
UACCCGGUAUAUGAUAGUGAA
>cis-miR-114567
AACUUGAACUGGACGACGUGUUA
>cis-miR-114606
UGAAAGACUUGAGUAAUGAGACGC
>cis-miR-114632
AGACAGGUAUAGGAGCAUAGUUU
>cis-miR-114637
UCACAUCCAGUAUUGAUUAACG
>cis-miR-114650
CGAUAUGUAUGGUUUUCGGUUA
>cis-miR-114658
AUUUCAAGUAAUCGUCAGUGAA
>cis-miR-114672
AGUAGACAGCAUGUAGAACAUC
>cis-miR-114713
AGAGACUGCCAUAUUGUA
>cis-miR-114724
GGCUUUUUCUGGUCGGGAU
>cis-miR-114745
CUCGCAAAAACCAAAUUGAUA
>cis-miR-114779
GCACUGAUGAAGACGCUCGU
>cis-miR-114785
UCUGGACCGUACCUGAUGGCUU
>cis-miR-114808
AGAUGGCCUUCUCAGAACGGAU
>cis-miR-114829
GAGGGUUGAGGAGGUAGAGGCG
>cis-miR-114850
CAAGGCGACCGUCAAGGUGAU
>cis-miR-114854
CAGGUCGAUGUGCUGCUGA
>cis-miR-114889
UCACAACCUACUUGAUUG
>cis-miR-114903
CUCGUAUUCGUUCGGUCGGCG
>cis-miR-114929
CUUUGAAUGGGUGAGAAG
>cis-miR-114946
AGUCUGGAUGUGAUGUGCA
>cis-miR-114949
CUCGCAAAAACCAAAUUGAU
>cis-miR-114964
GGAAUGUGGCGAAGUAUGGUU
>cis-miR-114982
AUAUGUAUGGUUUUCGGUUUU
>cis-miR-114984
UGAGAUUCAACUACUUCAGCUGUU
>cis-miR-114995
UGGAUGUGGUUGAUGGGAUUACUGGA
>cis-miR-114997
AGACGACGAGACGCUGCAGA
>cis-miR-115008
CUCGGAUUCGUUCGGUCGGCGUUU
>cis-miR-115093
UGAUUGCCCAUUCGCAUUUCUU
>cis-miR-115132
GAUGAUGAUGAUGAUGAUGAUU
>cis-miR-115138
UGAAAGACGAUGGUAGUGAGAUUUUUU
>cis-miR-115186
UUCUUCAUACCUCCGGAGUU
>cis-miR-115205
AUAAAGUAGACAGCAUGU
>cis-miR-115206
AUCUGAGGGAUUAGGACUGAACGCCU
>cis-miR-115235
UGAAAGACUAUGGUAGUGAGAUU
>cis-miR-115264
UAGUAGAACGUCUACCUCGGUAUUU
>cis-miR-115281
GCUAGACUGGUGUAAUGGUU
>cis-miR-115290
AAGUGAAAGUGAAGGUCUGGCUUGUCC
>cis-miR-115357
GGAUUCGUUCGGUCGGCGGGC
>cis-miR-115368
UGAAAGUGAAGGUCUGGCUA
>cis-miR-115376
AUCUGAGCGUUGUACAGGAUG
>cis-miR-115381
GGCGGUAGUUCGUUGUGUGGUAU
>cis-miR-115387
UGACUAGAAAGUGCACCCACUU
>cis-miR-115443
GUGGAAGGUGACUUGGUGUUGGUU
>cis-miR-115511
GCGAGGCUGAUGUAAUGGU
>cis-miR-115515
CCAGCUACUGUCGACGGGUAA
>cis-miR-115542
UAAGACGAUACAAGAACUUUU
>cis-miR-115626
CUCGGGAGUAGGUGUAAGU
>cis-miR-115655
UGGAAUGUUGUGAAGUAUGAAC
>cis-miR-115670
UUCGCAGAGCGGUCACCACGACCGGCAUCG
>cis-miR-115720
UAUUAGGAGUGCAUCAUCCCCUGGA
>cis-miR-115779
AUAUGACGUAAUGAUUUGACU
>cis-miR-115780
GAGACUGGUGUAAUGGUUAUCA
>cis-miR-115842
CAAUACAUCCUCACUACCUA
>cis-miR-115867
AGAGACGAGAAAUGGAACCUG
>cis-miR-115877
UUCAAGUAAUCGUCAGUGCG
>cis-miR-115896
GCGAGACUGGGGUAAUGGUUA
>cis-miR-115942
UGGUUAAGGCUUUGGAAUG
>cis-miR-115956
AGAUCUGUUUGGGUUACUUGG
>cis-miR-115991
UGUUGGCACUGAUGAAGAC
>cis-miR-116040
UAGUAGCAAAUAUUCAAGUGAG
>cis-miR-116071
CGUGGCUGGUUUUGGAUGGC
>cis-miR-116139
UGGAAUCUAAAGAAGUAUGUAU
>cis-miR-116146
GAGGCCGGAUGGCGGAAUU
>cis-miR-116158
UAAAUGCAUUUUCUGGCCCGUUA
>cis-miR-116159
AGAAGAAAUAUGUGAACUACUU
>cis-miR-116188
GCAUAGUAGAACGUCUACCU
>cis-miR-116196
UAUCACAGCCCUGCUUGGGACACAAA
>cis-miR-116241
UUGAACUGUGAGCUCUGUGGAUUUAGCUG
>cis-miR-116257
GGGGAUGUAGCUCAGUGGUUUUU
>cis-miR-116268
UUCCCGGCCGGCGCACCAU
>cis-miR-116270
UCGACAGAAUCAAAAGCAGCA
>cis-miR-116319
AGGAUACUGGUAGAACAGCAUA
>cis-miR-116386
UGAAAGAUGAUGGUAGUGAGAUU
>cis-miR-116407
AUUACCAUGGCAUCUACCUC
>cis-miR-116446
CUGGAAGACUGGUGAUAUGUUGU
>cis-miR-116448
UGAAAGACGAUGGUAGUAAU
>cis-miR-116489
AACACACCUUUUGGGUUAUUU
>cis-miR-116519
GGGAGAUGGCUGGAGGAGAAGAUC
>cis-miR-116535
CGGGACUCGAACCGCAGCGGAU
>cis-miR-116557
AUCUCAAGGGACGCGUGUAU
>cis-miR-116639
UGGAAGACUGGUGAUAUGCUGU
>cis-miR-116676
CUGUCUUGCUGUUGUGGUUAAACCGGCCU
>cis-miR-116702
UGGAAUGUGGCGAAGUAUGGUCUUA
>cis-miR-116704
UGACUAGAAAGAGCACUCACUUC
>cis-miR-116743
UGAACGACGAUGGUAGUGAGAUU
>cis-miR-116745
CAGGUAUAGGAGUAUAGGAG
>cis-miR-116749
UGAGAUUCAACUACUUUAGCUG
>cis-miR-116756
GGAGUGCAUCAUCCCCUGG
>cis-miR-116842
GAUGUACAUCUCACCGGCCUAU
>cis-miR-116897
GCACUUUCGCAGAGCGGUCAC
>cis-miR-116909
GGUGUGUGCGUGCGUGCCAGUCGGUC
>cis-miR-116955
CAAAAACCAAAUUGAUUUGC
>cis-miR-116987
AGAUAUGUUUGGGUUACUUGGUGUAA
>cis-miR-116993
CGUGCGUGCCAGUCGGUCGGCGUGUCC
>cis-miR-117012
GAGUGGUUAAGGCUUUGGAUU
>cis-miR-117028
UGGUAGACGACGAGACGCUGU
>cis-miR-117048
UCGGGUGUAAUCAGCUGACCACAUCGGUUA
>cis-miR-117081
GCGUCCGCCUCGGUGGAUGUGGUUGAUGGG
>cis-miR-117090
UUCCCGGCCGGCGCACCAUUUUU
>cis-miR-117095
UAGAACGUCUACGUCGGCAUUUU
>cis-miR-117212
GAAGUGUUCAUAGAAAGGUUA
>cis-miR-117265
UGAUUCGGUGGUUGGUGGUG
>cis-miR-117369
UGACUCAGUGCAGUACAAACUG
>cis-miR-117407
UUUCCCACCAUGCAUGACAA
>cis-miR-117443
UGAGAUCGCGGCUAAAGCUGGU
>cis-miR-117465
ACAGUAGUCUGCACAUUGGUU
>cis-miR-117523
UUCCAGUUUAUGACGGGUUGUA
>cis-miR-117529
UGGUUAAGGCAUUGGAUUU
>cis-miR-117559
UGAAAGACGAUGGUAGUGAGAUGCAU
>cis-miR-117577
UAAGAGGAAUACCAUGGGAC
>cis-miR-117588
GCGAGGCUGGUGCAAUGGUUAU
>cis-miR-117597
GGGCGUAGAAUAAGUGGGAGAUGA
>cis-miR-117641
GGAGGUAGGUCGUUGUGUGGUA
>cis-miR-117686
UGAAAGAUGAUGGUAGUGAGAUA
>cis-miR-117689
AGCUUACUUGAUUUUGAUUUUCAG
>cis-miR-117708
UGUUGCUGCGUCCGCCUCGGU
>cis-miR-117745
UUUCGGAUUCGUUCGGUCGGC
>cis-miR-117746
AUCAUACGGAUCGGUGGAUGUU
>cis-miR-117754
CACAGCCAAUAUUGAUGCCCGUU
>cis-miR-117850
UAUAUUACGUAAUGAUUUGA
>cis-miR-117861
ACUCGGGAGUAGGUGUAAGUGGGAA
>cis-miR-117865
UGAUAUGUUUGGUUUUCGGUU
>cis-miR-117887
GGGGAUGUAUCUCAGUGGU
>cis-miR-117912
AUUACACUUGCAAGCCGUCUU
>cis-miR-117956
CAUGAAUAGACGCUGUAUUGA
>cis-miR-117994
CAGCAGUUGGCCAUGGGUC
>cis-miR-118064
CAACCUUAUGAGUAGUCCAUA
>cis-miR-118119
GCGAGGCUGGUGCAAUGGUUA
>cis-miR-118122
CAGCAUGAACGCCACUGACA
>cis-miR-118132
CGUUCCCGGGUCGCGGCAC
>cis-miR-118142
UCCUCGGGUGUAAUCAGCUGACC
>cis-miR-118295
UGAAAGACGAUGGGAGCGAGAUG
>cis-miR-118318
UGAGAGACGAUGGUAGUGAGAUA
>cis-miR-118321
GCAGUUGGCCAUGGGUCAGGC
>cis-miR-118426
UAAAUGCAUUUUCUGGCACGU
>cis-miR-118435
UGAAUAAGAAUGGUAGAUCUUU
>cis-miR-118502
AAUGCUGGAAGAUGAUGCACU
>cis-miR-118554
UGGAAUGUUGUGAACUAUGUAC
>cis-miR-118555
UCACCGGGUAGACCUUCAUU
>cis-miR-118557
CAAACUGUGGCAGCCAUUUAU
>cis-miR-118565
GUAGGUUUCGUGGAUUUUAU
>cis-miR-118638
AGGAGAAGAAGGAGAACC
>cis-miR-118651
AAGACGGUAACAACUUUAGA
>cis-miR-118661
AACUGGAACAAUUUUGCAGCAU
>cis-miR-118673
AGCUACUGUCGACGGGUACAUU
>cis-miR-118703
UGAGAUUCAAUUACUUCAGCU
>cis-miR-118728
UAGAAUGCGGUUCUUGUAA
>cis-miR-118732
UGAUUGUCCAUUCGCAUUUCUA
>cis-miR-118787
UGGGAUUCAACUACUUCAGCU
>cis-miR-118794
CCGGGUGUCGGGGGCGGACGGCACGUU
>cis-miR-118800
GCCCGGACCAGGUAGGCAGC
>cis-miR-118810
ACAAGGCGACCGUCAAGGUG
>cis-miR-118857
AACUUGAACUGGACGACGUGAUUU
>cis-miR-118863
UCCCUGAGACCCUAGAGUUUCCA
>cis-miR-118876
AUAUGACGUAAUGAUUUCA
>cis-miR-118877
UCCCUAUAUGACGUAAUUAUUUG
>cis-miR-118960
AAUCAAGGGAAUCGUUCAUCA
>cis-miR-119040
UAUACACAACGCAUAAGGUGAA
>cis-miR-119065
UCACCGGGGAGACAUUCAU
>cis-miR-119068
GGCGUGAGCCUGAGUGGAGCCGCCACGG
>cis-miR-119080
UGAUAUGUAUGGUUUUCGGCUA
>cis-miR-119084
AAGAGACUCUGAAAGGCCCU
>cis-miR-119090
UGAAAGACGAUGGUCGUGAGAUGU
>cis-miR-119165
AUGGGGAGAUGGCUGGAGGAGAAGAUC
>cis-miR-119177
UGAAAGACUUGAGUAGUGAGGCGC
>cis-miR-119200
UGGAUUGUAAAUGGCGUGUU
>cis-miR-119217
UGAUAUGUAUGGUUCUCGGUU
>cis-miR-119246
UGGUGAGCAGGAAGCUUCGGGCGU
>cis-miR-119280
GAGAAGAAAUAUGUGAACUA
>cis-miR-119308
AACAGGACCAUAAAGAAAAUA
>cis-miR-119317
UAAGGCAUUUGUUGGGUACUU
>cis-miR-119339
AGUACAUCCCACACAAACACA
>cis-miR-119350
UCGUGUCUCGGUGGGACCUCCA
>cis-miR-119357
AAACGAUCCAAGCAGCCGUAU
>cis-miR-119371
UUCCAUCACCUUGCAUGGCA
>cis-miR-119376
UAUAUGACGUAAUCAUUUGA
>cis-miR-119396
UGAAAGACUUGAGUAGUGAGAGG
>cis-miR-119404
AGGUAGAUGAGAACGGACGCU
>cis-miR-119460
CCCUAUAUGACGUACUGAUUUGA
>cis-miR-119485
CAUCCCACCACUGUCACCA
>cis-miR-119490
UGAAAGACGAUGGAAGGGAGAUG
>cis-miR-119517
CGGUGGUUGUUGGUGCAU
>cis-miR-119519
GGAGAUGGCUGGAGGAGAA
>cis-miR-119522
UCCAUAUAUGACGUAAUGAUUUGA
>cis-miR-119561
UUUGUGGCAAUUUGGAUGGUUUU
>cis-miR-119568
GUCUUGCUGUUGUGGUUAAACCG
>cis-miR-119589
CGAAUCCCACCACUGUCACC
>cis-miR-119597
AGGAGAAGGAGAAGGAGAAG
>cis-miR-119609
ACUUGAUCAUUUAGAGGAAGUAA
>cis-miR-119677
UGGCAGACUUUGUACGGUGCU
>cis-miR-119680
UGAGGUAGUAGAUUGUAUAGUU
>cis-miR-119693
GGCGAAACCGGUCGUGGGCU
>cis-miR-119723
CUUUCUCACCAUGCAUGACA
>cis-miR-119753
UGGAGGACUGGUGAUAUGUUGU
>cis-miR-119757
AAAAGACGACUGGGACAA
>cis-miR-119786
AUGGCCUUCUCAGAACGGUUAU
>cis-miR-119825
GGUGUGUGCGUGCGUGCCAGUCGGUCGG
>cis-miR-119858
UGAGGACUCGGGAGUAGG
>cis-miR-119892
UCACCGGGUAAACAUUCAUUCA
>cis-miR-119894
CAAACUUGAUCAUUUAGAGGAAG
>cis-miR-119918
UUGAGUCUGGAUGUGAUGUGCGACCCGU
>cis-miR-119932
UAGCUUAUCAGACUGAUGUUGAC
>cis-miR-119971
CAACUGGUAGGUAUUUAUCGUU
>cis-miR-119991
CACUGUAGCUUGAUACACGCAUA
>cis-miR-120007
UUGGCACUGAUGAAGACGCUCG
>cis-miR-120059
CGUGAGCCUGAGUGGAGCCGCCACGGGU
>cis-miR-120064
UCAGCUGUAGGGCUGCUUUGCUGGCA
>cis-miR-120074
ACUUCAUACACAGGUCCGUG
>cis-miR-120085
GAAGUGACUCUGAAAGGCCCUA
>cis-miR-120087
UGAACUGUGAGCUCUGUGGAUUUAGCA
>cis-miR-120132
UGAGAUUCAACUACUUCAGCUGC
>cis-miR-120147
AAAAACCAAAUUGAUAUGC
>cis-miR-120151
AGGACCAUAAAGAAAAUACU
>cis-miR-120153
UGGAAGACGAUGGUAGUGAGAUGU
>cis-miR-120192
AGUUGGCCAUGGGUCAGGC
>cis-miR-120203
UGAAUAGGAAUGGUAGAUCU
>cis-miR-120234
GAAUCCCGUUACACUACGUU
>cis-miR-120237
AACCCUGUAGACCUGAGUUUGA
>cis-miR-120300
AGUAGCAAAUAUUCAAGUGAG
>cis-miR-120322
AAUACUAGUAGAACAACAAA
>cis-miR-120323
GCGAGACUGGUGUAAUGUUUA
>cis-miR-120336
CUGGAUUGUAAGUGGCGUGUUCA
>cis-miR-120352
UCACAUCCAGUAUUGAUGAAC
>cis-miR-120556
AGGACCAUAAAGAAAAUACUA
>cis-miR-120602
GCACUGUAGCUUGAUACACA
>cis-miR-120618
UGGAAUGUGGCGAAGUAUGGUCUUAU
>cis-miR-120659
GAGAUUGGACUUACUGAGGAA
>cis-miR-120701
ACUUUGAGACUGAGGCGGAGG
>cis-miR-120742
CAGAUCUGACACUUCCAACUA
>cis-miR-120756
UGAAAGACGAUGGCAGUGAGAUUU
>cis-miR-120764
AGAUCUGACACUUCCAACUCUG
>cis-miR-120768
AAAGGUAGAUGAGAACGGACGCU
>cis-miR-120811
AAACAACUGAACAGCUUCUGU
>cis-miR-120817
CUGGAAUAACUUUGCGGCCU
>cis-miR-120828
CCAUUGUAGUUGCUUCGG
>cis-miR-120835
GGAUUGUAAGUGGCGUGUUCA
>cis-miR-120842
AAUCUCAAGGGACGCGUGUAU
>cis-miR-120867
CAAACAGACACACACGGAUCU
>cis-miR-120886
CCUCGGGUGUAAUCAGCUGACCACA
>cis-miR-120963
GAGAGACUGCCAUAUUGUAGACA
>cis-miR-120968
GAGAUAUAAACAGUUUUAUCCGG
>cis-miR-121052
UUUCGCAGAGCGGUCACC
>cis-miR-121056
CUGAAAGACUUGAGUAGUGAGACGCU
>cis-miR-121060
ACAUCAUACGGAUCGGUGGA
>cis-miR-121080
GGUCCUCGGGUGUAAUCAGCUGA
>cis-miR-121100
UAAGAUUCAACUACUUCAGCU
>cis-miR-121102
ACUCACCUGGAACCCAGCUGU
>cis-miR-121268
GAAGUGAAAGUGAAGGGCUG
>cis-miR-121308
GCUAGACUGGUGUAAUGG
>cis-miR-121398
CUGGGGUGGGUAUUGUAUUG
>cis-miR-121537
UCUCAAGGGACGUGUGUAUCA
>cis-miR-121551
AGACUAGAAAGUGCACUCACUUC
>cis-miR-121594
AUUGAGGACUCGGGAGUAGGUG
>cis-miR-121595
UUCAGCAACCUUAUGAGUAGA
>cis-miR-121639
UCCAGAGACUGCAUAUGAAG
>cis-miR-121659
UAGUAGAACGUCUACGUCGGAU
>cis-miR-121673
UGACUCAGUGCAGUACAA
>cis-miR-121695
UACAGACGGAUCGGAACCU
>cis-miR-121701
AACUCUGUAGACCCGAGUUUGA
>cis-miR-121718
UCAAGGGACGUGUGUAUCA
>cis-miR-121785
GCGAGUCUGGUGUAAUGGUUA
>cis-miR-121793
ACUAAUAGGGAACGUGAG
>cis-miR-121798
CCAAACUUGAUCAUUUAGAGGAA
>cis-miR-121801
UGAAAGACGAUGGUAGUGCGAUU
>cis-miR-121811
UGAAAGACGAUGGUAGUGAGAUAAAU
>cis-miR-121833
GCUGAGUGUAGUAAUUGUUGU
>cis-miR-121876
UAUUGCACUUUCCUUCGCCUUAA
>cis-miR-121884
CUGGAACUGCAGCAUUAUUGUA
>cis-miR-121888
AAAGUAGACAGCAUGUAGAUUU
>cis-miR-121901
AGUAGCAAAUAUUCAAGUGAGAACC
>cis-miR-121904
UGUAGUGCUGCUUUGCUG
>cis-miR-121926
CGGAUGGCGGAAUUUCUCGGGGAC
>cis-miR-121946
AAGUAGACAGCAUGUAGAACC
>cis-miR-121976
AGCAAAUAUUCAAGUGAGAACC
>cis-miR-122018
UGAGAUUCAAUUACUUCAGCUG
>cis-miR-122065
CUAAGACAUUUGUUGGGUACU
>cis-miR-122092
CAGGUAUAGGAGCAUAGGAG
>cis-miR-122107
CGCUGUCUUGCUGUUGUGGUUAAAC
>cis-miR-122142
UGAAAGACGAUGGGAGUGGGA
>cis-miR-122182
UCCCUGGAUUGUAAGUGGCGUUA
>cis-miR-122235
UGAAAGACGAUGGUAGUGAGAAUUU
>cis-miR-122237
UGGAAUGUGGCGAAGUAUGGUCAUU
>cis-miR-122242
UGAAGGACGAUGGUAGUGAGAUGU
>cis-miR-122282
UGAACUGGACGACGUGUUUUUU
>cis-miR-122314
UCACAGCCAGUAUUGAUGAAAAA
>cis-miR-122392
UUUCCCACCAUGCAUGACAAA
>cis-miR-122396
GGCAGCUCGCUGGACAGGCCU
>cis-miR-122431
UGUAGUGCUGCUUUGCUGGC
>cis-miR-122531
ACGGAAGGUCACCACCAGGA
>cis-miR-122554
AGAUAUGUUUGGGUUACUUGGAG
>cis-miR-122562
UGGAAUGGUGUGAAGUAUGUAC
>cis-miR-122563
AAAUAAAGUAGACAGCAUGUU
>cis-miR-122639
AGUAGAACGUCUACGUCGGCUU
>cis-miR-122656
AAGUAGACAGCAUGUAGAACAUAU
>cis-miR-122707
UAGCACCAUUUGAAAUCGGUUA
>cis-miR-122734
UGAGAUCGCGACUACAGCU
>cis-miR-122749
CAGAAGUGCUCAUAGAACGGA
>cis-miR-122759
UAUCACAGUCCUGCUUAGGUGACGU
>cis-miR-122792
CGAGUCUCGGUGGGGCCU
>cis-miR-122807
CUACCAUCUGAGGGAUUAGGACUGA
>cis-miR-122838
UAUCAUAAGAGGAAUACCAUA
>cis-miR-122841
UCACUGGGUAGACAUUCAUU
>cis-miR-122844
UGGAUGGUGUGAAUGUGGUAUUU
>cis-miR-122864
UCACCGGGUACACAUUCAUUCA
>cis-miR-122940
GAGAGACUGCCAUAUUGUA
>cis-miR-122953
GAUAUGUAUGGUUUUCGGUUAU
>cis-miR-122973
AAAGAAACACAUACAGACCAU
>cis-miR-122992
AGCCUGAGUGGAGCCGCC
>cis-miR-123042
AAUGGGGGGACUAAAAAAAAA
>cis-miR-123085
UGGAUGUACAUCUCAACGGCUU
>cis-miR-123090
GAAACAACACCUCACAGUCGA
>cis-miR-123236
AGAAGAAAUAUGUGAUCGGUUA
>cis-miR-123245
AAACAACACCUCACAGUCGCU
>cis-miR-123261
AGGAGAUUGGACUUACUGAGAUUU
>cis-miR-123263
AGCUCUGUGGAUUUAGCUGA
>cis-miR-123281
GGGGGACUAAAAAAAAAAAAAAA
>cis-miR-123312
GCGGGGCUGGUGUAAUGGUUA
>cis-miR-123326
UGACAGACGAUGGUAGUGAG
>cis-miR-123342
UAAAGACGGUAACAACUUU
>cis-miR-123374
UGAGAUUCAACCACUUCAGCUG
>cis-miR-123424
GUAUCCCGGCUGGGCCCCCA
>cis-miR-123503
AGGUGACUUGGUGUUGGUUGAU
>cis-miR-123533
UGAACAGCUUCUGCAGUCUA
>cis-miR-123576
CUGUGUGCGUGUCGACGGCUUUGCUUCC
>cis-miR-123599
AAAUUCGUCUAGAUGAGGUAA
>cis-miR-123630
GUGGAUGUGGUUGAUGGGAUUACUG
>cis-miR-123634
CGCAGAAUGCAUGUUUGGACA
>cis-miR-123657
GGCGAAGUGAAAGUGAAGGUC
>cis-miR-123664
CCCUGGAUUGUAAGUGGCGUUUUU
>cis-miR-123677
GGGAGGGUAGAAGACGGAAAUUU
>cis-miR-123702
UGUUGCUGCGUCCGCCUCGG
>cis-miR-123734
UGAUCAUUUAGAGGAAGUAAAAG
>cis-miR-123778
AGAGAUGUUUGGGUUACUUGG
>cis-miR-123802
UCACCGGGUAGACAUUGAUUCAC
>cis-miR-123825
AAACAGUUUUAUCCGGUUUUU
>cis-miR-123837
UAUCACAGCUCUGCUUGGGAC
>cis-miR-123840
GUCGGAGACGGCGGCUUGUGGGGU
>cis-miR-123844
UGAAAGACGAUGGUAGUGCGAUGU
>cis-miR-123868
UGACUAGAAAGUGCAAUCACUUC
>cis-miR-123913
AGAUAUGUUUGGGUUGCUUGGU
>cis-miR-123990
GUGUGUGCGUGCGUGCCAGUCGGUCG
>cis-miR-124013
CCCUGGAUUGUAAGUGGCGUAUUU
>cis-miR-124018
CCAGAUCUGACACUUCCAACUA
>cis-miR-124047
AGAGAAGAAAUAUGUGAACUU
>cis-miR-124052
UGCGUUCCAUCACCUUGCAUU
>cis-miR-124053
UGAAAGACGAUGGUAGUGAGAUGUUC
>cis-miR-124098
UGAAAAACUUGAGUAGUGAGACG
>cis-miR-124164
UGAAAGACGAUGGUAGUGAAUU
>cis-miR-124181
UCUCGGAUUCGUUCGGUCGGU
>cis-miR-124189
UUCGGAUUCGUUCGGUCGGC
>cis-miR-124196
GAAUCCCACCCCUGACACC
>cis-miR-124199
ACUGUGUGCGUGUCGACGGCUUUGC
>cis-miR-124222
UCCUCGGGUGUAAUCAGCUGACCAC
>cis-miR-124227
AAAAUGCACCAUCUACCAGAG
>cis-miR-124280
UCGCUGUCUUGCUGUUGUGGUUAAACC
>cis-miR-124317
AGAUAUGUUUGGGUUACUCGGUG
>cis-miR-124327
GAGUCUGGAUGUGAUGUGCA
>cis-miR-124353
GAAUAACUUUGCGGCCUACCUUUU
>cis-miR-124380
AGCCUGAGUGGAGCCGCCACGGGUGC
>cis-miR-124386
UGAAAGACGAUGUUAGUGAGAUU
>cis-miR-124391
AUAGCCAGUUCUUCCUGAUGU
>cis-miR-124428
UAUAUGAUGUAAUGAUUUGA
>cis-miR-124443
GAGACGGCGGCUUGUGGGGUG
>cis-miR-124454
AACGAAAGAGGCCAUUGAACA
>cis-miR-124459
UGAAAGACGAUGGUAGUGUGAUA
>cis-miR-124495
GGGGAUGUAGCUCAGUGUU
>cis-miR-124506
CACUAAUAGGGAACGUGAGCUGGGAAC
>cis-miR-124519
UGAUAUGUAUGGAUUUCGGUUA
>cis-miR-124549
UGAAAGACUUGAGUAGUGAGACGG
>cis-miR-124578
UGAUAUGUAUGGCUUUCGGUUU
>cis-miR-124590
CCCUAUAUGACGUGAUGAUUUGA
>cis-miR-124627
CCAUAUGACGUAAUGAUUUGA
>cis-miR-124648
ACCUGGCAGAAGGGUAUGAAUUU
>cis-miR-124652
UGAAAGACUUGAGUAGUGAGACGAA
>cis-miR-124663
UGACUAGAAAGUGCAGUCACUUC
>cis-miR-124673
AGAGGAGAUUGGACUUACU
>cis-miR-124705
UGGAAGACUGGUGGUAUGUUGU
>cis-miR-124743
ACAGCAGUUGGCCAUGGGUCAGGCG
>cis-miR-124768
UCAACGGGUAGACAUUCAUUCA
>cis-miR-124809
UGAAAGACGAUGGCAGAGAGAU
>cis-miR-124816
AACCUGUUCGUCAAGCAUUA
>cis-miR-124822
UGAGAUGUAUGGUUUUCGGUU
>cis-miR-124888
UGAAAGUGAAGGUCUGGAA
>cis-miR-124890
ACAGGUAUAGGAGCAUAGGA
>cis-miR-124902
UGACUAGAAAGUGCAAUCACUU
>cis-miR-124961
GGCUAAGGCGAAUAGAACC
>cis-miR-124982
UGAUUCUCAAAGGACGUGUGUU
>cis-miR-124985
UGUCUACUUCUUAGAGGGACAAGCGGC
>cis-miR-124987
GGGGAUGGAGCUCAGCGGU
>cis-miR-124992
GUUCCAUCACCUUGCAUGGCAU
>cis-miR-124998
GAAAUAAAGUAGACAGCAUA
>cis-miR-125031
UAGCAGCACGUAAAUAUUGGCG
>cis-miR-125037
AAAUUCGUCUAGAUGAGGUAUU
>cis-miR-125070
ACUGCAUAUGUUCUCUCAAGAA
>cis-miR-125088
GAAAGACUUGAGUAGUGAGA
>cis-miR-125092
GGAGGUAGUUCGUUGUGUGGUUUUU
>cis-miR-125159
AGAUAUGUUUGGGUUCCUUGGUGU
>cis-miR-125234
UGAGCUGAUUGACCAAAA
>cis-miR-125316
ACACCGGGUAGACAUUCAUUC
>cis-miR-125327
UGGAAGACUGUUGAUAUGUUGUU
>cis-miR-125339
AGAAUGCAUGUUUGGACGGA
>cis-miR-125381
AGUGAAAGUGAAGGUCUGGGAAC
>cis-miR-125385
GUGGAUGUGGGUGAUGGGAUUA
>cis-miR-125390
AAGGGACGUGUGUAUCAAGCU
>cis-miR-125394
GACUGAAGGGCACCACCAGGA
>cis-miR-125401
UCAAGGAACGUGUGUAUCAA
>cis-miR-125450
UGGCAUGAUGUAGUCCGCGA
>cis-miR-125452
GUCUGGCCGGGAUGGCAGG
>cis-miR-125472
UGAUAUGUAUGGUUUUCGGUCA
>cis-miR-125489
UUCUUUUGUUGGUUUUCGGA
>cis-miR-125548
GUUAAGGCUUUGGAUUGGAAA
>cis-miR-125591
UCCCAAUAUGACGUAAUGAUUUGA
>cis-miR-125593
CAGCUGGUAAUGAUGAUGAUA
>cis-miR-125611
UGAGAUCGCGACUAAAGCUA
>cis-miR-125622
GUGUCCUACCAGGGUCGCCA
>cis-miR-125649
GAAAGACGAUGGGAGUGAGAU
>cis-miR-125654
AGGGAAUUGUUCAUCGCUGGAA
>cis-miR-125657
AAGGAGGAAGAACAGCGGCUUGCU
>cis-miR-125661
ACCUGGCCAACCUCAGUCUC
>cis-miR-125666
UGGGCAGCACAUGGAUGGUUU
>cis-miR-125673
GUUAGGAAUAAUGAAAGGGAA
>cis-miR-125677
UGAAAGACGAUGGUAGAGAGAUGU
>cis-miR-125699
UCUAUUUUGUUGGUUUUCUGAU
>cis-miR-125740
AGGCCUGGUGGCGGAAUUUC
>cis-miR-125749
CCCUAUAUGACGUAGUGAUUUGA
>cis-miR-125751
UUGGGCAGCACAUGGACGGUUUU
>cis-miR-125757
ACCUCGAGCCAAUAGUUGGUAU
>cis-miR-125768
AAACACAUACAGACCAGAUU
>cis-miR-125772
UGAAAGACGAUGGUAGUGAGAAUA
>cis-miR-125808
UGCCCUCCUGACUGCAUGUGUUU
>cis-miR-125822
CAAAUCCCGGCCAGGCCCCC
>cis-miR-125874
UUGGUGCCAUUGUAGUUGCUUC
>cis-miR-125884
UCUCGGAUUCGUUCGGUCGGCGGC
>cis-miR-125900
GUUCCAUCACCUUGCAUGGCAUU
>cis-miR-125903
AUCAGAGUGGGAGAUAGGAGUUU
>cis-miR-125940
UGAAUGACGAUGGUAGUGAGAUU
>cis-miR-125947
UGAUGAGAGACUGCCAUAU
>cis-miR-125954
UGAAAGACUUGAGUGGUGAGACGC
>cis-miR-125964
UCUCUAGUGAUUCCGGCUUAU
>cis-miR-125982
CGAUUCGUUCGGUCGGCG
>cis-miR-126052
ACUCACCUGAAACCCAGCUG
>cis-miR-126061
UGGAAUGUUGUGAGGUAUGU
>cis-miR-126097
UGAUAUGUAUGGUUUUCGUUA
>cis-miR-126122
UCACCGGGUAGCCAUUCAUUCA
>cis-miR-126144
AAGGAGAAGGAGAAGGAGAAGG
>cis-miR-126153
CUCCAGAGACUGCAUAUGAAAAA
>cis-miR-126164
UAUCACAGUCCUGCUUAGGCGA
>cis-miR-126172
UGGAAUGUUGUGAAGUAUGUAG
>cis-miR-126184
UGAAAGACGAUGGAAGUGA
>cis-miR-126206
UCCGGACUGAGGUGAGAUCCUGUC
>cis-miR-126208
AGAGUGCUACAGCUGAACG
>cis-miR-126338
UACCCGUAAUUCCUCAUAAGAA
>cis-miR-126342
GAUCACAGUCAGUUCUUCCU
>cis-miR-126345
UGACUAGAAGGUGCACUCACUUC
>cis-miR-126359
GCGAGACUGGUGUAAUUGUU
>cis-miR-126366
ACGACUGCGACAAACACUAUUU
>cis-miR-126374
UGAAUAGACGCUGUAUUGUG
>cis-miR-126382
UAUCACAGUCCUGCUUAGGAGA
>cis-miR-126394
CCCACUAAUAGGGAACGUGAGC
>cis-miR-126403
AAUUGAGGACUCGGGAGUAGGUGUAAG
>cis-miR-126416
UAUUUUGUUGGUUUUCUGAU
>cis-miR-126422
UGAGAUUCAACUGCUUCAGCUG
>cis-miR-126430
GGAGACGGCGGCUUGUGGGGU
>cis-miR-126471
UAUCACAGCCCUGCUUUGGACA
>cis-miR-126481
AAGACGAUGGUAGUGAGA
>cis-miR-126488
AACAACUGUUGAAGAUCCCUUU
>cis-miR-126489
UGAAAGACGAUGGAAGUGAGAA
>cis-miR-126494
UAUUGCACUUUCCUUCGCCUAU
>cis-miR-126513
UCAUAAGAGGAAUACCAUGGU
>cis-miR-126525
GCGGGACUGGUGUAAUGGUUAU
>cis-miR-126548
GACGGAAGGGCACCACUA
>cis-miR-126558
AAGAUCGCCACUGACAUCGGAA
>cis-miR-126575
GGGGAUGUAGCUCAGGGG
>cis-miR-126586
CUCCCGGCCGGCGCACCA
>cis-miR-126611
UUGAACUGGACGACGUGCUUUUA
>cis-miR-126667
GAAGGAGAAGGAGAAGGAGAA
>cis-miR-126736
AGAUAUGUUCGGGUUACUUGGUG
>cis-miR-126745
GAAGGAAGCACGAGGGCU
>cis-miR-126753
UGAAAGACGAUGGUAAUGAG
>cis-miR-126872
UGGAAUGUUGUGAAGUAUA
>cis-miR-126920
CAGCUACUGUCGACGGGUACUU
>cis-miR-126959
UGAAAGACGAUGGUAGUGAGAUGAUUU
>cis-miR-126982
AUAUGACGUAAUGAUUUGG
>cis-miR-126983
AAAUGCAUUUUCUGGCCCGUAAU
>cis-miR-126997
ACCAAACUUGAUCAUUUAGAGGAA
>cis-miR-127018
UCAAAGCCAGUAUUGAUGAACG
>cis-miR-127040
UUGUGAUGUAGCAACAGAAGCA
>cis-miR-127109
UGAAAGACGCUGGUAGUGAGAUGU
>cis-miR-127123
AGGAGAAGAAGGAGAACCUG
>cis-miR-127126
UCACCGGGUAGACUUUCAUUC
>cis-miR-127146
UCACCGGGUAGACAUUCAUUCUC
>cis-miR-127164
AACUGGAAUAACUUUGCGGCAUUUU
>cis-miR-127180
CAGCUGUAGGGCUGCUUUGCUGGCA
>cis-miR-127197
CUCUAGUUGGUAGUUGCACG
>cis-miR-127216
AGGAGAUUGGACCUAUUGAGUU
>cis-miR-127227
AGAGGAUUCUUCCUGGCACGU
>cis-miR-127228
CGGAGGUAGUUCGUUGUGUGGU
>cis-miR-127236
AGAUAUGUUUGGGUCACUUGGU
>cis-miR-127258
GGGGUUACCAGGGAGCGA
>cis-miR-127288
AGGAGGAAGAACAGCGGCUUG
>cis-miR-127299
GGGGGUAGAAUAAGUGGGAGAUG
>cis-miR-127344
GCAAAUAUUCAAGUGAGAACC
>cis-miR-127361
GAUACAACACAUCCUCAUUG
>cis-miR-127376
AGGUGAACUUCGUAGAAUUC
>cis-miR-127405
AAAGACUUGAGUAGUGAGACGCUU
>cis-miR-127427
GUCGGAGACGGCGGCUUUU
>cis-miR-127444
AAAGUAGACAGCAUGUAGAAAAU
>cis-miR-127445
UGAAAGACGAUGGUAGUGAGAAC
>cis-miR-127463
CAUCCAAGCUAUUGCCUUCA
>cis-miR-127480
AGAGGGUUGAGGAGGUAGA
>cis-miR-127489
GUUAGGAAUAAUGAAAGGGA
>cis-miR-127508
UACAGACGGAUCGGAACCUGU
>cis-miR-127589
UGGCAGACUUUGUACGGUGCAUU
>cis-miR-127608
CGGCGGCUUGUGGUGUGUGCGUGCGUG
>cis-miR-127650
GAGAGGGGGUAUAAAAAAA
>cis-miR-127652
GAAACCGGUCGUGGGCUGUCU
>cis-miR-127697
AUUACCCGCGUUAAAUCACA
>cis-miR-127707
ACCACAGGGUAGAACCACGGA
>cis-miR-127757
AGCUGUAGUGCUGCUUUG
>cis-miR-127769
AGGACUUGAGGCCGGCAUGA
>cis-miR-127819
UAUUGCACUUUUUUUCGCCUUG
>cis-miR-127873
AUAGCCAGUUCUUCCUGAUGUA
>cis-miR-127886
UGAAAGACGAUGGUAGUGAGGUGU
>cis-miR-127889
AAGGGACGUGUAUAUCAAGCU
>cis-miR-127956
UCAUAGCCAGUAUUGAUGA
>cis-miR-127963
GUCUACUUCUUAGAGGGACAAGCGG
>cis-miR-127989
GAUACUACGUGGUUAACCUCA
>cis-miR-128038
UAUGACGCAAUGAUUUGA
>cis-miR-128071
GAACUGGACGACGUGCUUGCUAU
>cis-miR-128115
AAACCGGUCGUGGGCUGUCG
>cis-miR-128135
AUGACGAUGAUGAUGAUGAU
>cis-miR-128237
AUGAGAGACUGCCAUAUUG
>cis-miR-128248
UGGAAGUCGGAACCCGCUAAGGAGUG
>cis-miR-128337
GAUGUAGCAACAGAAGUAGAAUU
>cis-miR-128356
CCGGACUGAGGUGAGAUCCUGUCGUGCC
>cis-miR-128439
GCUGGUGACUGUUUGGGGUA
>cis-miR-128453
UAAGAAUGGUAGAUCUUUUUA
>cis-miR-128456
AAAAGCUUACUUGAUUUUGA
>cis-miR-128461
AGUGCAAGAAUCUCAAAGGCAUUU
>cis-miR-128491
AAGGCAUGGUAGAUCUUUG
>cis-miR-128495
GGCGUGAGCCUGAGUGGAGCC
>cis-miR-128518
UCCGGGGGACUAAAAAAAAAA
>cis-miR-128542
AGACUGGUGAUAUGUUGUU
>cis-miR-128555
GGAGGCUGGUGUAAUGGUU
>cis-miR-128584
CACAGCCAAUAUUGAUGCCC
>cis-miR-128589
UGGAUUGUAAGUGGCGUG
>cis-miR-128597
AAAGACGAUGGUAGUGAG
>cis-miR-128616
AUAAAGUAGACAGCAUGUAGAU
>cis-miR-128639
AUGUAGCAACAGAGGUAGAUAU
>cis-miR-128649
GCCGUGGUGAGCAGGAAGCU
>cis-miR-128741
AUUCUCAAAGGACGUGUGUA
>cis-miR-128768
GGGGAGAUGGCUGGAGGAGAA
>cis-miR-128837
AAAGGUAGAUGAGAACGGACGCUUG
>cis-miR-128843
GGAUUCGUUCGGUCUGCGGU
>cis-miR-128892
GCUGAGACGGAGUGUGGAUUG
>cis-miR-128969
GUGGUGAGCAGGAAGCUUC
>cis-miR-128997
GAGCGUUGUACAGGAUGUGUU
>cis-miR-129017
CCAGAGACUGCAUAUGAAGCA
>cis-miR-129092
GAGGUAGUUCGUUGUGUGGUU
>cis-miR-129124
UGGAUUGUAAGUGGCGUGUUCA
>cis-miR-129143
CGGUCCCGGGUCGCGGCACC
>cis-miR-129177
UUGGGCAGCACAUGGACGGUUUUU
>cis-miR-129197
CAUGCAUCCAAGCUAUUGCC
>cis-miR-129303
AGGCAUGGUAGAUCUUUGG
>cis-miR-129387
CCCUAUAUGACGUAAUGUUUUGA
>cis-miR-129402
UCCUGGAACUGCAGCAUUAU
>cis-miR-129410
AGUUGGCCAUGGGUCAGGCGGUCCUAAG
>cis-miR-129580
UGGAAGAAUGGUGAUAUGUUGUU
>cis-miR-129603
UGAAAGACGAUGGUAGUGGGGU
>cis-miR-129616
AUAUGACGUAAUGAUUUGAGAG
>cis-miR-129640
AUAUUCACAUGCAAAACUUA
>cis-miR-129666
ACGCCAGCUACUGUCGACGGUUUU
>cis-miR-129714
GGAUCCCACCACUGUCACCA
>cis-miR-129733
CACUGUAGCUUGAUACACACA
>cis-miR-129752
CUGAUCAGAGUGGGAGAUAGUU
>cis-miR-129753
ACUUUGAGACUGAGGCGGAG
>cis-miR-129767
CUGAUGAGAGACUGCCAUAUU
>cis-miR-129774
UGGAUUGUAAGUGGCGUGUUA
>cis-miR-129799
UAGUAGAACGUCUACCUCGGUAUU
>cis-miR-129826
AUACUGGUAGAACAACAGACUU
>cis-miR-129857
AUGACAAUGUGGGAGCAUCU
>cis-miR-129859
CCUGGAACUGCAGUAUUAUUA
>cis-miR-129863
UCGCCGGGUAGACAUUCAUUC
>cis-miR-129866
GGAGGUAGUUCGUUGUUUGGUAU
>cis-miR-129907
AAGACCUGGCCAACCUCAGUA
>cis-miR-130061
UAACUAGAAAGUGCACUCACUUC
>cis-miR-130066
AUCCCUGUCGGCGCACCA
>cis-miR-130085
UGGAAUGUUGUGAAGUAUGUAUA
>cis-miR-130091
GGGGGACCAAAAAAAAAAAA
>cis-miR-130109
AACAGUUUUAUCCGGUAAAGC
>cis-miR-130110
AGAGACUCAACUGGAACCCA
>cis-miR-130127
AAGGAGAAGGAGAAGGAGAAG
>cis-miR-130130
AAAAUGCACCAUCUACCGGA
>cis-miR-130214
UGAAAGACUUGAGUAGUGCGACGC
>cis-miR-130234
AAGGGAAUUGUUCAUCGCUGUU
>cis-miR-130332
CUGAAAGACGAUGGUAGUGAGAUA
>cis-miR-130338
AAGAUCGCCACUGACAUCGGAU
>cis-miR-130387
UGCGUUCCAUCACCUUGCAUAU
>cis-miR-130417
UCACUGCCAGUAUUGAUGAACG
>cis-miR-130434
CCUAGUAGCGCAGUCGGU
>cis-miR-130466
AAACUGUGGACUUUUGUGUAAA
>cis-miR-130518
GAGUCUCGGUGGGACCUCCA
>cis-miR-130536
CGAAAGACGAUGGUAGUGAGAUU
>cis-miR-130545
UGGAAGACUGGUGUUAUGUUGUU
>cis-miR-130561
GAAUCCCGGCUGGGCCCCC
>cis-miR-130600
UUCGUGCCCCUGUUCGGGCGCCA
>cis-miR-130601
CUGGCCUGUGCUGAGCGGCUGC
>cis-miR-130639
CCCUAUAUGACGUAAUGGUUUGA
>cis-miR-130652
UGAGAUUGCGACUAAAGCUGG
>cis-miR-130722
UGAAAGACGAUGGCAGUGAGGU
>cis-miR-130746
GCUGUCUUGCUGGUGUGGUU
>cis-miR-130782
CGGACUGAGGUGAGAUCCUGUCGUGCC
>cis-miR-130931
UCCUCGGGUGUAAUCAGCUGACCACAUC
>cis-miR-130961
CCGGACUGAGGUGAGAUCCUGUCGU
>cis-miR-130982
CAGAUCUGACACUUCCAACUU
>cis-miR-130986
UGGAAUGUGGCGAAGUAUGGGC
>cis-miR-131026
UGGAAUAACUUUGCGGCCUA
>cis-miR-131027
GUGGUGAGCAGGAAGCUUCGGGCGU
>cis-miR-131067
GAAGUGACUCUGAAAGGCC
>cis-miR-131111
UUGAACUGGACGACGUGCUUCU
>cis-miR-131119
UUCGGAGACGGCGGCUUGU
>cis-miR-131166
GCGAGGCUGGUGUUAUGGUUA
>cis-miR-131173
UUAUUUAAAAUCGUUUGUAUAA
>cis-miR-131187
UGAAAGACGAUGGUAGUGAGAUGUAUA
>cis-miR-131203
GAAUUAUUGGACAACGACGAA
>cis-miR-131229
CCUCGGUGGAUGUGGUUGAUGGGAUUA
>cis-miR-131256
AUACGACGUAAUGAUUUGA
>cis-miR-131308
UGGAAUGUGGCGAAGUAUGGUCAU
>cis-miR-131313
UGAAAGAAUUGAGUAGUGAGACG
>cis-miR-131371
AAUGAUUCCGGCUUGUUUUC
>cis-miR-131396
CAGCUGUAGUGCUGCCUUGCUGGCA
>cis-miR-131475
CCUGUAUGACGUAAUGAUUUGA
>cis-miR-131480
CCCUAUAAGACGUAAUGAUUUGA
>cis-miR-131527
AGAAUAUUGGUAGAACAAC
>cis-miR-131533
UUUUCAGCAACCUUAUGAGU
>cis-miR-131543
UCACAGCCAGUAUUUAUGAACU
>cis-miR-131579
UCACAGCCAGUAUUGAUGAAAU
>cis-miR-131616
UGAGAAAGAUGCAGCUGAGCU
>cis-miR-131658
GGAUUGUAAGUGGCGUGU
>cis-miR-131676
UGACAGACGAUGGUAGUGAGAUGU
>cis-miR-131677
GCUGGUGAGUGUGGUUUGAA
>cis-miR-131685
GGGAAGACUGGUGAUAUGUUGUU
>cis-miR-131727
UGAAAGACGAUGGUAGUGG
>cis-miR-131746
GCGAGGCUGGUUUAAUGGUUAU
>cis-miR-131759
UUCCAGUUUAUGACGGGUUGUAU
>cis-miR-131762
UCCCUAUUUGACGUAAUGAUUUGA
>cis-miR-131767
UGGUAGAACAACAAACCAGUAU
>cis-miR-131783
GCGAUGCUGGUGUAAUGGUUAU
>cis-miR-131785
AAACUGCCCUCCUGACUGCAUA
>cis-miR-131803
GCGAGGCUGGUAUAAUGGU
>cis-miR-131836
UUGUCUGGUCGGGAUGGCAGGUAGCCCG
>cis-miR-131859
GGAGGUAGUUCGUUGUGUUGUAU
>cis-miR-131873
UGAACUGGACGACGUGCUUGUAUUA
>cis-miR-131885
UUGUGGUGUGUGCGUGCGUGCCAGUCGG
>cis-miR-131909
UGAUAUGUAUGGCUUUCGGU
>cis-miR-131924
UAAGGCUUUGGAUUUGAA
>cis-miR-131940
UUUCCGGGUCGCGGCACCA
>cis-miR-131974
UAUUGCACUUUCCUUUGCCUUG
>cis-miR-131983
UAAAAACGGUGACAACUUUAA
>cis-miR-132004
UCACCGCGUAGACAUUCAUUC
>cis-miR-132021
UGAGCGUUGUACAGGAUGUGUU
>cis-miR-132034
GCAGUUGGCCAUGGGUCAGG
>cis-miR-132089
GAAAGACGAUGGUAGGGAGAU
>cis-miR-132093
GCGAGGCUGGUGUUAUGGU
>cis-miR-132158
UGAAAGUGAAGGUCUGGCAA
>cis-miR-132165
UGAAUAGACGCUGUAUUGUGA
>cis-miR-132191
GGCAAGGCUUGCUUACGUUU
>cis-miR-132193
UAGAACGUCUACGUCGGCAU
>cis-miR-132196
GAUAUGUAUGGUUUUCGGUUAA
>cis-miR-132212
AAAGACGGUAACAACUUUAG
>cis-miR-132217
AACUGGAAUAACUUUGCGGUAU
>cis-miR-132218
GUAAGACGAUACAAGAACUUUU
>cis-miR-132233
GUGCAUCAUCCCCUGGAAUCGGGUUGU
>cis-miR-132274
GAACUGGACGACGUGCUUGUUUU
>cis-miR-132278
GGGACGGCGGAAUAGUCAUA
>cis-miR-132299
AGAGACUCACCUAGAACCC
>cis-miR-132320
AAAGUGAAGGUCUGGCUUGUCCGG
>cis-miR-132342
CUCGGGUGUAAUCAGCUGACCA
>cis-miR-132377
UCUUUGGUUAUCAAGCAGUAUUA
>cis-miR-132400
GGAGGAGGAGGAGGAGGAG
>cis-miR-132470
CACCGGGUAGACAUUCAUC
>cis-miR-132471
UGAAAGACUUGAGUUGUGAGACG
>cis-miR-132503
CGGUCCUCGGGUGUAAUCAGCUG
>cis-miR-132518
UAUUAGGAGUGCAUCAUCCCCUGG
>cis-miR-132562
UAGGGGUUACCAGGGAGCG
>cis-miR-132592
AGAACAUCAUACGGAUCGGUU
>cis-miR-132632
UGAGAUCGCGACUAAAGCUAGU
>cis-miR-132643
UGAGAUCGCGACUAAAGCUGGGA
>cis-miR-132753
AAGACGAUGGUAGUGAGAUGAA
>cis-miR-132808
UAAAUGCAUUUUCUGGCCCGUUUU
>cis-miR-132878
CAUUUCAAGUAAUCGUCAGUA
>cis-miR-132891
UCGGGUGUAAUCAGCUGACCACAUCG
>cis-miR-132918
AGAAUACUAGUAGAACAACAU
>cis-miR-132949
AGACGGGGACCAGGUUUGCA
>cis-miR-132956
UCAUAAGAGGAAUACCAUGG
>cis-miR-132965
UAAGAACGGUGACAACUUUAA
>cis-miR-132977
UGAUUGUUCAUUCGCAUUUCUU
>cis-miR-132983
GAGGUGUAGAAUAAGUGGGAGGC
>cis-miR-133009
UGAGAUCGCGACUAUAGCUGGU
>cis-miR-133037
AUAUGACGUAAUGAUUUGACGAAC
>cis-miR-133082
GUGCCAUUGUAGUUGCUUCGGCAGC
>cis-miR-133117
AGAAGAGACUCUGAAAGGCCA
>cis-miR-133155
GCGAAGUGAAAGUGAAGG
>cis-miR-133157
AGAAUACUAGUAGAACAAC
>cis-miR-133205
UGACCUAUGAAUUGACAGCCAGA
>cis-miR-133215
AUGGCUGGAGGAGAAGAUCAC
>cis-miR-133227
ACGACUGAGACACAUCGAUAA
>cis-miR-133247
GUGAGCCUGAGUGGAGCCGCCAC
>cis-miR-133256
CAGUUGGCCAUGGGUCAGGCGG
>cis-miR-133287
UAGGAGUGCAUCAUCCCCUGGAAUCGGG
>cis-miR-133304
GAGGCCGGAUGGCGGAAUUU
>cis-miR-133342
AAGUAGACAGCAUGUAGAAU
>cis-miR-133422
GAACUGGACGACGUGCUUGU
>cis-miR-133426
ACUGAUGAAGACGCUCGUG
>cis-miR-133439
AGCAACCUUAUGAGUAGUCCUU
>cis-miR-133449
GUGACAACUUUAGAGACCCUU
>cis-miR-133465
GGACUCGGGAGUAGGUGUAAGUGGG
>cis-miR-133473
UACACUUGCAAGCCGUCUUC
>cis-miR-133478
UUCCCGGCCGGUGCACCA
>cis-miR-133605
AAUAACUUGAACUGGACGACUA
>cis-miR-133609
CAUACUUCGAAGAUCGUGUAUU
>cis-miR-133617
AGGCACGCGGUGAAUGUCA
>cis-miR-133636
GUCGGAGACGGCGGCUUGUGGUGUGUG
>cis-miR-133700
UUACACUUGCAAGCCGUCUUU
>cis-miR-133741
AGAUCACAGUCAGUUCUUCCU
>cis-miR-133745
UGGAAUGUAAAGAAGUGUGUAU
>cis-miR-133756
UUGAGGACUCGGGAGUAGGUGUAAGUG
>cis-miR-133760
GGAGGUAGUUCGUUGUGUGGCAU
>cis-miR-133770
GGUAGACGACGAGACGCUGCU
>cis-miR-133795
CCUGUCUUGCUGUUGUGGUU
>cis-miR-133807
UGAAAGACGAUGGAAGUGGGAU
>cis-miR-133855
UGGAUGGUGUGAAUGUGGUA
>cis-miR-133892
GGGUUAAAUCGGUCGUGGGC
>cis-miR-133901
GAGCUCUGUGGAUUUAGCUGGG
>cis-miR-133903
GAUCGCGACUAAAGCUGGU
>cis-miR-133959
GACGGAAGGUCACCACCAG
>cis-miR-133984
GUCUACUUCUUAGAGGGACAAGCGGCGU
>cis-miR-133993
UGAAAGACGAUGGUAGUUAUA
>cis-miR-133996
UGGAUGUGGUUGAUGGGAUUACUGGAC
>cis-miR-134021
GAUCCUGGCAGGGUCGCCA
>cis-miR-134025
CACAGAACAAGAACAGGACAUU
>cis-miR-134044
UAUUGCACUUUCCUUCGCUUUG
>cis-miR-134046
AAUUGAGGACUCGGGAGUAGGUGUAA
>cis-miR-134084
AAUGACAAAUGACGCUCUUUU
>cis-miR-134085
UGAAAGACUUGAGUCGUGAGACGC
>cis-miR-134093
GCGAGACUGUUGUAAUGG
>cis-miR-134104
GAGGAGAUUGGACUUACUGAAA
>cis-miR-134110
UAAAUGCAUUUUCUGGCCCUU
>cis-miR-134154
AACUGAACAGCUUCUGCAGUA
>cis-miR-134161
GCAAAAACCAAAUUGAUUUG
>cis-miR-134177
AAAGUGGAACUGUAGGUGGCC
>cis-miR-134204
ACCAAACUUGAUCAUUUAGAG
>cis-miR-134231
UAUCACAGCCCUGCUCGGGACA
>cis-miR-134239
UGAAAGACGAUGGUAGUGAGAUUUC
>cis-miR-134277
CAGCCAGUAUUGAUGAACG
>cis-miR-134283
CAUACAAACUCUAGAAAGA
>cis-miR-134302
UGAAUAAGAAGGGUAGAUCU
>cis-miR-134328
AAAAAAUUACAGUACUGCC
>cis-miR-134343
AGGUCGAUGUGCUGCUGAUGG
>cis-miR-134375
UCGAGACUGGUGUAAUGGU
>cis-miR-134442
ACUUCAUACACAGGUCCGUGU
>cis-miR-134444
CAGAUUGAUAGACGCGGAAU
>cis-miR-134457
GGGGAUGUAGCUCCGUGGUA
>cis-miR-134485
UCCGGACUGAGGUGAGAUCCUGUCGU
>cis-miR-134491
GAUGAGAGACUGCCAUAUUGUAGAU
>cis-miR-134563
AAACAGUUUUAUCCGGUAUUU
>cis-miR-134588
GUCUUGCUGUUGUGGUUAAACCGG
>cis-miR-134604
GGCGUGAGCCUGAGUGGAGCCGCCACGGGU
>cis-miR-134614
GGAUUGUAAAUGGCGUGUUCU
>cis-miR-134716
UCAGAAGCGUGGCUGGUUUUU
>cis-miR-134764
UUGGUCCCUAUCAACCAGCU
>cis-miR-134765
CAUAGCCAGUUCUUCCUGAUAU
>cis-miR-134788
UGAAAGACUUGAGAAGUGAGACGCU
>cis-miR-134841
AGAUCACAGACGACAAGCGG
>cis-miR-134848
GAAAGUGAAGGUCUGGCA
>cis-miR-134934
CCUGGAUUGUAAGUGGCGUGUUAU
>cis-miR-134937
CACCAAGAAUGACAAAUGAC
>cis-miR-134959
AGCGAAUGGCCGGAAAAUUCA
>cis-miR-134988
UGAACGACUUGAGUAGUGAGACGCU
>cis-miR-134995
UCAUUUCAAGUAAUCGUCAGUU
>cis-miR-134996
AUUCUGUCGAUCGGUCAGUG
>cis-miR-135001
UGAAUGUAAAGAAGUAUGUAU
>cis-miR-135002
UGCGUGUCGACGGCUUUGCUUCCUU
>cis-miR-135049
AUGCCACCCGAAGGAAGCACUU
>cis-miR-135079
GGGUUCGUAUCCCGGUCGGCGCACCA
>cis-miR-135103
UCUGGACCGUACCUGAUGGC
>cis-miR-135140
GCGAGACUGGUGUCAUGGUU
>cis-miR-135174
GCACUUUCGCAGAGCGGUCACCAC
>cis-miR-135193
UGAUAUGUAUGGUUUUCAGUUA
>cis-miR-135223
UGUAAACAUCCCCGACUGGAAGCU
>cis-miR-135260
AGUUCUGGAACUCCGACGACUUUU
>cis-miR-135297
CGGAUUCGUUCGGUCGGCGUU
>cis-miR-135333
UGUUGCUGCGUCCGCCUCGGUG
>cis-miR-135366
UUUCCAUGCUGCGACCACGCU
>cis-miR-135385
AAAGCUAGAUGACCAAAGUCGA
>cis-miR-135392
UGACAGACUUGAGUAGUGAGACGCU
>cis-miR-135403
UGACAGACGAUGGUAGUGAGAUU
>cis-miR-135444
AAAAGUGCUCAUAGAAUGGUAU
>cis-miR-135503
UGUUCUUCAUACCUCCGGAGUUU
>cis-miR-135526
GGAAAUAAAGUAGACAGCAUG
>cis-miR-135564
UCACCGGGAAGACAUUCAUU
>cis-miR-135599
UCCUCAGAUAGACGCCUGAUA
>cis-miR-135628
UGAAAGACGAUGUUAGUGAG
>cis-miR-135663
UAUAUGACGUAAUGUUUUGA
>cis-miR-135683
GUAAUUUGAGUUGUUGGUUU
>cis-miR-135689
UGAAAGACUUGAGUAGUGAA
>cis-miR-135834
CUUGAACUGGACGACGUGCUA
>cis-miR-135857
ACACACCUUUUGGGUUAUUCU
>cis-miR-135865
AUGCACAACUGGUAGGUAUUCU
>cis-miR-135901
CUCCUGCCAGGGUCGCCA
>cis-miR-135919
CCAGUGACCGAACAUAUUCCCU
>cis-miR-135962
AUGAAGAUAGAUUGUAGCAAU
>cis-miR-136004
CGGUGGUUGGUGGUGCAUGGCCG
>cis-miR-136007
GCGAGGCUGGUGUACUGGUUAU
>cis-miR-136039
AGCUACUAUCGACUGGUACAUU
>cis-miR-136041
UCACAGCCAGUAUUGAUGAACC
>cis-miR-136063
UGGUUAAGGCUUUGGAAUC
>cis-miR-136064
GGAGGUAGUUCGUUGGGUGGUA
>cis-miR-136104
UGGCUUUGUCUGGUCGGGAUGGCAGGUA
>cis-miR-136119
AAAGCAUGCCUGAAUCUCACA
>cis-miR-136133
GGAAUGUGGCGAAGUAUGG
>cis-miR-136140
UGAAAGACGAUGGUAGUGAGAUGUAAU
>cis-miR-136141
CCUAUAUGACGUAAUCAUUUGA
>cis-miR-136171
GCGAGGCUUGUGUAAUGG
>cis-miR-136172
AAGGUGACUUGGUGUUGG
>cis-miR-136190
UGAGAUUCAACUACUUCAGCUGG
>cis-miR-136199
GACGACGAGACGCUGCAGACUUU
>cis-miR-136258
UGGCCUUCUCAGAACGGUUUAU
>cis-miR-136275
GCGAGGCUGGUGUAAUGUUUAU
>cis-miR-136307
AUGGGGAGAUGGCUGGAGGAG
>cis-miR-136317
AAGUAGACAGCAUGUAGAACAAA
>cis-miR-136358
CUGGCCUGUGCUGAGCGGCA
>cis-miR-136425
UCACCGGGUAGACAUUCUUUCA
>cis-miR-136426
GAACUGGACGACGUGCUUGCUA
>cis-miR-136523
AGCAGUUUUGGGGAUAGGAG
>cis-miR-136552
UGCACAGCUGGUAGGUAUUUU
>cis-miR-136580
UAGCUUAUCAGACUGAUGUUGA
>cis-miR-136647
CAACCACCACGAUGUCUGAGAA
>cis-miR-136652
UGGAAGACUGGUGAUAUGAUGU
>cis-miR-136657
UCACCGUGUAGACAUUCAUU
>cis-miR-136669
GCGAGGCUGGUGUAAUGGAUAU
>cis-miR-136675
CUAUAUGACGGAAUGAUUUGA
>cis-miR-136712
UACAGCUGGUAAUGAUGAUGU
>cis-miR-136828
AAAGAACAACUGUUGAAGAUA
>cis-miR-136833
AGCUGUAGUGCUGCUUUGCUGGCAGC
>cis-miR-136834
UUAUGCACAACUGGUAGGUAUA
>cis-miR-136841
GAGGCUGGUUUUUCUGUUG
>cis-miR-136880
UGAGAUCCAACUACUUCAGCU
>cis-miR-136926
AGAUAUGUUUGGGUUACUUGGUUA
>cis-miR-136930
CGGGCGUAGAAUAAGUGGGAGAUG
>cis-miR-136933
ACCAGUGACCGAACAUAUUCCC
>cis-miR-136956
AGGUCGAUGUGCUGCUGA
>cis-miR-136970
AUUGGUGCCAUUGUAGUUGCUUCGGC
>cis-miR-137036
GGAUGGCGGAAUUUCUCGGGG
>cis-miR-137047
GUAAGACGAUACAAGAACUUAU
>cis-miR-137050
GAGACGGCGGCUUGUUGUG
>cis-miR-137063
UGAAGAGUGGUGUGAUGUCUGU
>cis-miR-137069
UGAAAGACGAUGGCAGUGAGAA
>cis-miR-137091
CUCUGUGGAUUUAGCUGGUGAGUGUGG
>cis-miR-137130
UGUCGGAGACGGCGGCUUGUGGG
>cis-miR-137142
AAGUGAAAGUGAAGGUCUGGCUUGUC
>cis-miR-137155
UAGCAAAUAUUCAAGUGAGAAC
>cis-miR-137179
GGAGGUAGUUCGUUGUGUGGUC
>cis-miR-137182
GGGGAUGUAGCUCAGUGUUUU
>cis-miR-137223
UGGAAGACUGGUGACAUGUUGUU
>cis-miR-137237
GGGGAUGUAGCUCAGGGGU
>cis-miR-137242
AUAGCCAGUUCUUCCUGAUGAA
>cis-miR-137246
CUGAUUCGUUCGGUCGGC
>cis-miR-137256
GGAGGUAGUUCGUUGUGUGGUCU
>cis-miR-137284
CGACGAUAGCUCAGUUGGUAG
>cis-miR-137287
UGAAAGACGAUGGUAGUGAGGUA
>cis-miR-137291
UGAAAGCCGAUGGGAGUGAGAU
>cis-miR-137309
UGAGAUUCAACUACUCCAGCUG
>cis-miR-137321
GAUUCUCAAAGGACGUGUGUAU
>cis-miR-137329
GAGGCCUGGUGGCGGAAU
>cis-miR-137380
ACAGCCCUGCUUGGGACU
>cis-miR-137397
CAGUGAGAAGGACAUGUUUG
>cis-miR-137422
UGUUUCUCUCAGAUCAGCCAAA
>cis-miR-137436
GUGGCGGAAUUUCGCGGGGUCGGG
>cis-miR-137445
GGAACAGCAGUUGGCCAUGGGUCAGG
>cis-miR-137460
UGACAUGUAUGGUUUUCGGUUA
>cis-miR-137493
CCUCGGGUGUAAUCAGCUGACC
>cis-miR-137537
CAACCUUAUGAGUAGUGCAUA
>cis-miR-137548
CGUGAGCCUGAGUGGAGCCGCCAC
>cis-miR-137555
UAUCCCGGUCGGGCCCCCA
>cis-miR-137609
GAGGUAGUUCGUUGUGUGGU
>cis-miR-137630
UCUUUGGUUAUCAAGCAGU
>cis-miR-137635
UGAAAGACGAUGGUAGUGU
>cis-miR-137643
AAUUGGAAUAACUUUGCGGCU
>cis-miR-137652
CCAGUUUAUGACGGGUUGGA
>cis-miR-137663
CCAAACUUGAUCAUUUAGAGG
>cis-miR-137678
AUCCUAUAUGACGUAAUGAUUUGA
>cis-miR-137680
UCCUCAGAUAGACGCCUGAUUUU
>cis-miR-137721
AAAGACGAUGGUAGUGAGAUUU
>cis-miR-137742
AGAUAUGGUUGGGUUACUUGGUG
>cis-miR-137814
CUGGCCUGUGCUGAGCGGCUA
>cis-miR-137834
UGGAUUUGAAGCAGAAGAUUUU
>cis-miR-137855
UAAAUGCAUUUUCUGGCCCA
>cis-miR-137860
CGGAUUCGUUCGGUCGGCA
>cis-miR-137942
CAGUUGGCCAUGGGUCAGGCGGUCCUA
>cis-miR-137959
CCUGGAUUGUAAGUGGCGUGAU
>cis-miR-137963
UGAAAGACUUGAGUAGUGAGACGCAAUU
>cis-miR-137964
ACGGCGGCUUGUGGUGUGUGCGUG
>cis-miR-137968
AGUGGUAGAGCAUUCGAUU
>cis-miR-137976
UGAUAUGUGUGGUUUUCGGUUA
>cis-miR-137997
UCACCUUGUAGACAUUCAUUCA
>cis-miR-138004
CACUUUCGCAGAGCGGUCACCACGACCG
>cis-miR-138037
AGUGACUCUGAAAGGCCCUUUU
>cis-miR-138074
CAGCUGUAGUGCUGCUUUGCUUGCA
>cis-miR-138087
UGAAAGACGAUGGAAGUGAGGU
>cis-miR-138098
UGGCAGACUUUGUACGGUGCAU
>cis-miR-138119
AGAGGCCAUUGAACACUGCGUUU
>cis-miR-138127
UGAGAUUCAACUACUUCAGAU
>cis-miR-138156
UUUAUUUUGUUGGUUUUCGG
>cis-miR-138161
AUAUGACGUGAUGAUUUGA
>cis-miR-138178
AUCUCGGAUUCGUUCGUUCGGC
>cis-miR-138187
GUGCCAUUGUAGUUGCUUC
>cis-miR-138203
UGACCGGGUAGACAUUCAUUCA
>cis-miR-138209
UAGUAGCAAAUAUUCAAGUGAGA
>cis-miR-138238
AAGGCGAAGUGAAAGUGAAGGG
>cis-miR-138260
AGGCAUGGUAGAUCUUUGGUGGUCCA
>cis-miR-138269
GGAUGGCGGAAUUUCUCGGGGA
>cis-miR-138277
AAAUUGUGGACCUUUGUAUAA
>cis-miR-138290
GACGAUGAGGAGGAGGCU
>cis-miR-138355
UCUUUGGUUAUCAAGCAGUAUGU
>cis-miR-138358
GGGGAUGGAGCUCAGUGGU
>cis-miR-138412
UGAACUGGACGACGUGCUUUA
>cis-miR-138452
UCACCCGGUAGACAUUCAUUCAC
>cis-miR-138457
UGAGAUCUCGACUAAAGCUGGUU
>cis-miR-138467
GAGGUGGAGGUGGAGGUGGAGC
>cis-miR-138543
AUGACGUAAUGAUUUGAAAA
>cis-miR-138599
CACAAGGCGACCGUCACGGUUU
>cis-miR-138606
UGAGGUAGUAGAUUGUAUAGUUA
>cis-miR-138658
AACAAAGCCCUAGCACUUAU
>cis-miR-138670
UGGUGAGCAGGAAGCUUCGGGCGUGA
>cis-miR-138671
GCGGGGCUGGUGUAAUGGUUAU
>cis-miR-138682
ACUUCCCUACAGUGCACCAUUU
>cis-miR-138699
CCCUAUAUGACGUAAUGAUUUAA
>cis-miR-138716
UGGAAUGUUAUGAAGUAUGUAC
>cis-miR-138718
UAAAGACGAUGGUAGUGAGAUG
>cis-miR-138739
GCGAGGUUGGUGUAAUGG
>cis-miR-138789
UAAGGCACGCGGUUAAUGUCA
>cis-miR-138885
UUUGGUUAUCAAGCAGUAUGA
>cis-miR-138886
GGAUCCCGGCUGGGCCCCCA
>cis-miR-138938
GCGGAGGAGGAGGAGGAGGAGGAG
>cis-miR-138945
UUGGUGCCAUUGUAGUUGCUUCGGCAGC
>cis-miR-138961
AUAUGCCGUAAUGAUUUGA
>cis-miR-138983
AGAGCUACAGUCAGUUGGGG
>cis-miR-139042
CGGGACUCGAACCGCAGCGGUUU
>cis-miR-139101
UGACUAGAAAGUGCACUCCCUU
>cis-miR-139120
UUGCUAAGGCAUUUGUUGGGAA
>cis-miR-139148
AAAAUUCGUCUAGAUGAGGUAUU
>cis-miR-139179
AGGCAUUUGUUGGGUACU
>cis-miR-139199
UAUCACAUCCCUGCUUGGGACAC
>cis-miR-139263
UGGAAGACCGGUGAUAUGUUGUU
>cis-miR-139283
ACAGUAGUCUGCACAUUGGUUA
>cis-miR-139318
UGUACAUCUCACCGGCCUUCA
>cis-miR-139321
UGGUGCCAUUGUAGUUGC
>cis-miR-139359
UCUGAGCGUUGUACAGGAUGUGCU
>cis-miR-139399
CGAAUCCCGGUCGGCGCACCUC
>cis-miR-139495
GACGAUGAGGAGGAGGCUGGA
>cis-miR-139505
GGCAAGGCUUGCUUACGUU
>cis-miR-139535
UGAAAGACUUGAGUAGUGAGACGCUAUU
>cis-miR-139542
CAGUCUGUACUCAACAUUUCAACAU
>cis-miR-139543
UGGGGAGAUGGCUGGAGGAG
>cis-miR-139553
ACUGGACUUGGAGUCAGAAGG
>cis-miR-139558
AAAGACGGUAACAACUUUAGA
>cis-miR-139570
UGAAGACUGGUGAUAUGUUGUU
>cis-miR-139624
UGAGAUCGCGACUAAAGGUGGU
>cis-miR-139635
GAAUAACUUUGCGGCCUACCU
>cis-miR-139715
UCAAGUAAUCGUCAGUGCGC
>cis-miR-139719
GCGAGGCUGGUGCAAUGG
>cis-miR-139735
CUGGAUUGUAAGUGGCGUGUU
>cis-miR-139750
UAAAAGACGAUGGUAGUGAGAUGU
>cis-miR-139811
UAUUGCACUUUCUUUCGCCUU
>cis-miR-139827
CGGAUGGCGGAAUUUCUCGGGGACGGGAG
>cis-miR-139907
UGAAAGACGAUGGUCGGGAGAU
>cis-miR-139909
AACCCGUAGAUCCGAUCUUGU
>cis-miR-139919
AGGAAGACUGGUGAUAUGUUGU
>cis-miR-139963
UCACAUCCAGUAUUGAUGAA
>cis-miR-139977
UAGUCUGGAUGUGAUGUGCGAC
>cis-miR-140010
AUGUAGCAACAGAGGUAGAUA
>cis-miR-140051
UGAAAGACGAUGGUACUGAGAUG
>cis-miR-140069
GAGACGGCGGCUUGUGGCGU
>cis-miR-140105
UCGGAUUCGUUCGGUCGGCGUU
>cis-miR-140109
CAAAUCCCGGCUAGGCCCCC
>cis-miR-140183
UGAUUCGGUGGUUGGUGGUGCAU
>cis-miR-140214
AACCACCACGAUGUCUGAGCAU
>cis-miR-140227
GCGAGGCUGGUGUAAUGGGUAUC
>cis-miR-140228
UUCAGCUGUAGUGCUGCUUUGCUUGCA
>cis-miR-140271
GGAGACGGCGGCUUGUGGG
>cis-miR-140293
CCUCGGAUUCGUUCGGUCGGCG
>cis-miR-140303
AAUCUGAGAGACAUGGAU
>cis-miR-140321
UGGAAUGUUGUUAAGUAUGUAC
>cis-miR-140355
UCACAGCCACUAUUGAUGAACG
>cis-miR-140370
ACCCUGAGACCCUUUGGCUGUU
>cis-miR-140379
UCACCGGGUAGACAUUAAUUCA
>cis-miR-140387
AGAACGCCACUGACAUCGGUA
>cis-miR-140405
AGAUAUGUAUGGUUUUCGGUU
>cis-miR-140408
UAAGACGAUACAAGAACUUUAU
>cis-miR-140474
UGGAAGACUGGUGAUAUGUUGAU
>cis-miR-140502
ACAACACCUCACGGUCGCUCUU
>cis-miR-140525
UGAAAGACUUGAGUAGUGCGACGCU
>cis-miR-140550
UGAUCAUUUAGAGGAAGUAAAAGUCGU
>cis-miR-140731
ACCCUGAGACCCUUUGGCUGGCA
>cis-miR-140748
AGGCAUGGUAGAUCUUUGGUGGU
>cis-miR-140815
CGCCAGCUACUGUCGACGGGUU
>cis-miR-140817
GGAUUCGUUCGGUCGUCGGUU
>cis-miR-140981
AGAUAUCGAGUAUGCAGACG
>cis-miR-140986
AGAUGGCCUUCUCAGAACGGUUUU
>cis-miR-141059
UGUGAGGAUUGACAGAUUGAUAG
>cis-miR-141080
AAAGAAACACAUACAGACCAA
>cis-miR-141179
AUUAACUGGAAUAAUUUUGCA
>cis-miR-141209
CUGUUAGUUCGUGGUUUGUCGG
>cis-miR-141212
UCACAGCUAGUAUUGAUGA
>cis-miR-141215
UUACCAUGGCAUCUACCUCUUA
>cis-miR-141240
AAAGGAGGAAGAACAGCGGCU
>cis-miR-141242
UGAGCGUUGUACAGGAUGUGCU
>cis-miR-141244
ACAAGGCGACCGUCACGGUGUA
>cis-miR-141290
GAAUGAAGAUAGAUUGUAGCA
>cis-miR-141360
AUCAUAUGUUAGUGCCAGAUAU
>cis-miR-141409
UCCCUGAGACCCUAGAGUUUCCU
>cis-miR-141412
AUAUGACGUAAUGUUUUGA
>cis-miR-141463
GCACUUUCGCAGAGCGGUCACCACG
>cis-miR-141470
UUGACCUGGCAGAAGUGUAUA
>cis-miR-141475
CACCAAACUGUGGCAGCCAU
>cis-miR-141498
CAGAUCCCGGUCAGGCCC
>cis-miR-141505
UUACUAGAAAGUGCACUCACU
>cis-miR-141547
UCGUAUUCGUUCGGUCGGCG
>cis-miR-141576
GUGAUGUAGCAACAGAAGUAU
>cis-miR-141643
UGAAAGACGAUGGGAGUGAGAUAA
>cis-miR-141649
CAUGGAAGUCGGAACCCGCUAAGGA
>cis-miR-141653
CGUGAGCCUGAGUGGAGCCGCCACGGG
>cis-miR-141685
UGAAAGACGAUGUUAGUGAUAU
>cis-miR-141690
CGAAGAGUUUGGGUGUUGUU
>cis-miR-141722
GAUUCCGGCUUGUUUUCUAUAA
>cis-miR-141770
CCAUGGAAGUCGGAACCCGCUAAG
>cis-miR-141824
AGUAGACAGCAUGUAGAACAUCU
>cis-miR-141848
UGAAAGACGAUGGCAGUGCGAU
>cis-miR-141912
GAGCCCCUGUUCGGGCGCCA
>cis-miR-141923
GAGAUGGCUGGAGGAGAAGAUCA
>cis-miR-141953
UUGCUGCGUCCGCCUCGGUG
>cis-miR-141957
UGACUAGAAAGUACACUCACUU
>cis-miR-141991
UGAAAGACGAUGGUAGGUAGAU
>cis-miR-142024
UGAAAGACUUGAGUAGUGAUACGC
>cis-miR-142049
GAAGUUCUGCUUGUUGAUUC
>cis-miR-142066
AAUGCAUUUUCUGGCCCGUAU
>cis-miR-142113
AGAAUACUGGUAGAACAACUU
>cis-miR-142145
CGUAUCCUGGCAGGGUCGCCA
>cis-miR-142171
CAACCACAGUGCGCAGCACUU
>cis-miR-142174
UGAAAGACGACGGUAGUGAGAUU
>cis-miR-142230
GUCUGGUCGGGAUGGCAGGG
>cis-miR-142242
UGAAAGACGAUGGUAGUGAGGUUU
>cis-miR-142252
ACGACCAAACUUGAUCAUUUAGAGGAA
>cis-miR-142312
UGAUGACGAUGAUGAUGACG
>cis-miR-142344
AGAUCACAGACGACAAGCGGUU
>cis-miR-142362
AUUCGUUCGGUCGGCGGC
>cis-miR-142378
AUUUCAAGUAAUCGUCAGUGU
>cis-miR-142391
CAGGUGUCUACUUCUUAGAGGGACA
>cis-miR-142408
AGUCUCGGUGGGACCUCCA
>cis-miR-142430
AAUGCACCAUCUACCCGAGAA
>cis-miR-142445
ACUGGAAUAACUUUGCGGCCUU
>cis-miR-142488
AGACAUGUUUGGGUUACUUGGU
>cis-miR-142490
GGAGGUAGUUCGUUGGGUGGUAA
>cis-miR-142517
GUCUUGCUGUUGUGGUUAAACCGGCCUU
>cis-miR-142624
ACAAUACAUCCUCACUACCUA
>cis-miR-142694
GCGAGGCUGUUGUAAUGGUU
>cis-miR-142699
UCACAGCCAGUUUUGAUGAACG
>cis-miR-142716
UGAUAUGUAAGGUUUUCGGUUA
>cis-miR-142721
AUGUGGAAGGUGACUUGG
>cis-miR-142752
UGCUAAGGCAUUUGUUGGGUAU
>cis-miR-142797
GCCAGGUCGAUGUGCUGCUGA
>cis-miR-142868
GCGCGACUGGUGUAAUGG
>cis-miR-142881
UGAUAUGUAUGGGUUUCGGUUU
>cis-miR-142938
AAAACCAAGCUGAUUUGCAA
>cis-miR-142964
UUUCAGCUGUAGUGCUGCUCUGCUGGCA
>cis-miR-142990
UGAAAGACGAUGGCAGUGAGAUGA
>cis-miR-142997
CAACACAUCCUCAUUGCCUAA
>cis-miR-143037
CAGUGAGAAGGACAUGUUUGU
>cis-miR-143038
GCGGACGUUGGUGGUGCAU
>cis-miR-143085
UUUGUGGCAAUUUGGAUGGU
>cis-miR-143096
UUGACUGUGCUAAGGUAGC
>cis-miR-143130
CCGUGGUGAGCAGGAAGCUUCGG
>cis-miR-143132
AGACUGGUGUAAUGGUUA
>cis-miR-143150
GAGACUGGUGUAAUGGUUU
>cis-miR-143172
CCUAUAUGACGUAAUGAUUUGAU
>cis-miR-143182
UAAAUGCAUUUUCUGGCCCGUAUA
>cis-miR-143194
UGGUGAGCAGGAAGCUUCG
>cis-miR-143197
CGGACCAGGUAGGCAGCGAAAUUU
>cis-miR-143214
UAAAUAGAAUGCGGUUCUUGUA
>cis-miR-143218
UGGAAUUUAAAGAAGUAUGUAU
>cis-miR-143219
UGGUGCCAUUGUAGUUGCUUCGGC
>cis-miR-143308
GCGAGACUGGCGUAAUGGUUA
>cis-miR-143389
CGAAAGACUUGAGUAGUGAGACGCU
>cis-miR-143404
CUGAUAGAACCAACAUAGACAGGA
>cis-miR-143441
AACAAGAACAGGACAAUUCA
>cis-miR-143465
CGAAGGAAGCACGAGGGC
>cis-miR-143515
UGGCCUUCUCAGAACGGUUUA
>cis-miR-143516
AGAUAUGUUUGGGUUACUCGGU
>cis-miR-143552
GCCAGGCUGGUGUAAUGGUUAU
>cis-miR-143569
GAGAGGGGGUAUAAAAAA
>cis-miR-143594
GAGUGGAGCCUGCGGCUU
>cis-miR-143618
CCAUAUCUGACACUUCCAACUCU
>cis-miR-143630
AACGCCACUGACAUCGAUUA
>cis-miR-143631
UGAAAGACGAUGGUAGCGA
>cis-miR-143753
GACGGUAACAACUUUAGAGAAA
>cis-miR-143759
UGGAGUGUGACAAUGGUGUUUA
>cis-miR-143779
CGGAUCCUGGCAGGGUCGCCA
>cis-miR-143784
CAUAGCCAGUUCUUCCUCAUAU
>cis-miR-143788
UGAAAGACUUGAGUAGUGAUACGCU
>cis-miR-143797
UGAUGAUGACGAUGAUGAUG
>cis-miR-143818
CUGAGGGAUUAGGACUGAACG
>cis-miR-143826
UGGAUGUACAUCUCACCGGCA
>cis-miR-143832
UUGUCCGGACUGAGGUGAGAUCCUG
>cis-miR-143835
GAGAAGAAAUAUGUGAACUAA
>cis-miR-143849
GAUUCGUUCGGUCUGCGGU
>cis-miR-143859
AGAAAGACGAUGGUAGUGAGAUU
>cis-miR-143866
CAGAACAAGAACAGGACAAUA
>cis-miR-143905
UGAAAGACGAUGGUAGUGAGAUGAUAA
>cis-miR-143909
UGGAAUGUAAAGAAGUAUGUAUAUC
>cis-miR-143934
GAAGUUUUGUUUAUUGAUUC
>cis-miR-143997
UGAGAUUCAACUAUUUCAGCU
>cis-miR-144005
CGGGACUCGAACCGCAGCGGU
>cis-miR-144014
AGGAAGUUAGUGGUACAGUCUU
>cis-miR-144037
GCUGGGAUACUGUCAGGUUG
>cis-miR-144060
UCCGGGGGACUAAAAAAA
>cis-miR-144062
UAGAACGUCUACGUCGGCAUAU
>cis-miR-144073
UCUUGCUGUUGUGGUUAAACCGGCCU
>cis-miR-144118
UGGAAGACUGGUGAUAUAUUGUU
>cis-miR-144123
AAUGCACCAUCUACCCGAGAAA
>cis-miR-144146
UCAAGGGACGUGUAUAUCAA
>cis-miR-144172
AGAUAUGUUUGGGUUAUUUGGUG
>cis-miR-144175
AAAGUGAAGGUCUGGCUUGUCGAAC
>cis-miR-144245
AAUCCCACCCCUGACACC
>cis-miR-144272
CAACACCUCACAGUCGCUCAUU
>cis-miR-144281
UCGGAUUCGUUCGGUCGUC
>cis-miR-144313
GUGCUCAUUGCCUCUCUGGGGU
>cis-miR-144330
CUGACCUAUGAAUUGACAGCCU
>cis-miR-144337
CUGGAACCACUUUGCGGCCUUU
>cis-miR-144378
AUAAGAAUGGUAGAUCUUUUU
>cis-miR-144384
GUUGAAGCCAGAGGAAAC
>cis-miR-144390
AAAUAGAAUGCGGUUCUUA
>cis-miR-144436
GAAACACAUACAGACCAGAUAA
>cis-miR-144521
CUCCAGAGACUGCAUAUGAAAA
>cis-miR-144538
GCAAGGCUGGUGUAAUGGUUA
>cis-miR-144548
UGGCGGAGGAGGAGGAGGAGGAGGC
>cis-miR-144555
AUCAGAAUCGAGCACUUAAGA
>cis-miR-144570
CUCAUUGCCUCUCUGGGG
>cis-miR-144613
ACCCUGAGACCCUUUGGCUGGCU
>cis-miR-144639
UGGAUUGUUGUGAAGUAUGUAC
>cis-miR-144712
UUUCAGCUGUAGUGCUGCUUUGC
>cis-miR-144715
ACGGAAGGUCACCACCAGG
>cis-miR-144768
CACUGAUGAAGACGCUCG
>cis-miR-144791
GGAGGCUGGUGUAAUGGU
>cis-miR-144800
UGAUGUAGCAACAGAAGUAGU
>cis-miR-144807
AAUUUGAUUUGUUGGUUUA
>cis-miR-144819
UUCGUAUCCCGGUCGGCGC
>cis-miR-144836
AAGGAGGAAGAACAGCGGCUUGCUUA
>cis-miR-144867
GAGAGACUGCCAUAUUGUAGACAUCA
>cis-miR-144903
UGACUAGAAAGUGCACCCACUUC
>cis-miR-144907
AGGAGUGCAUCAUCCCCUGGAAUCGG
>cis-miR-144921
UCCCUAUAUGACGUAAUGAUUUGAAAA
>cis-miR-144945
UUCGUUUCCCGGCCAACGCACCA
>cis-miR-144970
CUAUAUGGCGUAAUGAUUUGA
>cis-miR-144975
GGUUAAGGCUUUGGAUUUG
>cis-miR-144981
GCGAGACUGGUGUAAUGGUUUU
>cis-miR-145073
UGGAUUGUAAGUGGCGUGU
>cis-miR-145136
UGAUAUCGCGACUAAAGCUGGUA
>cis-miR-145150
UGAAAGACGAUGGUAAUGAGAUGU
>cis-miR-145202
UGGAACAAUUUUGCGGCCUAU
>cis-miR-145236
CCCUAUAUGACGUUAUGAUUUGA
>cis-miR-145240
GGAAUGUGGCGAAGUAUGGUCU
>cis-miR-145303
GCGAGACUGGUGUAAUGUUUAU
>cis-miR-145332
UUCAGCUGUAGUGCUGCUUUGCU
>cis-miR-145352
UCGGAUUCUUUCGGUCGGCG
>cis-miR-145405
UCACCGGGUAGACAUUGAUUCA
>cis-miR-145469
UCACCGGGUAGACAUUCAUCCGC
>cis-miR-145497
AGCUACUGUCGACGGGUACA
>cis-miR-145515
AAAGGUAGAUGAGAACGGACG
>cis-miR-145528
AUGAUAUGUAUGGUUUUCGGUU
>cis-miR-145577
UGAAAGACUUAAGUAGUGAGACGC
>cis-miR-145599
UCACCUGGAACCCAGCUGAAA
>cis-miR-145618
GGCAGCUCGCUGGACAGGCCUUU
>cis-miR-145623
CCCAAGACCUGGCCAACCUCU
>cis-miR-145630
AUUCGUCUAGAUGAGGUAUU
>cis-miR-145726
ACUAUAUGACGUAAUGAUUUGA
>cis-miR-145746
UGGAUGUUGUGAAGUAUGUAC
>cis-miR-145780
GCAGGUGUCUACUUCUUAGAGGGAC
>cis-miR-145790
AAGGACUUGAGGCCGGCAUG
>cis-miR-145794
CCUUGGAUUGUAAGUGGCGU
>cis-miR-145806
UGAAAGACGAUGGCAGCGAGA
>cis-miR-145827
AACUGGAAUAACUUUGCGGCUAU
>cis-miR-145857
UGAUGUAGCAACAGAAGUAGAA
>cis-miR-145861
UGAGAUACAACUACUUCAGCU
>cis-miR-145886
GCGAGGCUGGUGUAGUGGUU
>cis-miR-145949
ACAGCCAAUAUUGAUGCCCGUA
>cis-miR-146025
AGCAGACAGCAUGUAGAACA
>cis-miR-146033
UUGUGCGUGCGUGCCAGUC
>cis-miR-146062
GAAAUAAAGUAGACAGCAUGC
>cis-miR-146102
UGGAAUGUUGUGAAGUAUGUCC
>cis-miR-146103
GCAAGGCUGGUGUAAUGGUU
>cis-miR-146174
UGGAUGUACAUCUCAACGGCA
>cis-miR-146193
CUGAUGAGAGACUGCCAU
>cis-miR-146234
AUGCCACCCGAAGGAAGCA
>cis-miR-146294
CGAAUUAUUGGACAACGACG
>cis-miR-146317
UGAAAGACGAUGGUAGUUAGGU
>cis-miR-146322
ACAUCAUACGGAUCGGUGGAU
>cis-miR-146332
CUGCCCUCCUGACUGCAUGU
>cis-miR-146341
CCUGGAUUGUAAGUGGCGUUUU
>cis-miR-146366
GCUGGACACGCUGAAUGAGGAU
>cis-miR-146378
CAAACUUGAUCAUUUAGAG
>cis-miR-146524
UGAAAGACGAUGGUAGGGAGAUAA
>cis-miR-146563
UCACAGCCAGUAUUGAUGUACG
>cis-miR-146569
UGGAAUACUGGUGAUAUGUUGUU
>cis-miR-146604
AAAAACGGUGACAACUUUAGAA
>cis-miR-146665
GAAGUGAAAGUGAAGGUC
>cis-miR-146666
CUCGGGAGUAGGUGUAAG
>cis-miR-146670
CCCUGGAUUGUAAGUGGCGUG
>cis-miR-146692
CUUGACCUGGCAGAAGUGUA
>cis-miR-146696
UGCAAGACUUGAGUAGUGAG
>cis-miR-146717
CGGUGGUUGGUUGUGCAU
>cis-miR-146727
AAAGGAGGAAGAACAGCGGCUUGC
>cis-miR-146738
UGAAAGACUUGAGGAGUGAGACGCU
>cis-miR-146768
UGAAAGACGAUGGUAGUGAC
>cis-miR-146797
UGAACGACUUGAGUAGUGAGACGU
>cis-miR-146938
UGAGGAUGAUGAUGAGGAUGAU
>cis-miR-146965
AAAAAUUCGUCUAGAUGAGGCA
>cis-miR-146994
UUCAUCCUGGAACUGCAGCAUA
>cis-miR-147020
UGGAGAUGAUUGUAUGUCCC
>cis-miR-147056
AGGACUUGAGGCCGGCAUGAU
>cis-miR-147085
UAUGAUGUAAUGAUUUGA
>cis-miR-147119
AGGUCUACGAAAUCAAUGUU
>cis-miR-147127
CUCGGAUUCGUUCUGUCGGCG
>cis-miR-147147
AAAGUAGACAGCAUGUAGAAC
>cis-miR-147151
CUCGGGAGUAGGUGUAAGUGGGAA
>cis-miR-147232
UAAUAUGUAUGGUUUUCGGUUA
>cis-miR-147279
AAGAACGCCACUGACAUCGGAU
>cis-miR-147286
UCCAGAGACUGCAUAUGAAGAAU
>cis-miR-147322
UGGUGCCAUUGUAGUUGCUUCGGCAGC
>cis-miR-147343
UAUCACAGUCCAAGCUUUGGUAAA
>cis-miR-147407
AGAUGGCCUUCUCAGAACGGAUU
>cis-miR-147417
GAACUGGACGACGUGCUUGUAU
>cis-miR-147464
CCUAUAUGACGUAAUGAUUCGA
>cis-miR-147478
GCGGGACUGGUGUAAUGGUUA
>cis-miR-147508
CCCUAUAUGACGUAAUGAUCUGA
>cis-miR-147515
UGAGGGAUUAGGACUGAACGCCUCUAAG
>cis-miR-147519
UUUAAAAUCGUUUGCAUUUCA
>cis-miR-147568
UACAAGCAUCACAGAGACCA
>cis-miR-147581
CACUUUCGCAGAGCGGUC
>cis-miR-147603
CAUCCCGGCCAGGCCCCC
>cis-miR-147715
CCGAAGAUGGAUUGUUGGAG
>cis-miR-147727
UUUCGCAGAGCGGUCACCACGACCG
>cis-miR-147755
GCACUUUCGCAGAGCGGUCA
>cis-miR-147793
GUGAAAGACGAUGGUAGUGAGAU
>cis-miR-147803
UGAGGUAGUAGGUUGUAUAGU
>cis-miR-147820
UUACCAUGGCAUCUACCUCUAA
>cis-miR-147868
AACACAACCACUGGAAGAACAU
>cis-miR-147888
UGUAGAGGGUUGAGGAGGUAG
>cis-miR-147924
UGAGAUUCAAUUACUUCAGC
>cis-miR-147973
UAUCACAGUCCUCCUUAGGUGA
>cis-miR-148014
GAUUCGUUCGGUCGGCGGC
>cis-miR-148030
AGAAAGAGGAGAUUGGACCU
>cis-miR-148133
AAGGCAUGGUAGAUCUUU
>cis-miR-148134
UCCUCAGAUAAACGCCUGAU
>cis-miR-148153
AUGCACAACUGGUAGGUAUUUA
>cis-miR-148177
UGGCUAGAAAGUGCACUCACUU
>cis-miR-148196
UGAUCAGAGUGGGAGAUAGGUUU
>cis-miR-148238
UAAGAGGAAUACCAUGGGACA
>cis-miR-148276
ACCAGUGACCGAACAUAUUCC
>cis-miR-148360
GGUAGAACAACAGACCAGUCU
>cis-miR-148387
AAGACGAUACAAGAACUUUAAA
>cis-miR-148394
ACUGUGAGGAUUGACAGAUUGAUAGC
>cis-miR-148428
UGGAAGACUGGUGAUAAGUUGUU
>cis-miR-148432
CUCAUAAUCUGAAGGCCGUGA
>cis-miR-148457
CAAAUGAGAUCACAGACGACU
>cis-miR-148473
AAUUGAGGACUCGGGAGUAGGUG
>cis-miR-148559
UGAAAGACGAUGGAAGAGAGAUG
>cis-miR-148568
CGCGGACCAGGUAUGCAGCGUUU
>cis-miR-148634
UCUGAGCGUUGUACAGGAUGUG
>cis-miR-148660
UGGAAUGUGGCGAAGUAUGGAC
>cis-miR-148724
GCGUUCCAUCACCUUGCAUGA
>cis-miR-148730
UUGUGCGUGCGUGCCAGUCGG
>cis-miR-148742
GUGACAACUUUAGAGACCCUUU
>cis-miR-148783
AAGUGACUCUGAAAGGCCCUUA
>cis-miR-148867
CCUCUAUGACGUAAUGAUUUGA
>cis-miR-148911
GAAAUAAAGUAGACAGCAUGAAU
>cis-miR-148919
UAAUAAACUGUGGACUUUUG
>cis-miR-148933
UCACCGGGUUGACAUUCAUUC
>cis-miR-148940
GGGUCCUGCCAGGGUCGC
>cis-miR-148943
UCGGAGACGGUGGCUUGUGGU
>cis-miR-148962
UCACCUGGAACCCAGCUGAAAU
>cis-miR-149025
GUACAGUACUGUGAUAACUGAAA
>cis-miR-149044
AAAGGACGUGUGUAUCAAGCUU
>cis-miR-149083
AACGACUGCGACAAACACUAUUU
>cis-miR-149088
CCUCGGGUGUAAUCAGCUGACCACAUCGGU
>cis-miR-149091
UCUCGGAUUCGUUCGGUCGUC
>cis-miR-149118
CGGUCCUCGGGUGUAAUCAGCU
>cis-miR-149142
GAAGGAAGCACGAGGGCUGA
>cis-miR-149146
UCGGGUCCUGCCAGGGUC
>cis-miR-149165
UGGCUAGAAAGUGCACUCACUUC
>cis-miR-149200
AUGGGAUUUGAUGGAUUGA
>cis-miR-149268
AGGAGGUGGAGUUGGAGCG
>cis-miR-149269
UGGAAGACUGGUAAUAUGUUGUU
>cis-miR-149299
UGAGAUUCAACCACUUCAGCU
>cis-miR-149346
GGGCGUGAGCCUGAGUGGA
>cis-miR-149360
CGGUGGUUGGUGUUGCAU
>cis-miR-149362
AGGGAAUUGUUCAUCACU
>cis-miR-149367
UCAGAUAUGACCAGUUGU
>cis-miR-149371
AAGGCUUGCUUACGUUUUCCUUUUGGC
>cis-miR-149398
CGAAAGACGAUGGUAGGGAGAU
>cis-miR-149410
UGAGAUUCAACUACUCCAGCU
>cis-miR-149437
UGGCAAGAUUAUGGCGAAGCUGUU
>cis-miR-149442
GAUGUGGUUGAUGGGAUUACUGGA
>cis-miR-149449
UCGUUCCCGGGUCGCGGCACC
>cis-miR-149468
AUCUCAAGGGACGUGUGUAUAA
>cis-miR-149558
CGGCUUGUGGGGUGUGCGUG
>cis-miR-149561
GCUGGCUUGCUGUUGUGGUU
>cis-miR-149564
UUAAGGCUUUGGAUUCGAAA
>cis-miR-149568
GAGAUCGCGACUAAAGCUGGUUU
>cis-miR-149570
GUCGGAGACGGCGGCUUUUGGU
>cis-miR-149597
CCGGUGCUGAAAAGACGACCAAACUUGA
>cis-miR-149643
AACAAGAACAGGACGAUUCA
>cis-miR-149666
GUCCUCGGGUGUAAUCAGCUGACC
>cis-miR-149695
UGACAGACUUGAGUAGUGAGACGCUUU
>cis-miR-149702
UAUUCACAUGCAAAACUUAC
>cis-miR-149706
CCCUGGAUUGUAAGUGGCGUUUA
>cis-miR-149728
GCGAGGCUGGUGUAAUAGU
>cis-miR-149737
AGAGGAGAUUGGACUUACUA
>cis-miR-149755
UACACAUGGAUUGUGGGUCU
>cis-miR-149763
UCUUCAUACCUCCGGAGUUC
>cis-miR-149778
CGGGGGACCAAAAAAAAAA
>cis-miR-149794
AGACAGGUAUAGGAGCAUAG
>cis-miR-149809
GACAGAUGGUGAACUAUGCU
>cis-miR-149819
GGAGGUAGUUCGUUGUGUGGCA
>cis-miR-149836
GGGGAGAUGGCUGGAGGAG
>cis-miR-149874
GAAAGACGAUGGAAGUGAGAU
>cis-miR-149890
CGUGUGGAUGAAUGUUGGCA
>cis-miR-149924
UCAGAUCCCGGUCGGGCCCCCA
>cis-miR-149930
ACUAAUAGGGAACGUGAGC
>cis-miR-149948
AGUGGAACUGUAGGUGGCCAA
>cis-miR-149973
UGAGGAUGAUGAUGAGGAUGA
>cis-miR-149985
CCCUAUAUAACGUAAUGAUUUGA
>cis-miR-150000
CAUAAACUGGAAUAACUUUGAA
>cis-miR-150016
UGAGAUCGCGACUAAAGCUU
>cis-miR-150054
AUCUGAAGUAAGCGGUCUCCUUUU
>cis-miR-150073
UUGACGACACAACUACAUACA
>cis-miR-150075
AUGAGGAUGAUGAUGAGGAU
>cis-miR-150109
CACUUUCGCAGAGCGGUCACCACGACCGG
>cis-miR-150198
UGAGAUUCAACUACUUCAGCC
>cis-miR-150235
UAAGGCAUUUGUUGGGUACUAU
>cis-miR-150255
UCAGCGGGUAGACAUUCAUUCA
>cis-miR-150312
CACUGAUGAAGACGCUCGUG
>cis-miR-150334
GAGGCCUGUUUUAUGUGCAUU
>cis-miR-150336
GUCGGAGACGGCGGCUUGUUGU
>cis-miR-150387
GUGGUUAAGGCAUUGGAUUU
>cis-miR-150388
AAGAAUGGUAGAUCUUUUUC
>cis-miR-150392
CCCUAUAUGACGUAAUCAUUUGA
>cis-miR-150418
AGCAGUUGGCCAUGGGUCAGGCGGUCCU
>cis-miR-150431
UCACCGGGUACACAUUCAUUCAC
>cis-miR-150491
CGCACUGUAGCUUGAUACACU
>cis-miR-150499
UCGAAUCCCACCCCUGACACC
>cis-miR-150515
UGAAAGACCAUGGUAGUGAGAUG
>cis-miR-150537
AAUUACAGUACUGCCCUUAAAA
>cis-miR-150539
GGAGGUGGUUCGUUGUGUGGUAU
>cis-miR-150546
AGAAGAGACUCUGAAAGGC
>cis-miR-150554
CGGAUUCGUUUGGUCGGCG
>cis-miR-150574
CCUUAUGACGUAAUGAUUUGA
>cis-miR-150582
UGAAAGACGAUGGCAGUGCGA
>cis-miR-150629
UGAAUAAGAAUGGUAGAUCUA
>cis-miR-150663
GAACUGGACGACGUGCUUUU
>cis-miR-150785
UCAAAGGACGUGUGUAUCAUAA
>cis-miR-150816
UUUCCCGGUCGGCGCACCA
>cis-miR-150836
AGCGUUGUACAGGAUGUGUUG
>cis-miR-150855
CGCCAGCUACUGUCGACGGGU
>cis-miR-150863
AGAUAUGUUUGGUUUACUUGG
>cis-miR-150967
UGAAAGACUUGAGUAGUGAGACGUAUA
>cis-miR-150994
UUGGCAGACUUUGUACGGUGAU
>cis-miR-151090
AGACGACCAAACUUGAUCAUUUAGAG
>cis-miR-151102
GGAGGCAGUUCGUUGUGUGGUA
>cis-miR-151112
CUCGGAUUCGUUCGGUCGUCG
>cis-miR-151128
AAUGAUUCCGGCUUGUUUUCU
>cis-miR-151166
UCACAGCCAGUAUUGAUGAACAUU
>cis-miR-151170
UGAUAUGUAUGGUUUUCUGU
>cis-miR-151193
AGUAGACAGCAUGUAGAACAAAU
>cis-miR-151225
GCGGGACUGGUGUAAUGGUU
>cis-miR-151237
AAGGGAAUUGUUCAUCACUGA
>cis-miR-151250
UGGAAUUUUGUGAAGUAUGUA
>cis-miR-151307
UAUCACAGUCCUGCUUAGGUGU
>cis-miR-151310
UCCGGGGGACUAAAAAAAAA
>cis-miR-151314
AGGUAGAUGAGAACGGACGAUUG
>cis-miR-151319
GCGAAACCGGUCGUGGGCUGUC
>cis-miR-151338
UGGAAUUCUCGCAGUUUGCAU
>cis-miR-151361
AUUGGGCAGCACAUGGAUGG
>cis-miR-151387
UGCGAUCGCGACUAAAGCUGG
>cis-miR-151416
CCCACUAAUAGGGAACGUGA
>cis-miR-151436
AGGUCGAUGUGCUGCUGAU
>cis-miR-151484
GAGACUGGUGUAAUGGUUUU
>cis-miR-151496
UGCAGCACAUUCAGUUGCCUA
>cis-miR-151519
UGCAAGACUGGUGAUAUGUUGUU
>cis-miR-151570
UGACUCAGUGCAGUACAAAC
>cis-miR-151572
CCCUGUAUGACGUAAUGAUUUGA
>cis-miR-151602
UGCUGCCUGAUAAGAGCUGUGAAA
>cis-miR-151739
UGAAAGACUUGAGCAGUGAGACGU
>cis-miR-151800
AGAAAGAUGCAGCUGAGCUC
>cis-miR-151829
UAGAGACUGCCAUAUUGUAGA
>cis-miR-151846
UGAAAUACUUGAGUAGUGAGACGCU
>cis-miR-151852
UUCAUACUUCGAAGAUCGUGAA
>cis-miR-151859
CGGGUGUAGAAUAAGUGGGAGAUGAGCU
>cis-miR-151886
AUGUAGCAACAGAGGUAGAU
>cis-miR-151891
UGAUAUGUCUGGUUUUCGGUUA
>cis-miR-151903
CCUUGGAUUGUAAGUGGCGUUU
>cis-miR-151912
CAAGGCUUGCUUACGUUUUCCUUUUGG
>cis-miR-151918
UUUCAGCUGUAGUGCUGCUUUUCUGGCA
>cis-miR-151950
UCUGAGGGAUUAGGACUGAACGAAC
>cis-miR-151970
GAAUAAGUGGGAGAUGAGCUUCGGCUUG
>cis-miR-152024
AGGUAUGUUUGGGUUACUUGG
>cis-miR-152132
UCAGCUGUAGUGCUGCUUUGCUGGCAU
>cis-miR-152134
UGAUAUGUACGGUUUUCGGUU
>cis-miR-152167
CAUACCUCCGGAGCUCAUCCUU
>cis-miR-152179
GAGAAGAAGGAGCGCGAACU
>cis-miR-152225
UGAAAGACUUGAGUAGCGAGACGCA
>cis-miR-152227
GAGGAGGAAGAGGCGUGGAU
>cis-miR-152241
UGAAAGACUUGACUAGUGAGACGC
>cis-miR-152266
UCGGAUUCGUUCGGUCGGCGGUU
>cis-miR-152330
UCACAGCCAGUAUUGAGGAACG
>cis-miR-152336
CGGAGGGACAAAAAAAAAAAA
>cis-miR-152397
UCAGCAACCUUAUGAGUAGU
>cis-miR-152400
UGGUUAAGGCUUUGGAUUUG
>cis-miR-152444
AGGAGGAGGAGGAGGAGGAGGC
>cis-miR-152493
AGUAGAACGUCUACGUCGGCAUU
>cis-miR-152506
CAAGAGAUUGACACCAGGUC
>cis-miR-152522
GGCGAAACCGGUCGUGGGCUUUU
>cis-miR-152531
CACCCUGAGACCCUUUGGCUGU
>cis-miR-152537
UGAUAUGUAUGGUUUUAGGUU
>cis-miR-152544
UCCCUGAGACCCUAGAGCUUCC
>cis-miR-152548
UGUGGUGUGUGCGUGCGUGCCAGUCGGUC
>cis-miR-152551
AUCUCGGAUUCGUUCGGUCGGCGU
>cis-miR-152565
GUGGAUGUGGUUGAUGGGAUUACUGG
>cis-miR-152585
AACAAGAACAGGACAAUACAAA
>cis-miR-152602
GGACUCGGGAGUAGGUGUAAGU
>cis-miR-152608
UCAUCCCGGUCGGCGCACCA
>cis-miR-152626
UGAUGUAGCAACAGAAGUAGUAU
>cis-miR-152641
CAAGGGAAUUGUUCAUCGCU
>cis-miR-152773
UGUCUACUUCUUAGAGGGA
>cis-miR-152804
AUAAACUGUGGACUUUUGUGAA
>cis-miR-152811
UCACAGCCAGUAUUGAUGAACGCU
>cis-miR-152818
CUGGUUUUUCUGUUGCUGCGUC
>cis-miR-152830
AGAAUGCGGUUCUUGUAAAGCU
>cis-miR-152832
AUAUGACGUAAUGAUUAGA
>cis-miR-152837
AAGUGACUCUGAAAGGCCCUU
>cis-miR-152871
CUCGGAUUCGUUCGGUCGGCGGC
>cis-miR-152921
AAGUAGACAGCAUGUAGA
>cis-miR-152957
CAAAUCCCGGUCAGGCCCGCC
>cis-miR-152963
GCCAGGCUGGUGUAAUGGU
>cis-miR-152971
CUAAGGCGAAUAGAACCGUGA
>cis-miR-153170
GACCGGCGCUGAAAAGACGA
>cis-miR-153179
AUACUACGUGGUUAACCUCCA
>cis-miR-153224
UGAGAUUCAACUACCUCAGCUG
>cis-miR-153227
GCGAGGCUGAUGUAAUGGUUA
>cis-miR-153391
AGAAUACUGGUAGAACAACAUAU
>cis-miR-153416
UAUCACAGCUCUGCUUGGGACA
>cis-miR-153423
GAGGUCUACGAAAUCAAUGU
>cis-miR-153434
CGUUUGAUUCUGUCGAUCGGA
>cis-miR-153452
GGCAGACUUUGUACGGUGCC
>cis-miR-153471
UGCUUUGUCUGGUCGGGAU
>cis-miR-153564
ACCCAAAGACAUAUGCUG
>cis-miR-153639
GUCUGGUCGGGAUGGCAGGA
>cis-miR-153642
AAAGUGCUCAUAGAAUGGUUAU
>cis-miR-153651
UUUUCAGCAACCUUAUGAGUAA
>cis-miR-153659
UAUAUUACUGUAUUCUGUAAAA
>cis-miR-153673
AGACUGCCAUAUUGUAGA
>cis-miR-153676
UACCGGGUUUGCGGCCGUU
>cis-miR-153689
UGAUAUGUAUAGUUUUCGGUU
>cis-miR-153714
UGUAUGACGUAAUGAUUUGA
>cis-miR-153737
UGGUGUAGAAUAAGUGGGAGAUGA
>cis-miR-153765
AAACUUGGACAGGAGACAAUUU
>cis-miR-153794
AGAAGUGCUCAUAGAACGGUUA
>cis-miR-153795
UGGAAUGUAAAGAAGUACGUAU
>cis-miR-153802
GCACUGAUGAAGACGCUCG
>cis-miR-153822
GCCAGGCUGGUGUAAUGG
>cis-miR-153825
UUAUGCACAACUGGUAGGUAUUUU
>cis-miR-153828
AAUAACUUUGCGGCCUACCU
>cis-miR-153832
UGAAAGACGAUGGUAGUGAGAUGAUAU
>cis-miR-153866
AGUGCAGUACAAACUGGCC
>cis-miR-153900
UGCGAUUCAACUACUUCAGCU
>cis-miR-153923
GGCUUUGUCUUGUCGGGAU
>cis-miR-153955
UGAAAGACUUGAGUAGUGAGACAA
>cis-miR-153971
UCACCGGGUAGACAUUCAUUGAC
>cis-miR-153989
AUCUCGGAUUCGUUCUGUCGGCG
>cis-miR-154094
CUGAUUCUCAAAGGACGUGU
>cis-miR-154110
UCAAGGGACGUGUGUAUCAAUU
>cis-miR-154173
UCUGGAAGACUGGUGAUAUGUUGUU
>cis-miR-154217
UCCUUGGAUUGUAAGUGGCGUAU
>cis-miR-154220
AUUCGUUCGGUCGGCGGA
>cis-miR-154275
UGAGAUCUCGACUAAAGCUGGUA
>cis-miR-154349
GUAAUUUGAGUUGUUGGUUUU
>cis-miR-154351
UUGAGGACUCGGGAGUAGG
>cis-miR-154388
ACCUGGCAGAAGAGUAUGAA
>cis-miR-154416
CUCAGAAGUGUGGCUGGUUUU
>cis-miR-154440
UCUGGUCGUGAUGGCAGGU
>cis-miR-154451
GUCCGUACUGAGGUGAGAU
>cis-miR-154473
CCAGAUUUGACACUUCCAACUCU
>cis-miR-154525
GCUAUAUGACGUAAUGAUUUGA
>cis-miR-154537
AGAUAUAAACAGUUUUAUCCGGUA
>cis-miR-154545
UGAAAGUCUUGAGUAGUGAGACG
>cis-miR-154552
UAUUGCACUUUCCUUCGUCUUG
>cis-miR-154600
GAGCUCUGUGGAUUUAGCUGGCG
>cis-miR-154610
UCCCUAUAUGACGUAAUGAUUUUAA
>cis-miR-154620
AAAGAAACACAUACAGACCAUA
>cis-miR-154674
GGAGGUAUUUCGUUGUGUGGU
>cis-miR-154718
CAGAAUCGUCAAGCAGACUGUU
>cis-miR-154821
UGGGGAGAUGGCUGGAGGA
>cis-miR-154825
GCGAGACUGGUAUAAUGGU
>cis-miR-154832
UGAAGGCAAUAGCUUGGAUG
>cis-miR-154837
UGAAAGACGAUGGUAGGGAGAUAU
>cis-miR-154850
AAAAAGCUCGCAGUUGGA
>cis-miR-154860
AGACGAUACAAGAACUUUAG
>cis-miR-154904
CUGAGGGAUUAGGACUGAACGAAC
>cis-miR-154938
AGUAGCAAAUAUUCAAGUGAGAAC
>cis-miR-154960
UGGAAGACUGGUGAUGUGUUGU
>cis-miR-154984
CAGUUGGAGGCUGGUUUUUCUGUU
>cis-miR-154999
GCCCUAGUAGCGCAGUCGGUUU
>cis-miR-155001
GAGCAACGAGUAGAUCCGUUUU
>cis-miR-155017
CUGGCCUGUGCUGAGCGGCUGCAC
>cis-miR-155027
ACGGAGGGGCACCACCAGGA
>cis-miR-155030
UAUGACGUCAUGAUUUGA
>cis-miR-155035
CUUUGGUUAUCAAGCAGUAUGA
>cis-miR-155036
UUGUUGGCACUGAUGAAGACGCU
>cis-miR-155044
CGCCAGCUACUGUCGACGGUUUU
>cis-miR-155048
UCACAGCCAGUAUUGAUGAACUA
>cis-miR-155118
AACUGUGGACAUUUGUGUAC
>cis-miR-155131
AAUUUGAGUUGUUGGUUUAUA
>cis-miR-155153
GGAGGGAGUUCGGUGUGUGGUAU
>cis-miR-155194
AACAGUUUUAUCCGGUUU
>cis-miR-155223
GGAGGAAGUUCGUUGUGUGGU
>cis-miR-155271
GCCUGUGCUGAGCGGCUGCACCUUUU
>cis-miR-155311
UGAAAGACGAUGGGAGUGAGAUGA
>cis-miR-155323
CGGAUUCGUUCGGUCGGCGG
>cis-miR-155349
GCGAGACUUGUGUAAUGGUUA
>cis-miR-155372
GGGGUUACCAGGGAGCGAUUUG
>cis-miR-155436
AGAAGAAAUAUGUGAUCGGUUU
>cis-miR-155462
UUCUGAAAAGACGACCAAACUU
>cis-miR-155604
AAGUGAAAGUGAAGGUCUGGGAAC
>cis-miR-155615
AGAAGUGCUCAUAGAACGGUU
>cis-miR-155627
UGAAAGACUUGAGUAGUGAU
>cis-miR-155642
UCUAGUGAUUCCGGCUUGUUUU
>cis-miR-155646
AGCUACUGUCGACGGGCAUAU
>cis-miR-155671
UCUUCGCCAUCUAGAAGUUCU
>cis-miR-155681
AGUAGAACGUCUACCUCGGCUUAU
>cis-miR-155758
UCACCGGGUAGACAUCCAUUC
>cis-miR-155805
UGGAAUGUUGUGAAGUAUUU
>cis-miR-155820
UUCCAGUUAAUGACAGGUUGU
>cis-miR-155831
UCUCCGGGUAGACAUUCAUUCAC
>cis-miR-155865
UGAAAGACUUGAGUAGUGGGACGCU
>cis-miR-155880
UUCAUACUUCGAAGAUCGUGU
>cis-miR-155904
GAGCUGAUUGAACCAAAAA
>cis-miR-155966
UAAACUGGAAUAACUUUGC
>cis-miR-156003
ACGCCAGCUACUGUCGACGG
>cis-miR-156009
UGAGAGACUGCCAUAUUGUAGA
>cis-miR-156044
CUGUUGCUGCGUCCGCCUCGG
>cis-miR-156070
AGUAGAACAUCUACCUCGGCUUU
>cis-miR-156134
CUGGUAGAACAACAGACCAGUAU
>cis-miR-156159
GAACUGGACGACGUGCUUGCAUUUU
>cis-miR-156177
AGGGACAGGAAAGGUUGUAU
>cis-miR-156222
UUACUAGAAAGUGCACUCACUUC
>cis-miR-156227
AGGUAACUGUUUUACAUUGA
>cis-miR-156235
UCACCGGGUAGACAUACAUUC
>cis-miR-156244
GACGGAAGGUCACCACCA
>cis-miR-156301
UGAAAGACUGGUGAUAUGUUGU
>cis-miR-156321
GGGACUCGAACCGCAGCGGAUAU
>cis-miR-156353
UGAUAUGUAUGGGUUUCGGUUAA
>cis-miR-156374
AGUGAUGUAGCAACAGAGGU
>cis-miR-156391
AGGGUGCUACAGAUGAACGA
>cis-miR-156407
AUGACGAUGAUGAUGAUGA
>cis-miR-156436
UUCAUCCCGGUCGGCGCACCA
>cis-miR-156451
AGAAUAUGGGAACUUGGAAU
>cis-miR-156459
UCACCGGGUAGACAUUAAUUCAC
>cis-miR-156504
UGAACUGGACGACGUGCUUGUUC
>cis-miR-156587
AACCUUGUAGACCCGAGUUUGA
>cis-miR-156599
UCACAGCCAGUAUUGAUGAGGC
>cis-miR-156644
UGGUGAGCAGGAAGCUUCGGGCG
>cis-miR-156645
GCAGGCUGGUGUAAUGGU
>cis-miR-156697
UGAAAGACGAUGUUAUUGAGAU
>cis-miR-156706
UAUGACGUAAUGAUUUGAU
>cis-miR-156720
AAUAACUUGAACUGGACGACAUA
>cis-miR-156727
GCGAGGCUGGUGUGAUGG
>cis-miR-156767
UAUGACGGAAUGAUUUGA
>cis-miR-156786
CAAAACAAGAACAGGACAAUAA
>cis-miR-156803
CGAUCCUCAGAUAGACGCCUUU
>cis-miR-156811
AAAAAAUUACAGUACUGCCCAA
>cis-miR-156817
UGGAAGACUUGUGAUAUGUUGU
>cis-miR-156855
ACCGGUGCUGAAAAGACGACCAAACUUGA
>cis-miR-156892
UGCGUUCCAUCACCUUGCAUA
>cis-miR-156932
UAUCACAGCCCUGUUUGGGAC
>cis-miR-156964
GCGAGGUUGGUGUAAUGGUU
>cis-miR-156968
GGAGGUAGUUUGUUGUGUGGUAU
>cis-miR-156990
GGGGUUACCAGGGAGCGAUU
>cis-miR-157000
CCGAGGCUGGUGUAAUGGU
>cis-miR-157008
CUAUAUGACGUAAUGAUUUGAAA
>cis-miR-157029
AACCCUGUAGACCCGAGUUUGG
>cis-miR-157069
GUAGUGCUGCUUUGCUGGC
>cis-miR-157075
UGCGUGCGUGCCAGUCGGGCG
>cis-miR-157177
UGAACUGGACGACGUGCUUGUACU
>cis-miR-157240
UUGCUGUCUUGCUGUUGUGGUU
>cis-miR-157273
AGGAGAUUGGACUUACUGAAA
>cis-miR-157283
GGCGAAGUGAAAGUGAAG
>cis-miR-157299
CCGGAUGGCGGAAUUUCUC
>cis-miR-157342
UGAUAUGUAUUGUUUUCGGUUA
>cis-miR-157373
UAUGUGGAAGGUGACUUGGU
>cis-miR-157388
ACUCGGGAGUAGGUGUAAGUGGGAAG
>cis-miR-157392
GUGGUGAGCAGGAAGCUUCGGGCGUG
>cis-miR-157466
AAGAAUGACAAAUGACGCUCUUUA
>cis-miR-157510
GAGCUCUGUGGAUUUAGCUGGC
>cis-miR-157521
UUGAACUGGACGACGUGCUUUAU
>cis-miR-157572
UGACUAUAAAGUGCACUCACUUC
>cis-miR-157575
CAGCUACUAUCGACUGGUACU
>cis-miR-157579
AUGACAAAUGACGCUCUUAUU
>cis-miR-157628
UGAAAGACGAUGGUAGUGAGAUGUG
>cis-miR-157636
UGACUAGAAAGUGAACUCACUUC
>cis-miR-157677
GCAAAACAAGAACAGGACAA
>cis-miR-157690
CCUAUAUGACGCAAUGAUUUGA
>cis-miR-157720
AAGAACGCCACUGAUAUCGGA
>cis-miR-157752
GCGAGGCUGGGGUAAUGGGU
>cis-miR-157755
AAAGAGGCCAUUGAACACU
>cis-miR-157769
UAGGAAUAAUGAAAGGGAAUA
>cis-miR-157819
UGGGCGUAAUCUGGAUCGCAUA
>cis-miR-157855
UAAAAGACGAUGGUAGUGAGAUA
>cis-miR-157862
AUAAACUGGAAUAACUUUGCA
>cis-miR-157940
GUUUCCCGGUCGGCGCACCA
>cis-miR-157952
AUUCGGUGGUUGGUGGGGCAUG
>cis-miR-157956
AGGUUGCUACAGCUGAACGA
>cis-miR-158025
AACAAGAACAGGACAAUACAU
>cis-miR-158079
UUGAGGACUCGGGAGUAGGUGU
>cis-miR-158081
UGAGGCCGGCAUGAGAUCAAUU
>cis-miR-158099
GCACUUUCGCAGAGCGGUC
>cis-miR-158105
GGCUUGUCCGGACUGAGGGGA
>cis-miR-158107
UUUAUCAAAUGUGUGGCACU
>cis-miR-158208
AAAGUAGACAGCAUGUAG
>cis-miR-158238
UGUCCUGCCAGUGUCGCCA
>cis-miR-158278
UAAGACGACCAAACUUGAUCA
>cis-miR-158298
UGAAAGACGAUGGUAGUGAGAGU
>cis-miR-158323
UGAGAUUCAACUACUUCACCU
>cis-miR-158356
UGGAUUGUAAAUGGCGUGUUU
>cis-miR-158362
ACCCUGAGACCCUUUGGCUGA
>cis-miR-158447
ACAUCCCGGUCAGGCCCCCA
>cis-miR-158515
GUUUCCGGGUCGCGGCACCA
>cis-miR-158570
UGAAACACGAUGGUAGUGAGAUG
>cis-miR-158580
UGACUGGAAAGUGCACUCACU
>cis-miR-158654
UCUGAAAGACGAUGGUAGUGAGAU
>cis-miR-158669
GGAACAGCAGUUGGCCAUGGGUCAGGC
>cis-miR-158763
AAUGGACACAGCUCUCGGUGUA
>cis-miR-158773
AAGAGACGUGUGUAUCAAGCU
>cis-miR-158791
GGGUGAAACCGGUCGUGGGC
>cis-miR-158812
GAUAUGUAUGGUUUUCGGU
>cis-miR-158815
AGGAAGACUGGUGAUAUGUUGUU
>cis-miR-158816
UCCUUGGAUUGUAAGUGGCGUU
>cis-miR-158818
AUGCCACCCGAAGGAAGCAC
>cis-miR-158892
UGAAAGACGAUAGUAGUGAGAUA
>cis-miR-158934
CAUCCCGGUCGGGCCCCC
>cis-miR-158939
GAGUACGGACAUUAAAGGCU
>cis-miR-158965
UGAGGAUGAUGAUGAGGA
>cis-miR-159015
UCGAGCCAAUAGUUGGUUGCA
>cis-miR-159021
GAUUCGUUCGGUCGUCGGUU
>cis-miR-159029
GUUUGCGUGCGUGCCAGUC
>cis-miR-159091
GAGGAAGAAGAGGAAGGAG
>cis-miR-159094
GAGGAGAUUGGACUUACU
>cis-miR-159104
UGGAAGGUGACUUGGUGUUG
>cis-miR-159116
UGCCCUAGUAGCGCAGUCGGUU
>cis-miR-159242
UGACUAGAAAGUGUACUCACU
>cis-miR-159250
AGCAUGAACGCCACUGACAA
>cis-miR-159266
CCCUCUGGACCGUACCUGAU
>cis-miR-159311
GAGGGUUGAGGAGGUAGA
>cis-miR-159392
ACUGUGAGGAUUGACAGAUUGAUA
>cis-miR-159400
GAACUGGACGACGUGCUUGUAA
>cis-miR-159401
UGAGAUCGCGACUAAAGCUGGGAU
>cis-miR-159419
AGGACUGGAGGGGUGGGC
>cis-miR-159422
UGUAAGACGAUGGUAGUGAGAUU
>cis-miR-159434
UGAUUCGGUGGUUGGUGGUGCAUG
>cis-miR-159443
GCGAGCCUGGUGUAAUGGU
>cis-miR-159449
CCGAAAGGGUGCUACAGCUGAACG
>cis-miR-159456
ACCCACUAAUAGGGAACGUGAGCUGG
>cis-miR-159461
GGCUUGCUUACGUUUUCCUUUUGGC
>cis-miR-159477
UGUCGGAGACGGCGGCUUGUGGGG
>cis-miR-159536
UCCUUGGAUUGUAAGUGGCG
>cis-miR-159591
AGUCUCGGUGGGGCCUCC
>cis-miR-159595
UGGAACAAUUUUGCAGCAUAU
>cis-miR-159624
UAAGGCACACGGUGAAUGUCA
>cis-miR-159625
GGUUGUAGAAUAAGUGGGAGAUG
>cis-miR-159668
UCUCGGAUUCUUUCGGUCGGCG
>cis-miR-159697
GUGGUUAAGGCUUUGGAUUUG
>cis-miR-159726
CCUACAUGACGUAAUGAUUUGA
>cis-miR-159768
AGAGUACGGACAUUAAAGGCA
>cis-miR-159796
CAAUACAUCCUCACUACCU
>cis-miR-159798
UCCCUAUAUGACGUAAUGAUUAU
>cis-miR-159817
GAUCAGAGUGGGAGAUAGGAUU
>cis-miR-159819
CUGAAGGGCACCACCAGGA
>cis-miR-159859
AGAAGAAAUAUGUGAUCGGU
>cis-miR-159863
AUGUAGCAACAGAAGUAGAGUUU
>cis-miR-159879
UCGGAGACGGCGGCUUGUA
>cis-miR-159922
UGAAAGACGAUGGUAGCGAGGU
>cis-miR-159923
UCAUCCCGGCCAGGCCCCCA
>cis-miR-159925
CACCAAACUGUGGCAGCCAUA
>cis-miR-159999
AUGGCGGAAUUUCUCGGGGACG
>cis-miR-160046
UGAAAGACUUGAGUAGUGAGACUCU
>cis-miR-160047
AUAUGACGUAAUCAUUUGA
>cis-miR-160091
CUUGGCACUUUGGAAUUGUAU
>cis-miR-160135
UUGGUCCCUAUCAACCAGCUAU
>cis-miR-160140
UCACAGCCAGCAUUGAUGA
>cis-miR-160178
GGGAGAGAAGAAAUAUGUGAA
>cis-miR-160222
UGAUAUGUAUGGUUUUUCGGUU
>cis-miR-160246
GCUGGUUUUUCUGUUGCUGCGU
>cis-miR-160248
CUUGGAUUGUAAGUGGCGUG
>cis-miR-160293
UGAAAGACGAUGGUAGUGAGACGU
>cis-miR-160295
CGAAAGACGAUGGUAGUGAGAUA
>cis-miR-160304
GCGAGGCUGGUGUAAUGGAUA
>cis-miR-160346
UGGUUUUUCUGUUGCUGCGUCCG
>cis-miR-160361
UCAUACUUCGAAGAUCGUGUU
>cis-miR-160374
ACCGCAUCGGUCGUUUUAGGA
>cis-miR-160376
GGUCCUCGGGUGUAAUCAGCUGAC
>cis-miR-160437
AUAUUACUGUAUUCUGUAAA
>cis-miR-160457
AGCUACUGUCGACGGGUAUAUA
>cis-miR-160459
AUGAUGACGAUGAUGAUGAU
>cis-miR-160460
UCAAGGGACGCGUGUAUCAA
>cis-miR-160553
AGAAUGCAUGUUUGGACGGAAUUU
>cis-miR-160595
UCACCGGGCAGACAUUCAU
>cis-miR-160636
CAAUCCCGGUCAGGCCCCCA
>cis-miR-160661
GGUGGUUGGUGGUGCAUGGCCGUUCUU
>cis-miR-160684
GGUGUUGCGAUAGUUGUGGG
>cis-miR-160707
AAGUGACUCUGAAAGGCCCUAU
>cis-miR-160713
CAUCAUACGGAUCGGUGGAU
>cis-miR-160731
CGCCGUGGUGAGCAGGAAGCUUCGGG
>cis-miR-160761
CUCGGUGGAUGUGGUUGAUGGGAUUAC
>cis-miR-160779
GUUUCGUGGAUUUUAUCGGCAU
>cis-miR-160787
CUGGAAUGUAAAGAAGUAUGUAU
>cis-miR-160807
GGAGACGGCGGCUUGUGGGG
>cis-miR-160820
CUGGAACCACUUUGCGGCCUAU
>cis-miR-160821
UCUCCGGGUAGACAUUCAUUCA
>cis-miR-160837
UGAUGUAGCAACAGAAGUAGUUUU
>cis-miR-160857
AUGAUGUAGCAACAGAGGUAUAU
>cis-miR-160868
AACCCUGCAGACCCGAGUUUGA
>cis-miR-160897
UGUUGGCACUGAUGAAGACGCU
>cis-miR-160931
GUGCCCUAGUAGCGCAGUCGGUUAGC
>cis-miR-160932
UCUCCCAACCCUUGUACCAGU
>cis-miR-160965
UGAGAUCGCGACUAAACCUGGU
>cis-miR-160974
UAAACAGUUUUAUCCGGUAAAGC
>cis-miR-160997
UCUGAGCGUUGUACAGGAUGUGU
>cis-miR-161000
AUGACAAAUGACGCUCUUAAAU
>cis-miR-161032
UGAGGUAGUAGAUUGUAUAGU
>cis-miR-161037
CCAUUGUAGUUGCUUCGGCAGCUCGACC
>cis-miR-161068
GAUAUGUUUGGGUUACUUGG
>cis-miR-161072
GCGAGGCUGGUGUAGUGG
>cis-miR-161098
CGCAAAACAAGAACAGGACAU
>cis-miR-161168
AGGCGACCGUCAAGGUGAACU
>cis-miR-161173
GAAUGAGUGUUUGGAGGUGU
>cis-miR-161197
UGAUAUGAAUGGUUUUCGGUUA
>cis-miR-161211
UAUCACCGCCCUGCUUGGGACA
>cis-miR-161214
AUGAGAUUCAACUACUUCAGCU
>cis-miR-161280
CCUAUAUGACGUAAUGUUUUGA
>cis-miR-161308
CUACCACCAGCUUUUGUGUG
>cis-miR-161314
CCAGUGACCGAACAUAUUCC
>cis-miR-161320
GCGAGGCUGGUUUAAUGGUUA
>cis-miR-161357
AGAAUACUGGUAGAACAACAAU
>cis-miR-161362
GCUAAGGCAUUUGUUGGGU
>cis-miR-161364
AGUAGAACGUCUACCUCGGCUAU
>cis-miR-161383
UGACUAGAACGUGCACUCACUUC
>cis-miR-161393
UAUGACGUAAUGAUUUGAAAA
>cis-miR-161406
UGAGCCUGAGUGGAGCCGCCACG
>cis-miR-161417
UGACUGGAACUGUUGGUGGC
>cis-miR-161449
AUGGGGAGAUGGCUGGAGGA
>cis-miR-161461
UAUCACAGUCCUGCUUAGGUGACGAUUU
>cis-miR-161505
GUCAGAUUGAUAGACGCGGAU
>cis-miR-161506
GCAACCUUAUGAGUAGUCCA
>cis-miR-161508
UAGAAUGCGGUUCUUGUAAA
>cis-miR-161548
AAAUAUUCAAGUGAGAACCUU
>cis-miR-161556
GUUGGUGGUGCAUGGCCGGU
>cis-miR-161557
GCUCUGUGGAUUUAGCUGA
>cis-miR-161591
UGAGUUUCAACUACUUCAGCU
>cis-miR-161634
CGGAGCUCAUCCAUAGAUGAA
>cis-miR-161664
AGCUACUGUCGACGGGUUUUU
>cis-miR-161665
UGAAAGACGAUGGUAGUGAGAUUCA
>cis-miR-161694
UGAGCUCGCGACUAAAGCUGG
>cis-miR-161773
AACACACCUUUUGGGUUAUU
>cis-miR-161792
GAAAAAUUCGUCUAGAUGAGA
>cis-miR-161797
GUUCCAGUUUAUGACAGGCUUU
>cis-miR-161816
UGAUAUUCAACUACUUCAGCUGU
>cis-miR-161820
UACCCGUAAUUCCUCAUAAG
>cis-miR-161833
CAAGACCUGGCCAACCUCAGAA
>cis-miR-161968
CCUGGAUUGUAAGUGGCGUGA
>cis-miR-162002
AGAUAUGUUUGUGUUACUUGGU
>cis-miR-162081
UGAAUCUCAAGGGACGCGUGU
>cis-miR-162132
AACCCUUUAGACCCGAGUUUGA
>cis-miR-162136
UCCGUAUAUGACGUAAUGAUUUGA
>cis-miR-162171
CAUACUUCGAGGAACGGUCAA
>cis-miR-162173
AGUGCAAGAAUCUCAAAGGC
>cis-miR-162207
UCUCAUAAUCUGAAGGCCGU
>cis-miR-162230
CAGCUGGUAGGUAUUUGUCGUUU
>cis-miR-162237
AGAGAUCGCGACUAAAGCUGGU
>cis-miR-162239
UGAUAUGUAUGGUUUUCGGGUU
>cis-miR-162295
UGAGAUUCAACUACUUCAGCG
>cis-miR-162313
UACUUCAUACACAGGUCCGUAU
>cis-miR-162317
AUCACAUUGCCAGGGAUUUCCA
>cis-miR-162364
GUUCGGGUCCUGCCAGGGUCGC
>cis-miR-162374
UCGAGUCUCGGUGGGGCCUCCA
>cis-miR-162401
UAUCGCAGCCCUGCUUGGGACA
>cis-miR-162418
UUGAUAUGUAUGGUUUUCGGUUA
>cis-miR-162435
AAUCUCAAGGGACGUGUAUAU
>cis-miR-162481
UUCGAGUGAUUGUUGUUGGAU
>cis-miR-162489
GUUGGAGGACACCAUGUGGCU
>cis-miR-162508
AAGAGGAGAUUGGACUUACUAA
>cis-miR-162509
UGGUGUAGAAUAAGUGGGA
>cis-miR-162531
CUGGAUUGUAAGUGGCGUGUUC
>cis-miR-162625
AGGAGAAGGAGAAGGAGA
>cis-miR-162641
UCUGGAUUCUUUAACAUCGCA
>cis-miR-162671
CGGGACUCGAACCGCAGCGGUU
>cis-miR-162702
AAUUACACUUGCAAGCCGUCA
>cis-miR-162768
UAUAUUCACAUGCAAAACUU
>cis-miR-162848
GGUAGUGAGUUGUAUGACCGU
>cis-miR-162851
GGAGGGAGUUCGUUGUGUGG
>cis-miR-162908
GAUGUACAUCUCACCGGCCUU
>cis-miR-162990
AUCAUAUGUUAGUGCCAGAUA
>cis-miR-162998
AACUUGAUCAUUUAGAGGAAGUAA
>cis-miR-163019
UGGAAUGCGGCGAAGUAUGGUC
>cis-miR-163023
ACGAGGCUGGUGUAAUGG
>cis-miR-163071
UUGAAAGACGAUGGUAGUGAG
>cis-miR-163082
UUGUGAUGUAGCAACAGAAGCU
>cis-miR-163123
UGAACUGGACGACGUGCUUAUUU
>cis-miR-163173
GAGACGGCGGCUUGUGGUGGGU
>cis-miR-163179
CCAAUCAGAAUCGAGCACUU
>cis-miR-163207
GCGUGGCUGGUGUAAUGGUUAU
>cis-miR-163220
UCAUCGGGUAGACAUUCAUUC
>cis-miR-163262
GUUGGCACUGAUGAAGACGCUCG
>cis-miR-163267
AGAUGUUUGGGUUACUUGGUGU
>cis-miR-163290
UGAACUGGACGACGUGCUUGC
>cis-miR-163295
AGGCCAGGUCGAUGUGCUGC
>cis-miR-163301
GACGAUAGCUCAGUUGGUA
>cis-miR-163327
CAUGAAUAGACGCUGUAUUU
>cis-miR-163392
AGGAGACUGGGAUGAGAG
>cis-miR-163425
CCUAUAUGCCGUAAUGAUUUGA
>cis-miR-163435
UCAAAUCCCGGCCAGGCCCCC
>cis-miR-163503
UGAGAUCGCGACUAAAGCUGGUUAA
>cis-miR-163521
AGGCGACCGUCAAGGUGAACA
>cis-miR-163552
UGCAAGACGAUGGGAGUGAGA
>cis-miR-163568
AGGCUGGUUUUUCUGUUGCUGCGUCCGC
>cis-miR-163574
UCACCGGGUAGACAUUCCUU
>cis-miR-163600
GCGAGCCUGGUGUAAUGG
>cis-miR-163615
AGAAAGACGAUGGUAGUGAGAUA
>cis-miR-163641
GUGGAAGGUGACUUGGUGUUGGU
>cis-miR-163647
UUGGAGGCUGGUUUUUCUGUUG
>cis-miR-163659
AAGACGAUGGUAGUGAGAUGUA
>cis-miR-163660
UAUCACAGUCCUGCUUAGGUGACGAAU
>cis-miR-163676
AAUAUACACAACGCAUGAGGA
>cis-miR-163719
GGAGACGUCGGCUUGUGGUGU
>cis-miR-163729
GGGACGUACUGCAUUGGUCGUU
>cis-miR-163733
GGCAAUGCGUGCUGGGAACU
>cis-miR-163734
UAAGGCUUUGGAUUGGAAA
>cis-miR-163751
ACAGUCCUGCUUAGGUGACGAU
>cis-miR-163777
GAGGCUGGUGUAAUGGUUAUCAUGGCA
>cis-miR-163781
UGAAAUACGAUGGUAGUGAGAUA
>cis-miR-163815
GAGAGGAAGGAUAUGCUGAAU
>cis-miR-163826
CAUCCCGGUCGGCGCACCA
>cis-miR-163845
GGAGGUAGUUCGCUGUGUGGU
>cis-miR-163855
AGGGAAUUGUUCAUCGCUGGAU
>cis-miR-163884
GUUAAGGCUUUGGAUUCGAAAU
>cis-miR-163977
GGGGAUGUAGCUCAGCGGUAGAGCUUCG
>cis-miR-164031
GAUGAAUAAGAAUGGUAGAUA
>cis-miR-164050
UGCUCCAGAGACUGCAUAUGA
>cis-miR-164062
UGAAAGACGCUGGUAGGGAGAU
>cis-miR-164078
AGUUGUUGGUUUAUGAAUACA
>cis-miR-164082
GCGAGGCUGGUGUAGUGGU
>cis-miR-164087
UUGAGGACUCGGGAGUAGGU
>cis-miR-164165
GGAGGUAGUUCGGUGUGUGGUAU
>cis-miR-164182
GACACUGGUAUCUCGUCGAA
>cis-miR-164191
GAGCGUUGUACAGGAUGUGUUG
>cis-miR-164210
UCACAGCCAGUAUUGAUGAACGGAC
>cis-miR-164232
GUGAAAUCGUUGACAUGUGU
>cis-miR-164241
UGAAAGACGAUGGGAGUGGGAUG
>cis-miR-164270
UGAGAUCGCGACUAAAGCUGGUGU
>cis-miR-164292
UCCAUCACCUUGCAUGGCACU
>cis-miR-164293
GCGAGGCUGGUGUAAUGA
>cis-miR-164326
UGUUCUUCAUACCUCCGGAGA
>cis-miR-164344
UAUCACAGCCCUGAUUGGGAC
>cis-miR-164380
UGAUUGUUCAUUCGCAUUUCU
>cis-miR-164397
GAUAUGUAUGGUUUUCGG
>cis-miR-164414
UGUUGGCACUGAUGAAGACGCUCGU
>cis-miR-164429
AUGACGUAAUGAUUUGAUA
>cis-miR-164435
UGAAAGACGAUGGUAGUGAGACA
>cis-miR-164442
GACACGUGACUGUGUGUGGUA
>cis-miR-164511
GAGGAGAUUGGACUUACUGAAU
>cis-miR-164535
UACUGCACUUUCCUUCGCCUUG
>cis-miR-164542
UCACAGCCAAUAUUGAUGAACG
>cis-miR-164550
GGCUUUGUCUGGUCGGGAUGGCAGGUAGCC
>cis-miR-164558
UCGUAUCCCGGCUGGGCCCCCA
>cis-miR-164581
UUAUUGUCCAUUCGCAUUUCUUG
>cis-miR-164594
AGUGCAGUACAAACUGGCCGU
>cis-miR-164601
UGAGAUUCCACUACUUCAGCU
>cis-miR-164646
UGAGAUCGCGAGUAAAGCUGGU
>cis-miR-164708
UAUCAUAAGAGGAAUACCAUAA
>cis-miR-164712
GUCGGAGACGGCGGCUUGGGGUG
>cis-miR-164726
AAGGAAGCACGAGGGCUGA
>cis-miR-164733
AACAGUUUUAUCCGGUUUU
>cis-miR-164743
GAAGGUGACUUGGUGUUG
>cis-miR-164758
UAACUAGAAAGUGCACUCACU
>cis-miR-164760
GAUUCCGGCUUGUUUUCUAUA
>cis-miR-164768
UCACAGCCAGUAUUGAUGAAGG
>cis-miR-164779
AGAUACGUUUGGGUUACUUGGUG
>cis-miR-164780
UGCUUGUCCGGACUGAGGUGAGAU
>cis-miR-164807
AACUGCCAUCCUGACUGCAUAA
>cis-miR-164815
UAUCACAGCCCUGCUUGGUACAC
>cis-miR-164822
UGAAAGACUUGAGUAGUGAGGCGCU
>cis-miR-164835
UGACCAGAAAGUGCACUCACUUC
>cis-miR-164836
UGAGAUCGCGACUAAAGCGGGU
>cis-miR-164877
GAAACUUGGACAGGAGACAAUA
>cis-miR-164921
UGAAAGACGAUGGUAGUGAGAUUUUA
>cis-miR-165008
AGGAUUGUAAGUGGCGUGUUU
>cis-miR-165019
AGCAACCACCACGAUGUUUG
>cis-miR-165030
GCUGAGUGUAGUAAUUGUUG
>cis-miR-165058
UGAACUGGACGACGUGCUUGUUUUC
>cis-miR-165096
AAAGGACGUGUGUAUCAAGCAUU
>cis-miR-165100
UAAAGUAGACAGCAUGUA
>cis-miR-165108
UGAAAGGCGAUGGUAGUGAG
>cis-miR-165109
GCGAUGCUGGUGUAAUGG
>cis-miR-165113
GUUGGCCAUGGGUCAGGCG
>cis-miR-165160
AAACUGGAAUAACUUUGCGGUUU
>cis-miR-165167
AGUUCUGCUUGUUGAUUCGGAA
>cis-miR-165205
GCGAGACUGGUGUAAUGGAUAU
>cis-miR-165215
GGAGAUUGGACUUACUGAGGA
>cis-miR-165225
UAGGAGUGCAUCAUCCCCUGGAAU
>cis-miR-165246
CAAGGGAAUCGUUCAUCGCUA
>cis-miR-165283
GACGAUGAGGAGGAGGCUGAAU
>cis-miR-165287
UAUUUAAAAUCGUUUGUAUUA
>cis-miR-165290
UGUCAUGGAGUUGCUCUCUACAA
>cis-miR-165291
UUCAUACUUCGAAGAUCGUG
>cis-miR-165295
UGAAAGACGAUGGUAGUGAUAUA
>cis-miR-165337
ACGAGGCUGGUGUAAUGGUUAU
>cis-miR-165349
GAGAGACAGUCGUUGGUCAUA
>cis-miR-165371
UCGGAUUCGUUCGGUCGGCGU
>cis-miR-165407
GGGGGACCCAAAAAAAAAA
>cis-miR-165438
AUCAGGUGAGUUGGUGUUUGU
>cis-miR-165443
CCUCGGGUGUAAUCAGCUGACCACAUC
>cis-miR-165450
UCUUGGAUUCGUUCGGUCGGCG
>cis-miR-165451
UGAGAUUCACCUACUUCAGCU
>cis-miR-165464
CUAUAUGACGUCAUGAUUUGA
>cis-miR-165536
UGAGCUGAUUGAACCAAAAA
>cis-miR-165602
UGGUAGAUCUUUGGUGGUCCACA
>cis-miR-165604
CUGAUGAGAGACUGCCAUAUUGU
>cis-miR-165611
UGUAAUGUAAAGAAGUAUGU
>cis-miR-165628
UCAGCGGGUAGACAUUCAUUCAC
>cis-miR-165639
GCGUGGCUGGUGUAAUGG
>cis-miR-165669
GAGCAACGAGUAGAUCCUCUAA
>cis-miR-165689
CGAUAAUAAACUGUGGACUU
>cis-miR-165705
UGGUGCCAUUGUAGUUGCUUCG
>cis-miR-165719
AAGAAAUAUGUGAUCGGUAAA
>cis-miR-165720
CUUUGUCUGGUCGGGAUGGCAGGUAGCC
>cis-miR-165725
UGACCUGGCAGAAGUGUAUGUU
>cis-miR-165769
UGAAAGACGAUGGUAGGGAGAUGUU
>cis-miR-165777
CCAGAUCUGACACUUCCA
>cis-miR-165781
CAUAUAUUCACAUGCAAAACA
>cis-miR-165832
GUGAGAAGGACAUGUUUGAAAA
>cis-miR-165941
AAGCAGACAGCAUGUAGAACA
>cis-miR-165965
AGAAGAAAUAUGUGAACUACAA
>cis-miR-165975
GGCUUGUCCGGACUGAGGUGAGAUCCUGU
>cis-miR-165997
UAAGGCUUUGGAUUCGAAAU
>cis-miR-166006
AUGGAAUGUGGCGAAGUAUGGU
>cis-miR-166021
CAGCUGUAGUGCUUCUUUGCUGGCA
>cis-miR-166026
GGUAGAUCUUUGGUGGUCCACA
>cis-miR-166080
UCCCUAUAUGACGUAAUGAUUUGAUU
>cis-miR-166093
AAAGUAGACAGCAUGUAGAAUC
>cis-miR-166167
AGAUAUGUUUAGGUUACUUGGUG
>cis-miR-166171
GUGCUCAUUGCCUCUCUGGGG
>cis-miR-166176
CUCAGUGCAGUACAAACUG
>cis-miR-166203
AACAGCAGUUGGCCAUGGGUCAGGCG
>cis-miR-166212
AUCUCGGCUUCGUUCGGU
>cis-miR-166245
GCGAGACUGGUGUCAUGG
>cis-miR-166248
UGGAAUGUUGGGAAGUAUGU
>cis-miR-166326
GUGGCGGAAUUUCGCGGGGUCGGGAGU
>cis-miR-166327
AUAUGACGUAGUGAUUUGAA
>cis-miR-166329
UCACUUCCCUACAGUGCACCU
>cis-miR-166361
CAACUGAACAGCUUCUGCAGA
>cis-miR-166389
UCACCGGGUAGACAUUCAUUCAG
>cis-miR-166481
AACGGUUCCCUUUUCUGGUCA
>cis-miR-166484
ACUGCAUAUGUUCUCUCAAG
>cis-miR-166542
CAACCUUAUGAGUAGUCCAUAA
>cis-miR-166569
GCUGCGUCCGCCUCGGUGG
>cis-miR-166579
AGAAAAUGCACCAUCUACCCGA
>cis-miR-166651
CGGGGGACUAAAAAAAAAAAAA
>cis-miR-166680
UGAACUGGACGACGUGCUUGUUAUU
>cis-miR-166681
GGUUGGUGGUGCAUGGCCGUUCUUAG
>cis-miR-166691
GGAGGUAGUUCGUUGGGUGGUU
>cis-miR-166716
ACAGAUGGUGAACUAUGC
>cis-miR-166720
GCGAGACUGGUGUAAUGGUUAUCAUGGCA
>cis-miR-166730
UUAGAUUCAACUACUUCAGCU
>cis-miR-166777
AAUGCAUUUUCUGGCCCGUAAU
>cis-miR-166786
CAAACUAUGGACUUUUGUGUA
>cis-miR-166787
UAAAUGCAUUUUCUGGCCCGUC
>cis-miR-166797
CAGAUCUGACACUUCCAACUCA
>cis-miR-166827
AAAGCUAGAUGACCAAAGUCG
>cis-miR-166837
GGUAUCUCGUCGAAGGCG
>cis-miR-166838
AUCUCUGAUUCGUUCGGUCGGCG
>cis-miR-166871
UGAAAGAUGAUGGUAGUGA
>cis-miR-166873
AAUGACAAAUGACGCUCUUU
>cis-miR-166902
AAAUAGAAUGCGGUUCUUGCCA
>cis-miR-166954
AAUACUGGUAGAACAACAGA
>cis-miR-167021
GGAUUCGUUCGGUCGGCGG
>cis-miR-167052
AGACUCAUCUGGAACCCAGC
>cis-miR-167217
GGAGACGGCGGCUUGUGGGGUGU
>cis-miR-167239
CCUUGGAUUGUAAGUGGCGUU
>cis-miR-167283
UGAAAGACGAUGGUAGCGAGAUA
>cis-miR-167301
GCGGUGCUCAUUGCCUCUC
>cis-miR-167306
UCAUAAUCUGAAGGCCGUGA
>cis-miR-167348
UCUACGAGAUCAAAGUUGGA
>cis-miR-167373
UCCCUAUAUGACGUAAUGAUUUGU
>cis-miR-167385
CGAAUCCCGUUACACUACGUA
>cis-miR-167409
UGGAAUGUUGUGAAGUAUGA
>cis-miR-167438
UGCUGAGCGGAGGCAAUGGC
>cis-miR-167445
GGGGAUGUAGCUCAGUGGUAUUUUU
>cis-miR-167465
GGGUGCUACAUCUGAACGAU
>cis-miR-167492
AUAUGACGUAAUGAUUUA
>cis-miR-167497
UUACAGCUGGUAAUGAUGAUUU
>cis-miR-167505
UGAUUGUCCAUUCGCAUUCU
>cis-miR-167542
UAUUCACAUGCAAAACUUACA
>cis-miR-167610
GGAGAUGGCUGGAGGAGAAGAUCAC
>cis-miR-167616
UGGCCAUGGGUCAGGCGGUCCUAAGU
>cis-miR-167626
CCAGAUCUGACACUUCCAACA
>cis-miR-167678
UAUAUAUUACUGUAUUCUGU
>cis-miR-167776
GAAGUGAAAGUGAAGGUCUGGA
>cis-miR-167794
UAGCAACAGAGGUAGAUGUUUU
>cis-miR-167810
UGAGUUUCAACUACUUCAGCUG
>cis-miR-167821
AUCUCGGAUUCGUUCGGCCGGCG
>cis-miR-167830
CAGCUGUAGUGCUGCUCUGCUGGCAGC
>cis-miR-167845
ACAACUGGUAGGUAUUUAUCU
>cis-miR-167889
CCCUAUAUGACGUAAUGAUUUGAAAA
>cis-miR-167929
UGAAAGACGAUGGUAGGGAGAGG
>cis-miR-167955
CCCUAUAUGACGUAAUGAUGA
>cis-miR-168014
UUCGAAUCCUGGCAGGGUCGCCA
>cis-miR-168073
UGGAAGACUUGAGUAGUGAGACGCUU
>cis-miR-168087
AUCUCGGACUCGUUCGGUCGGC
>cis-miR-168099
AGGACUUGAGGCCGGCAUGAUU
>cis-miR-168169
GGGCGUGAGCCUGAGUGGAGCCGC
>cis-miR-168231
UGAUAUGUCAUCACAGGAAGUU
>cis-miR-168246
UCUUUUGUUGGUUUUCGG
>cis-miR-168266
UCAAAGGACGUGUGUAUCAAUAU
>cis-miR-168295
CAAGGGACGCGUGUAUCAAG
>cis-miR-168399
UGAAAGACUUCAGUAGUGAGACG
>cis-miR-168425
AUGGCGGAAUUUCUCGGGGAC
>cis-miR-168431
GGUAGAUCUUUGGUGGUCCACAUCCUCC
>cis-miR-168453
UCACAGCCAGUGUUGAUGAA
>cis-miR-168457
UGAAAGACGAUGGUAGUGAGAUAG
>cis-miR-168458
GAAACUUGGACAGGAGACAAA
>cis-miR-168468
AAAGGAGGAAGAACAGCGGCUU
>cis-miR-168493
UCACCCGGUAGACAUUCAUUC
>cis-miR-168541
CAGCUGGUAAUGAUGAUGAUAU
>cis-miR-168546
AGCUCGCUGGACAGGCCGGUUUU
>cis-miR-168549
AACUGGAACAAUUUUGCGGCAUUU
>cis-miR-168551
UGAAAGACUUGAGUAGUGAGCCGCU
>cis-miR-168604
CGUCUCGGUGGGACCUCCA
>cis-miR-168608
UAGAACGUCUACCUCGGCAUAU
>cis-miR-168642
CCUCGGGUGUAAUCAGCUGACCACAU
>cis-miR-168663
UGAAAGAGUUGAGUAGUGAGACGC
>cis-miR-168673
AGUAGACAGCAUGUAGAACUUAU
>cis-miR-168686
AAUUGGAAUAACUUUGCGGCUU
>cis-miR-168717
UUGAUAUGUCAUCACAGGAAA
>cis-miR-168720
GAAAGACGAUGGUAGUGAGAUAA
>cis-miR-168777
UGGCCUUCUCAGAACGGUUUU
>cis-miR-168796
UCUUCAUACCUCCGGAGUUCA
>cis-miR-168882
CACGGCAUUGACCCAACCGGCACUU
>cis-miR-168903
AGAGGGGGUAUAAAAAAAA
>cis-miR-168970
CACAGCUGGUAGGUAUUUGUUUU
>cis-miR-168973
CUAUAUGACGUAAUGGUUUGA
>cis-miR-169006
UGAUGAUGAUGAUGAUGAUGAUGAUGAU
>cis-miR-169031
AGUAGACAGCAUGUAGAACUA
>cis-miR-169053
CCUGGAUUGUAAGUGGCG
>cis-miR-169056
UGACCUGGCAGAAGUGUAUGU
>cis-miR-169097
AGUUGGAGGCUGGUUUUUCUGUU
>cis-miR-169205
UAGUAGAACGUCUACCUCGGU
>cis-miR-169208
CUACCAUCUGAGGGAUUAGGACUGAA
>cis-miR-169237
UCACCGGGUAGACAUACAUUCA
>cis-miR-169304
CUGGUUUUUCUGUUGCUGCGUCC
>cis-miR-169313
UAUCACAGCCCUGCUUGGGACACAUUU
>cis-miR-169318
GGUUACCAGGGAGCGAUUU
>cis-miR-169342
AAAAUUACAGUACUGCCCUUAU
>cis-miR-169354
UCAUACUUCGAAGAUCGUGUUU
>cis-miR-169365
GUGUGCGUGUCGACGGCUUUU
>cis-miR-169383
AACAAGAACAGGACAAUACAAAA
>cis-miR-169419
AGAGAAGAAAUAUGUGAACUAU
>cis-miR-169437
UGAACGACGAUGGUAGUGAGAUGU
>cis-miR-169494
CACAGCCAGUAUUGAUGAAU
>cis-miR-169500
UCACAGCCAGUAUUGAUA
>cis-miR-169501
UCUCUCCUGCCAGGGUCGCCA
>cis-miR-169517
GUGUGCGUGCGUUCCAGUCG
>cis-miR-169519
GUUUGAUUCUGUCGAUCGGUA
>cis-miR-169526
UUGAACUGUGAGCUCUGA
>cis-miR-169667
UAUGCUAGCAUAUACUGCUUUU
>cis-miR-169848
GAGGAUGAUGAUGAGGAUGA
>cis-miR-169873
GACGGCGGCUUGUGGUGUGUGCG
>cis-miR-169930
GCGGCUUGUGGGGUGUGCGU
>cis-miR-169950
UCUCUUUUGUUGGUUUUCGGA
>cis-miR-169994
UCACCGGGUAGGCAUUCAUU
>cis-miR-170002
AGAAUAUGGGAACUUGGAA
>cis-miR-170009
UAGGCCAGGUCGAUGUGCU
>cis-miR-170010
UGGAAUGUUGUAAAGUAUGUAC
>cis-miR-170032
AAACAGUUUUAUCCGGUU
>cis-miR-170034
CCGAGAAGCACUGUACAGCU
>cis-miR-170071
UGAAAGACGGUGGUAGUGAG
>cis-miR-170085
CGGUGGUUGGUGGUGCAUGGCCGUUCU
>cis-miR-170090
AUAUGACGAAAUGAUUUGA
>cis-miR-170111
UAAAUGCAUUUUCUGGCCCGUAGAC
>cis-miR-170131
CGGACACAGCUCUCGGUGGAA
>cis-miR-170156
GGAUGUACAUCUCACCGGCCUUU
>cis-miR-170198
UGGACGGAGAUUUGUUAAGGGCU
>cis-miR-170240
UAGCAAAUAUUCAAGUGAGAA
>cis-miR-170279
GGCCGGAUGGCGGAAUUUCUC
>cis-miR-170390
UGAAAGAGGAUGGUAGUGAGAUU
>cis-miR-170423
CUUGGCACUUUGGAAUUGUCAUU
>cis-miR-170457
GGCGUUUGAGUCUGGAUG
>cis-miR-170510
AGCAUGAACGCCACUGACAUUU
>cis-miR-170536
AUGUAGCAACAGAAGUAGAGAA
>cis-miR-170540
UCAUAAUCUGAAGGCCGUGAG
>cis-miR-170549
UGAGAUCGCGACUAAAGCUUG
>cis-miR-170586
UAUCACAGUCCUGCUUAGUUGA
>cis-miR-170595
UCGUGCGUGCCAGUCGGU
>cis-miR-170600
CACAGCCAGUAUUGAUGACCG
>cis-miR-170671
AGAGACGAGAAAUGGAACCU
>cis-miR-170788
AACACACCUUUUGGGUUAUUA
>cis-miR-170809
AACCACCACGAUGUCUGAGC
>cis-miR-170919
AUCUGAGCGUUGUACAGGA
>cis-miR-170930
UGGAAGACUGGUGAUAUA
>cis-miR-170953
CUCCCUGAGACCCUAGAGUUUCC
>cis-miR-170954
UUUCAAGUAAUCGUCAGUGCA
>cis-miR-170956
GACAGAAUCAAAAGCAGCUUUU
>cis-miR-170996
AGAACGUAGAGUAUGAGGUUUU
>cis-miR-170997
UUCAUCCUGGAACUGCAGCAUUU
>cis-miR-171006
AGAAUAAGUGGGAGAUGAGCUA
>cis-miR-171250
CGUUUGAGUCUGGAUGUGAUGUGCGACCC
>cis-miR-171283
GACGAUAGCUCAGCUGGUA
>cis-miR-171311
UCACAGCUAGUAUUGAUGAAC
>cis-miR-171330
ACAGUCCAAGCUUUGGUAU
>cis-miR-171382
AGUGCACUUUCGCAGAGCGGUCACCACGA
>cis-miR-171429
UGAUGAGAGACUGCCAUAUU
>cis-miR-171465
AAACAUAGGGGAAUUCGACGAA
>cis-miR-171588
UGAUCAUUUAGAGGAAGUAAAAGUCG
>cis-miR-171637
GUGAAAGUGAAGGUCUGGCUUGUC
>cis-miR-171663
CAGGUAUAGGAGCAUAGGAGUU
>cis-miR-171716
GUGGAUGGGGUUGAUGGGAU
>cis-miR-171733
AUCUCGGAUUCGUUCGGUCGGCGGC
>cis-miR-171737
AGUGAAAGUGAAGGGCUGGC
>cis-miR-171781
GAAUAACUUUGCGGCCUACC
>cis-miR-171817
UUUCGCAGAGCGGUCACCACA
>cis-miR-171950
AAAAAAUUACAGUACUGCCCUU
>cis-miR-171971
AGAUAUUUUUGGGUUACUUGGU
>cis-miR-172052
UCGCCUUUCUGUAGACCUCAAA
>cis-miR-172069
CUGGAAUAACUUUGCGGCCUUUU
>cis-miR-172071
UUUCUCACCAUGCAUGACAA
>cis-miR-172088
CGGGUAGACAUUCAUUCA
>cis-miR-172097
CAUGCAAACUCUAGAAAGA
>cis-miR-172102
UCGAAUCCCACCUCUGUCACC
>cis-miR-172121
AUGACGAUGAUGAUGCACAG
>cis-miR-172126
GCCAUGGAAGUCGGAACCCGCUAAGGA
>cis-miR-172171
CUAUAUUACGUAAUGAUUUGA
>cis-miR-172201
AUUGGGCAGCACAUGGAUGGUU
>cis-miR-172203
AACCCUGUAGACCCGAGUUUGUU
>cis-miR-172217
AAACUGCCAUCCUGACUGCAUU
>cis-miR-172318
GGUGCCAUUGUAGUUGCUUCGGC
>cis-miR-172324
GAUAUGUAUGGUUUUCGGUA
>cis-miR-172400
GCGGCUUGUGGUUUGUGCGU
>cis-miR-172434
CAGUGAUGUAGCAACAGAGGUU
>cis-miR-172474
UGGCCUGUGCUGAGCGGCUGCAC
>cis-miR-172477
AAGACUGGUGAUAUGUUGUUCU
>cis-miR-172486
GAGGAUGAUGAUGAGGAUGAU
>cis-miR-172494
ACGCCAGCUACUGUCGACGGG
>cis-miR-172522
GGGGUGGGUAUUGUAUUGAG
>cis-miR-172626
AUAUGACAUAAUGAUUUGA
>cis-miR-172634
UCACAGCCAGGAUUGAUGAA
>cis-miR-172683
UCUGCUUGUUGAUUCGGUUU
>cis-miR-172709
UGAAAGACGAUGGGAGUGAGAG
>cis-miR-172715
UGAUAUGUAUGGUUUUCGGUUAUA
>cis-miR-172725
GAAGGUGACUUGGUGUUGGU
>cis-miR-172743
GGAGUGCAUCAUCCCCUGGAA
>cis-miR-172744
ACGGUAACAACUUUAGAGAC
>cis-miR-172791
GACAGAUGGUGAACUAUGCUU
>cis-miR-172838
AAAAACCAAAUUGAUAUGCAA
>cis-miR-172865
GAGUGCAUCAUCCCCUGGAAUCGGG
>cis-miR-172879
UCGGUCCUCGGGUGUAAUCAGC
>cis-miR-172916
UAUCACAGCCUUGCUUGGGACA
>cis-miR-172980
GCGUUUGAGUCUGGAUGGGAUGUGCG
>cis-miR-172981
GGCUUUGUCUGGGCGGGAU
>cis-miR-173028
UCGCAGCCAGUAUUGAUGA
>cis-miR-173041
AGGAGGGCACUAGUAGAGGUA
>cis-miR-173106
AUCUGAAGUAAGCGGUCUCC
>cis-miR-173115
GAGCAACGAGUAGAUCCUCUAU
>cis-miR-173127
GGAUGGCGGAAUUUCUCGGGGAC
>cis-miR-173163
UGAACAGCUUCUGCAGUCUAA
>cis-miR-173174
UGAAAGACGAUGGUAGUGAGAUGCAA
>cis-miR-173185
UCCAGUUUAUGACGGGUUGG
>cis-miR-173259
UGAAAGACGAUGGUAGUGCGAUA
>cis-miR-173278
UUCAUACUUCGAAGAUCGUGA
>cis-miR-173282
AUAGUAGAACGUCUACGUCGUU
>cis-miR-173314
AAGUAGACAGCAUGUAGAACUA
>cis-miR-173366
GGAGGUAGUUCGUUGCGUGGU
>cis-miR-173485
UGGAAGACGAUGGUAGGGAGA
>cis-miR-173568
GAUGAUGACGAUGAUGAUGA
>cis-miR-173571
GGUGUCUACUUCUUAGAGGGACAAG
>cis-miR-173582
UGAAAGACGAUGGUAGUGAGUUA
>cis-miR-173588
AGGAAGAGAAGAUUGGACUU
>cis-miR-173621
UGGAAUGUUCUGAAGUAUGUAC
>cis-miR-173625
GAAAGAGGCCAUUGAACACU
>cis-miR-173717
AAGACUGGUGAUAUGUUGUUC
>cis-miR-173773
GAAACCGGUCGUGGGCUGUCCGAAC
>cis-miR-173779
GCUAGACUGGUGUAAUGGUUAU
>cis-miR-173789
AUCCGGGGGACUAAAAAAAAA
>cis-miR-173807
UGACCUAUGAAUUGACAGCCAG
>cis-miR-173810
ACAACUGGUAGGUAUUUAUCUUU
>cis-miR-173828
AGGAAGUUAGUGGUACAGUCUUU
>cis-miR-173833
UAUAAACAGUUUUAUCCG
>cis-miR-173856
GUAGACGACGAGACGCUGCA
>cis-miR-173902
GAAACACAUACAGACCAGAU
>cis-miR-173936
AAGCCAUCGACGUUGACGGUA
>cis-miR-173937
GCGAGACUGGAGUAAUGGU
>cis-miR-173984
CUCGGAUUCGUUCGGUCGGCGGGU
>cis-miR-174003
UGAAAGACGAUGGGAGUGAUAU
>cis-miR-174012
AUGACAAUGUGGGAGCAUCUUUU
>cis-miR-174019
AGAUAUGUUUGGGUUACUUUG
>cis-miR-174118
GGUAGUUCGUUGUGUGGU
>cis-miR-174173
UGAGAUCGCGACUAACGCUGGUA
>cis-miR-174178
GCGAGACUGGGGUAAUGGUUAUC
>cis-miR-174199
AAAGCUUACUUGAUUUUGAUUUUCAG
>cis-miR-174211
UUAAGGCUUUGGAUUUGA
>cis-miR-174227
GUGCAGUACAAACUGGCCGUUGCUAU
>cis-miR-174233
GACUGUGCUAAGGUAGCAUAA
>cis-miR-174247
AAAGCUUACUUGAUUUUGAUUU
>cis-miR-174307
UUUAAUGACAAUGUGGGAGCU
>cis-miR-174372
UCUGAGCGUUGUACAGGAUGU
>cis-miR-174482
GCGAGACUGGUGUAAUGGCUAUC
>cis-miR-174488
UGAUCAGAGUGGGAGAUAGGAUU
>cis-miR-174501
CUUACUUGAUUUUGAUUUUCAG
>cis-miR-174502
GCGAUGCUGGUGUAAUGGUUA
>cis-miR-174525
CGGAGGAAGCACGAGGGCU
>cis-miR-174535
AGAGACGAGAAAUGGAACC
>cis-miR-174572
AGCAACCUUAUGAGUAGUCCU
>cis-miR-174600
GCAUAGUAGAACGUCUACCUU
>cis-miR-174625
UCAUAAGAGGAAUACCAUGGUU
>cis-miR-174633
CCUGGUCGGGAUGGCAGGU
>cis-miR-174655
GACUUGGUGUUGGUUGAUACUCGG
>cis-miR-174693
GUGUGGAUGAAUGUUGGC
>cis-miR-174900
GCGCGACUGGUGUAAUGGUU
>cis-miR-174977
UGGAAUGUUGUCAAGUAUGUAC
>cis-miR-175007
CAGAGACUGAAUAUGAAGCUA
>cis-miR-175020
AGUUGGAGGCUGGUUUUUCUGA
>cis-miR-175041
UCACCGGAUAGACAUUCAUUC
>cis-miR-175043
CACGCCAGCUACUGUCGACG
>cis-miR-175073
AGGAGAUUGGACCUAUUGAG
>cis-miR-175087
UGAAAGACUGGUGAUAUGUUGUU
>cis-miR-175120
GAGACGGUACCAUUACGCCCU
>cis-miR-175140
GUGGAACUGUAGGUGGCCA
>cis-miR-175186
UCACAGCCAGUAUUUAUUAACG
>cis-miR-175202
AACAAGAACAGGACAAUACAUU
>cis-miR-175221
GAAUGCGGUUCUUGUAAAGCU
>cis-miR-175269
UGGAAGACUGGUGAUAUGUCGU
>cis-miR-175289
UCGGAGACGGCGGCUUGUUG
>cis-miR-175314
AUGGAAGACUGGUGAUAUGUUG
>cis-miR-175330
GUGUGCGUGCGUGCCAGUCGGUCGGCG
>cis-miR-175354
UGGAAGACUGGUGAUAUGUUGUG
>cis-miR-175357
GCGAGACUUGUGUAAUGGUUAU
>cis-miR-175359
GUUCCAGUUUAUGACGGGUUUU
>cis-miR-175372
UAAGACGAUACAAGAACUUA
>cis-miR-175380
ACUCAGUGCAGUACAAACUGGC
>cis-miR-175384
GCGAAGUGAAAGUGAAGGUCUGGCUUG
>cis-miR-175385
UCAGAUCCCGGCUAGGCCCCCA
>cis-miR-175387
UUUCAAGUAAUCGUCAGUGCAU
>cis-miR-175395
AAAGAACAACUGUUGAAGAU
>cis-miR-175410
AGUAGAACGUCUACGUCGGCA
>cis-miR-175434
UGGAAUGUUGUGAAGUAUGUACUUU
>cis-miR-175445
CUAAGGCGAAUAGAACCGUGAA
>cis-miR-175510
CGGAGACGGCGGCUUGUGGUGUGUGCG
>cis-miR-175519
AAAUAAAGUAGACAGCAUGUUA
>cis-miR-175550
CGUUUCCCGGUCGGCGCACCA
>cis-miR-175570
AGGAGGAAGAACAGCGGCUUGCU
>cis-miR-175613
AAGUGAAAGUGAAGGUCUGGCGAAC
>cis-miR-175617
AGUUGGCCAUGGGUCAGGCGGUCCUA
>cis-miR-175653
AGAAGUGCUCAUAGAACGGUUUUU
>cis-miR-175696
AGGAGAUUGGACUUACUCA
>cis-miR-175699
GUGCAUCAUCCCCUGGAAUCGGGUUGUC
>cis-miR-175726
AGAACGUAGAGUAUGAGGUU
>cis-miR-175811
AGUAGAACGUCUACGUCGGCAU
>cis-miR-175837
UAGUAGAACGUCUACCUCGGUUUUU
>cis-miR-175855
AGUUGAACUGUGAGCUCUGUGGAUUUAGC
>cis-miR-175858
UCACCGGGUAGACAUUCAUCCAC
>cis-miR-175859
UAAUACUGUUUGGUAAAGAUGC
>cis-miR-175886
GAUGAUGAUGAUGAUGACGA
>cis-miR-175910
CCCUAUAUGACGUAAUAAUUUGA
>cis-miR-175925
UAUCACAGUCCUGCUUAGUUGACG
>cis-miR-175950
ACCGGUCGUGGGCUGUCGAA
>cis-miR-175966
ACCGGGUGUGCGGCCGUU
>cis-miR-176029
UAUAUGACGUAAUGAUUUGAU
>cis-miR-176056
GCGAGACUGGCGUAAUGG
>cis-miR-176107
ACUCAGUGCAGUACAAACUGG
>cis-miR-176164
AAAUUCGUCUAGAUGAGGUAUAU
>cis-miR-176194
UCCAUCACCUUGCAUGGCACA
>cis-miR-176276
AAGACCUGGCCAACCUCAUU
>cis-miR-176319
UAUCACAGCCCUUCUUGGGACAC
>cis-miR-176320
CUCGGAUUCGUCCGGUCGGCG
>cis-miR-176365
GCGUGUCGACGGCUUUGCUUCCUUCG
>cis-miR-176393
UGACUAGAAAGUGCACUCUCUU
>cis-miR-176401
ACAGCCAAUAUUGAUGCCCGA
>cis-miR-176412
CUGAGCGUUGUACAGGAUGUGCU
>cis-miR-176516
UCACAGCCAGUAUGGAUGAACG
>cis-miR-176530
AUGUGGAAGGUGACUUGGUGUUGGUU
>cis-miR-176558
GGCUUGCUUACGGUUUCCUU
>cis-miR-176639
UGAAUGAAGAUAGAUUGUAGAA
>cis-miR-176660
GUUGUAGAAUAAGUGGGAGAUG
>cis-miR-176803
UUAAAGACGAUGGUAGUGAGAUA
>cis-miR-176852
GAAGUGACUCUGAAAGGCCCAA
>cis-miR-176853
AACCUGCUCGUCAAGCAUUAU
>cis-miR-176857
GAAUAAGUGGGAGAUGAGCUUCGGCUU
>cis-miR-176871
AUGAUGAUGAUGAUGAUGAUGAUGAU
>cis-miR-176955
GACGGCGGCUUGUGGUGUGUGCGUG
>cis-miR-176957
UUGCUAAGGCAUUUGUUGGG
>cis-miR-176958
UGCUGCCUGAUAAGAGCU
>cis-miR-176964
GAGAGGAAGGAUAUGCUGAAUA
>cis-miR-176967
AGGAAAAACGAUCCAAGCAGU
>cis-miR-177021
UCAGCUGUAGUGCUGCUUUGCUGGCAG
>cis-miR-177033
GGGCGUGAGCCUGAGUGGAGCCG
>cis-miR-177056
GAGCUCUGUGGAUUUAGCUGGA
>cis-miR-177102
ACCGGGUAGACAUUCAUUCU
>cis-miR-177109
AAGAGGAGAUUGGACCUAUU
>cis-miR-177160
CAGUGACCGAACAUAUUCCC
>cis-miR-177170
UAGUAGCAAAUAUUCAAGUGA
>cis-miR-177177
ACCGGGUAGACAUUCAUUCAA
>cis-miR-177192
UAUUAGGAGUGCAUCAUCCCCUG
>cis-miR-177196
UCAAGGGACGUGUGUAUCAGUU
>cis-miR-177199
UUGGCAGACUUUGUACGGUGUUUUU
>cis-miR-177230
CUCUGGUCGGGAUGGCAGGU
>cis-miR-177232
UGACAGCCAGUAUUGAUGAACG
>cis-miR-177251
UAUUUUGUUGGUUUUCGUAU
>cis-miR-177288
AACCAAAUUGAUAUGCAAAUA
>cis-miR-177323
AUACCUCGAGCCAAUAGUUGA
>cis-miR-177354
AAAAUGCACCAUCUACCUGAGAA
>cis-miR-177367
AACCCUGUAGACCCGGGUUUGA
>cis-miR-177397
AAAAUUACAGUACUGCCCUUAA
>cis-miR-177399
CUAUAUGCCGUAAUGAUUUGA
>cis-miR-177425
CUGACCUAUGAAUUGACAGCCAU
>cis-miR-177430
CGUGGUGAGCAGGAAGCUUC
>cis-miR-177463
ACUGCAUUGGUCGUUUUAGGAA
>cis-miR-177470
UAAAGUAGACAGCAUGUAGAUUU
>cis-miR-177503
UCACCGGGUAGACAUUCAUUCAAA
>cis-miR-177511
GCGAGACUGGUUUAAUGGUUAUC
>cis-miR-177536
GGAGGCUGGUUUUUCUGA
>cis-miR-177561
GUAUCCCACCCCUGACACC
>cis-miR-177612
GCGAGGCUGUUGUAAUGGU
>cis-miR-177701
AGAAGAAAUAUGUGAACUACUUU
>cis-miR-177713
AAACAUGAAGCUGCUGGCAAU
>cis-miR-177720
AUCGACAGAAUCAAACGCAC
>cis-miR-177730
GUGUGCGUGCGUGCCAGUCGGA
>cis-miR-177753
UUUUGACUGUGCUAAGGUAGC
>cis-miR-177781
AGAUCUGACACUUCCAACUCUGU
>cis-miR-177787
UAGACGCUGUAUUGUGCCCAA
>cis-miR-177791
GACAUUAUUGCUGUCGUUGG
>cis-miR-177816
GGGGAUGUAACUCAGCGGUAGAGCUUUC
>cis-miR-177825
UCCCUAUAUGACGUAAUGAUUGGA
>cis-miR-177879
CUACCGAAUCCCGUUACACUA
>cis-miR-177886
CAUAUCCCGGUCAGGCCC
>cis-miR-177905
GAAAAAUUCGUCUAGAUGAGAA
>cis-miR-177950
GGGUGUAGAAUAAGUGGA
>cis-miR-177962
UGAAAGACGAUGGUAGUGAAUUU
>cis-miR-178029
UGAGAUCGCGACUAAAGUUGG
>cis-miR-178101
GUGACUCUGAAAGGCCCUUCUUUU
>cis-miR-178113
AGAUAUGUCUGGGUUACUUGGU
>cis-miR-178116
CCAAGAAUGACAAAUGACGC
>cis-miR-178183
AAAAACCAAAUUGAUUUGCA
>cis-miR-178210
GAAGAUCUGGUGUGGAUGAA
>cis-miR-178289
UCUUUUGUUGGUUUUCGGA
>cis-miR-178387
UCAGCGACUGCUUCUAACCU
>cis-miR-178433
AGAAUGGUAGAUCUUUUUCU
>cis-miR-178464
UCGGAUUCGCUCGGUCGGCG
>cis-miR-178469
UGGAUUUCAAGGGACGAGUG
>cis-miR-178482
GGUUAAGGCUUUGGACUC
>cis-miR-178503
AACUUGAACUGGACGACGUGUUAU
>cis-miR-178558
GGGGCGGACGGCACGGUU
>cis-miR-178586
GACCCUGUAGACCCGAGUUUGA
>cis-miR-178595
UCAUACCUCCGGAGUUCCUCU
>cis-miR-178620
CAGCACAUUCAGUUGCCUGA
>cis-miR-178686
CGUCCCGGGUCGCGGCACCA
>cis-miR-178700
AAAUCCCGGUCAGGCCCC
>cis-miR-178730
AUCUCGGAUUCGUUCGGUCGUC
>cis-miR-178755
UUAUGCACAACUGGUAGGUAA
>cis-miR-178767
AUAGGGGUUACCAGGGAGCG
>cis-miR-178814
UCCCUGGGACCCUAGAGUUUCC
>cis-miR-178839
UCACAGCCAGUAUUUAUGAAC
>cis-miR-178859
CAAGGGACGUGUGUAUCAGG
>cis-miR-178864
GAGACGGCGGCUUUUGGUG
>cis-miR-178960
CAACUGAACAGCUUCUGCAGAU
>cis-miR-178975
AAGCUGUGGACAUUUGUAUAA
>cis-miR-179069
CUUUGUCUGGUCGGGAUGGCAGGUAGCCC
>cis-miR-179076
AGAUGGCCUUCUCAGAACGGU
>cis-miR-179090
GUGUCUACGGUGUUGGAGUU
>cis-miR-179093
AGGAUACUUGUAGAACAGCA
>cis-miR-179111
AUGAGAGACUGCCAUAUUGUAGACAU
>cis-miR-179162
ACAGAAUCAAAAGCAGCUUUU
>cis-miR-179219
UGAGAUUCAACUACUUCCGCU
>cis-miR-179222
GAAGGUGACUUGGUGUUGGUU
>cis-miR-179240
UGAAAGACUUGAAUAGUGAGACGC
>cis-miR-179279
UGGACACAGCUCUCGGUGGAAU
>cis-miR-179295
GCUGUCUUGCUGUUGUGGUUAAACCGGC
>cis-miR-179363
AGAUAUGUUUGGGGUACUUGGG
>cis-miR-179396
AAGGGACGUGUGUAUCAGGCU
>cis-miR-179404
UGAUAUGUAUGGUUUUCCGU
>cis-miR-179406
GUGGCUAAGGCGAAUAGAACA
>cis-miR-179491
CUAUAUGACGUAAUCAUUUGA
>cis-miR-179512
AGUAGACAGCAUGUAGAACACU
>cis-miR-179517
AAUGACAAAUGACGCUCUUAAA
>cis-miR-179523
ACUGUAGCUUGAUACACGCGUUU
>cis-miR-179564
GAUGGGGGAACCAAAAAAAAAA
>cis-miR-179571
ACUGCCCUCCUGACUGCAUGU
>cis-miR-179583
CCUGGAUUGUAAGUGGCGUGUAUU
>cis-miR-179597
UUCGGAGACGGCGGCUUGUGGU
>cis-miR-179624
GGUAGAUCUUUGGUGGUCCACAUCUUCCA
>cis-miR-179627
ACAGUACAUGCCGUCGUUGG
>cis-miR-179690
GCUAGACUGGUGUAAUGGU
>cis-miR-179760
CUGGUUUUUCUGUUGCUGCGUCCGC
>cis-miR-179787
CUAUAUGACGCAAUGAUUUGA
>cis-miR-179792
ACAGCUGGUAAUGAUGAUGA
>cis-miR-179811
UUUGUCUGGUCGGGAUGGCAGGUAGCCCG
>cis-miR-179903
UUAAGGCUUUGGAUUCGAAAU
>cis-miR-179969
GUCGGCUUGUGGUGUGUGCGUG
>cis-miR-179995
UGAAUGACUUGAGUAGUGAGACGC
>cis-miR-180037
AACAACACCUCACAGUCGCUAU
>cis-miR-180072
UGAUUCCGGCUUGUUUUCUAUU
>cis-miR-180130
CAUCGCUGUCUUGCUGUUG
>cis-miR-180136
CAAGGGACGCGUGUAUCAAGA
>cis-miR-180148
UGAACUGGACGACGGGCUUGU
>cis-miR-180151
GACUCAGUGCAGUACAAACU
>cis-miR-180158
GGGAAAAACUCGGCAGACAGUA
>cis-miR-180168
GAGAGGAAGGAUAUGCUGAAAU
>cis-miR-180186
UUCUGGAACUCCGACGACUGUUU
>cis-miR-180219
UAAAGACUUGAGUAGUGAGACG
>cis-miR-180227
GAGGACUCGGGAGUAGGUGUAAGUGGG
>cis-miR-180244
GAUGAGGAUGAUGAUGAGGAUGAU
>cis-miR-180285
AGCUCGCUGGACAGGCCGGC
>cis-miR-180287
UGACUAGCAAGUGCACUCACUUC
>cis-miR-180325
UCACGGGGUAGACAUUCAUUCAC
>cis-miR-180327
GUGCGUGCGUGCCAGCCGG
>cis-miR-180339
GAAAGGAACUGACAGCAUGAAUUUU
>cis-miR-180409
AAAAUGCACCAUCUACCCGAGACGAC
>cis-miR-180411
AACAAGAACAGGACAAUACAUA
>cis-miR-180422
CUUUGAGACUGAGGCGGAG
>cis-miR-180424
AUGGUAGAUCUUUGGUGGUCCACA
>cis-miR-180503
AUGCACAACUGGUAGGUAUUAU
>cis-miR-180542
AGAACAAGAACAGGACAAUA
>cis-miR-180560
GCGGCUUGUGGUGUGCGU
>cis-miR-180575
AAUUGGAAUAACUUUGCGGCUUU
>cis-miR-180602
AGCCAAUCAGAAUCGAGCACU
>cis-miR-180624
UGAUUUUCCAUUCGCAUUUCUU
>cis-miR-180634
GGUUAAGGCUUUGGGUUU
>cis-miR-180637
UGCGUGCGUGCCAGUCGGGCGG
>cis-miR-180686
GUGAGCAAAGUUUCAGGUGUGAUU
>cis-miR-180718
CAAAGGACGUGUGUAUCAAGAU
>cis-miR-180759
AAACAGUUUUAUCCGGUAAAGC
>cis-miR-180775
CUCGGAUUCGUUCGCUCGGCG
>cis-miR-180853
UGGGAACAGCAGUUGGCCAUGGGUCAG
>cis-miR-180862
AUUCCCGGCCAACGCACCA
>cis-miR-180866
GGAGGGUAGAAGACGGAAAA
>cis-miR-180914
UAUAUGACGUAAUAAUUUGA
>cis-miR-180963
AGUUGUAGGCUGGUUUUU
>cis-miR-180999
AAAGAACAACUGUUGAAGAUU
>cis-miR-181024
GGUGAUGUAGCUCAGCGGUA
>cis-miR-181047
AUCACAGCCAGUAUUGAUGA
>cis-miR-181077
UGAACGACGAUGGUAGUGAGCU
>cis-miR-181089
GGAUGCGGUGGAUGGUGGU
>cis-miR-181095
AUGAUGAUGAUGAUGAUGAUA
>cis-miR-181144
UAAAUAGAAUGCGGUUCUUGA
>cis-miR-181151
GAUGAGAGACUGCCAUAUUGUAGACAU
>cis-miR-181225
UGACUAGAAAGUGCACUCACCU
>cis-miR-181235
UGAAAGACUUGAGUAGUAAGACGCU
>cis-miR-181236
UAAGGCACUCGGUGAAUGUCA
>cis-miR-181246
CACUGAUGAAGACGCUCGUGC
>cis-miR-181252
GGUGGCGGAAUUUCGCGGGGU
>cis-miR-181262
ACAAGAUCGCCACUGACAUC
>cis-miR-181298
GGUCCUCGGGUGUAAUCAGCUGACC
>cis-miR-181309
UAGGCAGCACAUGGAUGGUUUU
>cis-miR-181324
UGAUUGUCCAUUCACAUUUCUU
>cis-miR-181343
GGCUGGUUUUUCUGUUGCUGCGUCCGCCU
>cis-miR-181377
UGAACUGGACGACGUGCUUGGU
>cis-miR-181424
UCUAUUUUGUUGGUUUUCUG
>cis-miR-181487
AAGGUAGAUGAGAACGGACGAU
>cis-miR-181492
AAAGGUAGAUGAGAACGGACGA
>cis-miR-181506
AUAUAUUACUGUAUUCUGUA
>cis-miR-181523
CUAAAUGCAUUUUCUGGCCCGU
>cis-miR-181626
CAAAAACCAAAUUGAUAUGC
>cis-miR-181639
AACCCUGUAGACACGAGUUUGA
>cis-miR-181692
GCGAGACUGGUGUACUGG
>cis-miR-181714
GAAAGUGGAACUGUAGGUGGCCAA
>cis-miR-181751
CUCGGAUUCGUUCGGGCGGCG
>cis-miR-181816
AAGUAGACAGCAUGUAGAACAAU
>cis-miR-181831
AGAAGUGACUCUGAAAGGCCAU
>cis-miR-181884
GUGCGUGUCGACGGCUUUGCUUCCUUCG
>cis-miR-181911
AAACAAGAACAGGACAAUACU
>cis-miR-181922
ACUGUAUUGGUCGUUUUAGGA
>cis-miR-181925
AGAUAUGUUUGGGUUACCUGGUG
>cis-miR-182005
CUAAUAGGGAACGUGAGCUGGGAAC
>cis-miR-182012
AGGCGUAAUCUGGAUCGCAAA
>cis-miR-182109
AGCAACCUUAUGAGUAGUCC
>cis-miR-182127
CUGGCCUGUGCUGAACGGCUGCACCUUU
>cis-miR-182164
GAAGUGUUCAUAGAAAGGUU
>cis-miR-182181
AAUAACUUGAACUGGACGACUAU
>cis-miR-182228
UGAAAGACGUUGGUAGUGAG
>cis-miR-182249
AGGCCAGGUCGAUGUGCUGCUGA
>cis-miR-182254
UGACUAGAAACUGCACUCACUUC
>cis-miR-182261
AUCUGAGCGUUGUACAGGAUGUGCUG
>cis-miR-182300
UCAAAUCCCGGUCAGGCCC
>cis-miR-182316
ACAAAACAAGAACAGGACAA
>cis-miR-182328
UGGAAUGUUGUGGAGUAUGU
>cis-miR-182342
UGAAACACGAUGGUAGUGAGA
>cis-miR-182405
UGAAAGACGAUGGCAGGGAGAUU
>cis-miR-182409
AGGACUGGAGGGGUGGGCGU
>cis-miR-182412
UAUUGCACUUUCCUUCGACUUG
>cis-miR-182438
GAGUGGUUAAGGCUUUGG
>cis-miR-182456
GAAAGACGAUGGUAGUGAGAUGA
>cis-miR-182466
GUGGAUUUAGCUGGUGAA
>cis-miR-182478
AACAAGAACAGGACAAUACAA
>cis-miR-182487
UAUCCCUAUGACGUAAUGAU
>cis-miR-182493
CUGAUAGAACCAACAUAGACAGGACAUC
>cis-miR-182524
UGAACUGGACGACGUGCUUUUAU
>cis-miR-182546
GCGGCUUGUGGGGUGUGCGUGC
>cis-miR-182552
ACUCACCUGGAACCUAGCUG
>cis-miR-182620
UAUGUGUCGCCUUUCUGUAGAA
>cis-miR-182622
CGUUUGAUUCUGUCGAUCGG
>cis-miR-182694
AAUAGAAUGCGGUUCUUA
>cis-miR-182697
ACGGUGACAACUUUAGAGAC
>cis-miR-182698
UCCCUGAUACCCUAGAGUUUCC
>cis-miR-182702
ACUAAUAGGGAACGUGAGCUGGGUUUAG
>cis-miR-182706
UAUAUGACGCAAUGAUUUGA
>cis-miR-182783
GGUGACUUGGUGUUGGUU
>cis-miR-182799
UGACUAGAAAGUGAACUCACUU
>cis-miR-182901
UUUUCAUCCUGGAACUGCAGA
>cis-miR-182915
GUCGGAGACGGCGGCUUGUGGGGUGU
>cis-miR-182926
UAUCACAGCCCUGCUUAGGACA
>cis-miR-182940
UAUAUUACUGUAUUCUGUAAA
>cis-miR-182979
UCGCUGUCUUGCUGUUGUG
>cis-miR-182986
CAAAUCCAGAAAAACGACCA
>cis-miR-183036
AUCUCGGGUUCGUUCGGUCGGC
>cis-miR-183133
UCAAGGGACGUGUGUAUCAG
>cis-miR-183141
GAAUGACAAAUGACGCUCUUAA
>cis-miR-183189
CACUUUGAGACUGAGGCGGA
>cis-miR-183261
AGGAAGAAGAAGAAGGAC
>cis-miR-183273
ACAGCAGUUGGCCAUGGGUCAGGCGGU
>cis-miR-183370
UCCUCAGAUAGACGCCUGAUUA
>cis-miR-183390
AUACCGGUGUUGCGGCCGUU
>cis-miR-183403
AUGACAAAUGACGCUCUUAUUU
>cis-miR-183418
CAGCUACUGUCGACGGGUACU
>cis-miR-183426
CUGACUAGAAAGUGCACUCACUUC
>cis-miR-183441
UGUUUUGGUUGUUCGGGA
>cis-miR-183483
GAACGAUUCGCAGUUGUCAUU
>cis-miR-183500
CAGCUGGUAAUGAUGAUGAUUU
>cis-miR-183521
UCCCUAUAUGACGUAAUGAGUUGA
>cis-miR-183551
UAUUGAGCUGAUUGAACC
>cis-miR-183589
UAAGGCCCGCGGUGAAUGUCA
>cis-miR-183597
UGGAGAUCACAGUCAGUUCU
>cis-miR-183617
CCACAUAUAUUCACAUGCAAAA
>cis-miR-183647
CUGGGGUGGGUAUUGUAUUGU
>cis-miR-183658
AGGAGAUUGGACUUACUCAGUU
>cis-miR-183693
CUCUGUGGAUUUAGCUGGUGGAAC
>cis-miR-183758
CAACUGAACAGCUUCUGCAGUA
>cis-miR-183812
CACCGGGAAGACAUUCAUUCA
>cis-miR-183865
AUCUCGGAUUCGUUUGGUCGGCG
>cis-miR-183873
CAGACUUUGUACGGUGCCUUA
>cis-miR-183897
UGAACUGGACGACGUGCUUAUAU
>cis-miR-183974
GCGAGGCUGGUGUAAUGGUCAUC
>cis-miR-183975
AAAAGCUUACUUGAUUUUGAU
>cis-miR-183980
UGAAAGACGAUGGUAGUGAGAUAUAU
>cis-miR-184008
UGGACACGCUGAAUGAGGGUAA
>cis-miR-184059
AAGGAGGAAGAACAGCGGCUU
>cis-miR-184090
CCGGAGCUCAUCCAUAGAUGU
>cis-miR-184094
UCAAGGGACGUGUGUAUCAAA
>cis-miR-184134
CAAUUUUGAGUCUGUCGAUA
>cis-miR-184150
GCUGUCUUGCUGUUGUGUUU
>cis-miR-184159
GAGAUUCAACUACUUCAGCUGA
>cis-miR-184163
UACCACAGCCCUGCUUGGGAC
>cis-miR-184172
UGAUAUGUAUGGUUUUCGGUAAA
>cis-miR-184267
CAACAAACUGUGGACUUUUG
>cis-miR-184274
CGGACCAGGUAGGCAGCGAAUUU
>cis-miR-184279
GAAGUGAAAGUGAAGGUCUGGCA
>cis-miR-184291
UGAGGUAGUAGGUUGUGUGGUU
>cis-miR-184327
UGGAUGGUGUGAAUGUGGUAUUUU
>cis-miR-184333
UGAAAGCCGAUGGUAGUGAGAUGU
>cis-miR-184345
UAAAUGCAUUUUCUGGCCCGUCA
>cis-miR-184362
UGAACUGGACGACGUGCUUUUUA
>cis-miR-184399
UGAAAGACGAUGGUAGUGAGAAAU
>cis-miR-184424
GAAAGGGUGCUACAGCUGAAUUUU
>cis-miR-184458
UAGUAGAACGUCUACGUCGGAUAU
>cis-miR-184469
AGGGAUUACGCAGUGUAGUAU
>cis-miR-184486
UGGAAUGUUGUGAAGUAA
>cis-miR-184495
UCAAAACAAGAACAGGACAA
>cis-miR-184501
GCUUUGUUUGGUCGGGAU
>cis-miR-184503
UAUCACAGCCCUGCUUGGA
>cis-miR-184524
AGGGGUAGAGCAUUCGACU
>cis-miR-184531
ACUUGAACUGGACGACGUGCUAU
>cis-miR-184575
UGUGAGGAUUGACAGAUUGAUAGC
>cis-miR-184595
UCGGAUUUGUUCGGUCGGCG
>cis-miR-184602
GGAUUCGUUCGGUCGGCUGU
>cis-miR-184604
CAGUUGGCACUGAUGAAGACG
>cis-miR-184614
AGAGUGCUACAGCUGAACGG
>cis-miR-184626
UCUCGGAUUCGCUCGGUCGGCG
>cis-miR-184673
CCACCGGGUAGACAUUCAUCCAC
>cis-miR-184825
AAACUGUGGACUUUUGUGUA
>cis-miR-184835
GGGGGGACCAAAAAAAAAA
>cis-miR-184855
GUCGGAGACGGCGGGUUGUGGUG
>cis-miR-184866
GAUCACAGUCAGUUCUUCCUAU
>cis-miR-184903
UCUUCGCCAUCAAGAAGUUC
>cis-miR-184942
CUAUAUGACAUAAUGAUUUGA
>cis-miR-184948
UGAAAGACGAUGGGAGAGAGAUG
>cis-miR-184960
GUAGAAUAAGUGGGAGAUGAGCUUCGGCUU
>cis-miR-184962
GUAACAACUUUAGAGACCCU
>cis-miR-184965
GCCAUUGUAGUUGCUUCGGCAGCUCGACC
>cis-miR-185039
CGGUGGUUGGUGGGGCAU
>cis-miR-185042
UGAGAUUGCGACUAAAGCU
>cis-miR-185043
UCUCGGAUUCGCUCGGUCGGC
>cis-miR-185055
UCCCUGAGAUCCUAGAGUUU
>cis-miR-185076
UUGCUGAAAAGACGACCAAACUU
>cis-miR-185156
UUCGGAUUCGUUCGGUCG
>cis-miR-185199
UCACCGGCUAGACAUUCAUUC
>cis-miR-185233
UAUGCACAACUGGUAGGUAUUUU
>cis-miR-185343
UAUUACACUUUCCUUCGCCUUG
>cis-miR-185358
UCACAGCCAGUAUUGAUGAACGCA
>cis-miR-185366
UAACAAACUGUGGACCUUUGA
>cis-miR-185401
UUGUCUGCUUACCAUCAAGU
>cis-miR-185404
UGAAUAAGAAGGGUAGAUCUUU
>cis-miR-185410
GCGAGACUGGUGUAAUGGUUAUCU
>cis-miR-185440
GCGAGGAUGGUGUAAUGGU
>cis-miR-185443
AACGGACACAGCUCUCGGUGU
>cis-miR-185600
ACGAGGCUGGUGUAAUGGUUA
>cis-miR-185658
UGAGAUCGCGAUUAAAGCUGG
>cis-miR-185663
CUGGCCAACCUCAUUCUCAGAA
>cis-miR-185697
ACUGAAUAAAGCCCUCGCACU
>cis-miR-185740
GGCUUGUGGGGUGUGCGUGCGU
>cis-miR-185786
UAAACGCAUUUUCUGGCCCGU
>cis-miR-185790
UGAACUGGACGACGUGCUUGAUCU
>cis-miR-185812
AAUAGGGAACGUGAGCUGGGUAUU
>cis-miR-185848
UCACAGCCAAUAUUGAUGCA
>cis-miR-185891
GCCAGGUCGAUGUGCUGCUGAU
>cis-miR-185911
CGUAAGACGAUACAAGAAC
>cis-miR-185922
UGAACUGGACGACGUGCU
>cis-miR-185926
GAGAUUCAACUACUUCAGCUUU
>cis-miR-185937
AGCAUGCACGCCACUGACAU
>cis-miR-185941
GCUUGCUUACGUUUUCCUUUU
>cis-miR-186013
UAGGGGUUACCAGGGAGCGAUUU
>cis-miR-186017
AUAUGACGUAAUGAUUUGAAAG
>cis-miR-186056
UGAAAGCCUUGAGUAGUGAGACGCUUU
>cis-miR-186122
UGAGGCCGGCAUGAGAUCAAUUU
>cis-miR-186126
UUUAUGACGUAAUGAUUUGA
>cis-miR-186285
UAUCACAGCCCUGCUUGCGACA
>cis-miR-186347
UGUAAUGUAAAGAAGUAUGUAU
>cis-miR-186408
UGAUUGUUUAUUCGCAUUUCUU
>cis-miR-186482
AACGGACACAGCUCUCGGUGUAU
>cis-miR-186536
CUGAAAGACGAUGGUAGUGAGAUGA
>cis-miR-186539
AGAGAUUCAACUACUUCAGCUGU
>cis-miR-186739
AGUGCUCAUAGAACGGUUUGU
>cis-miR-186745
UCACAGCCAGUCUUGAUGAACG
>cis-miR-186747
CAAACUCGCUCACUUCCCUAAAA
>cis-miR-186775
UCAGUGCACUACAGAACUUUGU
>cis-miR-186857
AUAUGAGGUAAUGAUUUGA
>cis-miR-186861
CUUCGCCAUCUAGAAGUUCC
>cis-miR-186868
UUCUAUUUUGUUGGUUUUCUGA
>cis-miR-186923
GCGAAACCGGUCGUGGGCU
>cis-miR-186972
GCACGACAGCUACUAUCGAC
>cis-miR-187023
CUAUAUGACGUAAUGAUUCGA
>cis-miR-187048
UCAAAGUUGGCAUGAUGUAGU
>cis-miR-187073
GAAAGACUUGAGUAGUGAGAC
>cis-miR-187084
UCACAGCCAGUAUUGAUGAUU
>cis-miR-187123
UGGAAUGUUGCGAAGUAUGU
>cis-miR-187148
AAAGUAGACAGCAUGUAGAAUAA
>cis-miR-187201
UGAAAGACGAUGGUAGUGAGAUGGG
>cis-miR-187240
AAAUUACACUUGCAAGCCG
>cis-miR-187268
CAAGUAAUCGUCAGUGCGCCA
>cis-miR-187361
CUAUUUUGUUGGUUUUCUGA
>cis-miR-187383
CCGGACUGAGGUGAGAUCCUGUCG
>cis-miR-187452
UGAAAGACGAUGGUAGAGAGAUGA
>cis-miR-187499
CGGGUCUCGGUGGGGCCUCC
>cis-miR-187507
GCGAGGCUGGUAUAAUGGUU
>cis-miR-187602
ACCAAACUUGAUCAUUUAGA
>cis-miR-187618
UCUAGUGAUUCCGGCUUAUUU
>cis-miR-187625
GAUGUACAUCUCACCGGCCUA
>cis-miR-187648
UAUCACAGCCCUGCUUGGGCCA
>cis-miR-187651
AGUGACUCUGAAAGGCCCUUAU
>cis-miR-187718
AGGAUGCGGAAGAGGUCGU
>cis-miR-187734
UGAACGACGAUGGUAGUGA
>cis-miR-187736
AGGUCAGUCGAUCGAUCUGG
>cis-miR-187778
UUCCUGGGCAUAUACACCUCU
>cis-miR-187837
GGAUUCGUUCUGUCGGCG
>cis-miR-187846
AGCAACGAGUAGAUCCGUUCA
>cis-miR-187859
UGGAAAGUUGUGAAGUAUGUAC
>cis-miR-187874
GAUGACGUAAUGAUUUGA
>cis-miR-187885
GAAACUUGGACAGGAGACAAU
>cis-miR-187889
UGAAAGACGAUGGUAUUGAUAU
>cis-miR-187915
UUGAACUGGACGACGUGCUUAUA
>cis-miR-187923
GAUAUGUUUGGGUUACUUGGUGU
>cis-miR-187966
AACCCUGUAGACCCGAGUUCGA
>cis-miR-187986
GCUUUGUCUGGUCGGUAU
>cis-miR-187987
CGUGUCUCGGUGGGGCCUC
>cis-miR-188013
UAAACUGGAACAAUUUUGCA
>cis-miR-188018
GUUUUCAGCAACCUUAUGAGCA
>cis-miR-188061
CCGGACUGAGGUGAGAUCCUGUC
>cis-miR-188064
UGCUAAGGCAUUUGUUGGGU
>cis-miR-188124
UCACAGCAAGUAUUGAUGAACG
>cis-miR-188150
UGAAAGACUUGAGUAAUGAGACGCU
>cis-miR-188158
AAGAGGAGAUUGGACUUACAA
>cis-miR-188199
UGGUGCAGUGAGAAGGACAU
>cis-miR-188230
AUCUGAGAGACAUGGAUU
>cis-miR-188260
UGAAAGACGAUGGUAGCGAGAA
>cis-miR-188278
ACAACACAUCCUCAUUACCU
>cis-miR-188314
AGGAGAUUGGACUUACUGAA
>cis-miR-188330
GAUGAUGACGAUGAUGAUGAUGA
>cis-miR-188331
ACUGAUGAAGACGCUCGUGCC
>cis-miR-188348
GGAGAUCACAGUCAGUUCUU
>cis-miR-188415
CAUAGCCAGUUCUUCCUGAU
>cis-miR-188417
UGAAAGACUUGAGUAGUGAGACGUUC
>cis-miR-188481
ACUUGGACAGGAGACAAUCAUUU
>cis-miR-188502
AAGACUGGUGAUAUGUUGUU
>cis-miR-188514
GAUUCGUUCGGUCGGUGGU
>cis-miR-188531
CACCUGGAACCCAGCUGA
>cis-miR-188538
AGUGCGACUGGAUUCGGCGAA
>cis-miR-188610
GGAGGUAGUUCGUUGUGUGGAA
>cis-miR-188611
AACCUACUGCAUUGACAACGA
>cis-miR-188667
UGAACAAAGCCCUAGCACUUAA
>cis-miR-188689
UGAUAUGUAUGGUUUUCGGUUAC
>cis-miR-188690
ACGAAAGAGGCCAUUGAACAU
>cis-miR-188727
AAAUCCCGGCCAGGCCCCC
>cis-miR-188753
GCGAGACUGUUGUAAUGGU
>cis-miR-188762
GUGUCCUUCCAGGGUCGCCA
>cis-miR-188824
GAUUCGGUGGUUGGUGGUGCA
>cis-miR-188848
CUGUGAGGAUUGACAGAUUGAUA
>cis-miR-188919
UGAAAGACGAUGGCAGUGAGAUGUU
>cis-miR-188991
AUGAGAUCACAGACGACAAGUA
>cis-miR-188996
AGAAACACAUACAGACCAGAA
>cis-miR-189008
UGACUAGAAAGUUCACUCACUUC
>cis-miR-189036
AUUCGGUGGUUGGUGUUGCAU
>cis-miR-189214
AACCACCACGAUGUCUGAGCAUU
>cis-miR-189242
UGAAAGACGAUGGGAGUGAGAUAU
>cis-miR-189256
UGAUGAUGAUGAUGAUGAUGACGAU
>cis-miR-189276
CGUGUCCUACCAGGGUCGCCA
>cis-miR-189340
UAUCACAGUCCUGCUUAGGUUA
>cis-miR-189367
UGAACUGGACGACGUGCUUGCUUUU
>cis-miR-189412
AGAAAUAUGUGAACUACUAGA
>cis-miR-189413
AGUGUAGUAAUUGUUGGGCCUU
>cis-miR-189432
AAUGCACAUGCGCAAGUUUC
>cis-miR-189449
UAGUCUGGAUGUGAUGUGCGA
>cis-miR-189501
UGAAAGACGAUGGUAGUGAGAUAAUA
>cis-miR-189518
CUAUAUGACGUAAUGAUUUGG
>cis-miR-189531
GUUAAGGCUUUGGAUUCG
>cis-miR-189541
AUGAAAGACGAUGGUAGUGAGA
>cis-miR-189550
AAACCAUCCAAGCAGUCAUA
>cis-miR-189553
UCACAGCCAGUAUUGAUGAAUA
>cis-miR-189613
GCUUUGUCUGGUCGGGAUGGCAGGUAGC
>cis-miR-189670
GAUCUGAGCGUUGUACAGGA
>cis-miR-189677
GUGCCAUUGUAGUUGCUUCG
>cis-miR-189727
GAUCCCGGGUCGCGGCAUC
>cis-miR-189774
CUCUGAUUCGUUCGGUCGGCG
>cis-miR-189818
UAUACACAACGCAUGAGGUA
>cis-miR-189845
ACAGCCAAUAUUGAUGCCCUU
>cis-miR-189871
UCCCUAUAUGACUUAAUUAUUUGA
>cis-miR-189899
GUGGAUGUGGGUGAUGGGAUU
>cis-miR-189911
AAAAUGCACCAUCUGCCCGA
>cis-miR-189917
AGCUGUGGACAUUUGUAUAC
>cis-miR-189938
AGGCCUGGUGGCGGAAUUU
>cis-miR-190009
UGAAAGACGAUGAUAGUGAGAUU
>cis-miR-190026
CCAGGUCGAUGUGCUGCUG
>cis-miR-190076
UAUCACAGUCCAAGCUUUGGA
>cis-miR-190079
UCUCUUUUGUUGGUUUUCGGAU
>cis-miR-190102
AGACUAGAAAGUGCACUCACUU
>cis-miR-190128
GGAGACGGCGGCUUGUUGU
>cis-miR-190136
GUGAGACUGGUGUAAUGGUUAU
>cis-miR-190153
AAUGACAAAUGACGCUCUUAUUU
>cis-miR-190156
CACCUGGAACCCAGCUGAAUAU
>cis-miR-190159
GAUUCGUUCGGUCGGCGU
>cis-miR-190165
UUGAACAAAGCCCUAGCACU
>cis-miR-190178
AUGACGUAAUGAUUUGAUU
>cis-miR-190230
UGAGGUAGUAGGUUGUAUGGUU
>cis-miR-190232
GCAAAUAUUCAAGUGAGAAC
>cis-miR-190258
GAGGUAGUGAGUUGUAUGACCGUAU
>cis-miR-190287
GGUUAAGGCUUUGGAAUG
>cis-miR-190301
CAUCACAGCCCUGCUUGGGAC
>cis-miR-190360
UGAUGAUGGUGAUGAUGAUG
>cis-miR-190374
AAAAGCUUACUUGAUUUUGAUUUU
>cis-miR-190387
CAGUCUGUACUCAGCAUUUC
>cis-miR-190423
UGUCAUGGAGUUGCUCUUUAC
>cis-miR-190446
GAAAGACGAUGGCAGUGAGAU
>cis-miR-190449
CGCGGACCAGGUAUGCAGCG
>cis-miR-190461
AUGACAAAUGACGCUCUUAAUUU
>cis-miR-190481
AGCUACUGUCGACGGGUAUCU
>cis-miR-190499
UUCUGGAACUCCGACGACUGUUUU
>cis-miR-190515
UGGAAUGUUGUGAAGUAUAUAC
>cis-miR-190519
AACCUACUGCAUUGACAAC
>cis-miR-190528
CCUGGAUUGUAAGUGGCGUAU
>cis-miR-190574
GCGAGGCUGGUGAAAUGG
>cis-miR-190630
UAAAUGCAUUUUCUGGCCCGC
>cis-miR-190690
ACAACACCUCACAGUCGCUAA
>cis-miR-190695
UUGGUGCCAUUGUAGUUGCUUCG
>cis-miR-190708
GUGAAAGUGAAGGUCUGGCUUGUCC
>cis-miR-190726
AGAUACGUUUGGGUUACUUGGU
>cis-miR-190743
CCCUAUAUGACAUAAUGAUUUGA
>cis-miR-190744
UCAAAGUUGGCAUGAUGUAG
>cis-miR-190762
GCGAGGCUGGUGUAAUGGUUC
>cis-miR-190814
GAUGAUGAUGCGGAUGAU
>cis-miR-190824
GGAAGGGCACCACCAGGAUUG
>cis-miR-190847
AUUCUGUCGAUCGGUCAGUGU
>cis-miR-190856
CUUGAUCAUUUAGAGGAAGU
>cis-miR-190872
UAAAGUAGACAGCAUGUAGAUU
>cis-miR-190901
UCAAGGGACGCGUGUAUCAAUUU
>cis-miR-190949
GUCUGGUCGGGAUGGCAGGGA
>cis-miR-190973
AAAGUACAAUGUCUGGAUGAU
>cis-miR-191029
UGAAAGACGAUGGGAGGGAG
>cis-miR-191104
ACCAAACUGUGGCAGCCAUUU
>cis-miR-191106
AGAUGCUGUGGGAUUUAUUCU
>cis-miR-191119
GCGAGGCUGGUGUAAUGGCUA
>cis-miR-191160
UGAAAGACUUGAGUAGUG
>cis-miR-191179
CAGCUACUGUCGACGGGUAUUA
>cis-miR-191191
UAUCACAGUUCUGCUUAGGUGA
>cis-miR-191198
UCACAGCCAAUAUUGAUGACCG
>cis-miR-191206
UUCAUCCCGGUCAGGCCCCC
>cis-miR-191215
AUAGGGGUUACCAGGGAGCGAUUU
>cis-miR-191228
GCGAGGCUGGUGUAACGG
>cis-miR-191238
UGGCAAGAUUAUGGCGAAGCUGAAU
>cis-miR-191246
UGACUAGAAAGUGCACUCGCU
>cis-miR-191262
UGGUGCCAUUGUAGUUGCUUCGG
>cis-miR-191348
UGAAAGACGACGGUAGUGAG
>cis-miR-191386
CAGAUAUGUUUGGGUUACUUGGUG
>cis-miR-191400
UCUCGGAUUCGUUCGUUCGGCG
>cis-miR-191413
GAGGAGAAGAAGGAGAACCU
>cis-miR-191423
UGAAAGACGAUGUUAUUGAGA
>cis-miR-191434
UGAAAGACGAUGGUAGGGGGAUG
>cis-miR-191475
GAUGAAGAGGAGGAGGGUA
>cis-miR-191528
UGGACGACUGGUGAUAUGUUGU
>cis-miR-191555
UCAGUGCACUACAGAACUUUG
>cis-miR-191590
UGAGAGACGAUGGUAGGGAGAU
>cis-miR-191755
AGCCUGAGUGGAGCCGCCAC
>cis-miR-191792
UACCGGGUAGACAUUCAUUCA
>cis-miR-191796
GCGCGACUGGUGUAAUGGUUAUC
>cis-miR-191824
GCGAAACCGGUCGUGGGCUGUUCGAAC
>cis-miR-191847
UUCAAGUAAUCGUCAGUGCGUU
>cis-miR-191861
AGACGAUGGUAGUGAGAU
>cis-miR-191872
UGUAAACAUCCUCGACUGGAAGCU
>cis-miR-191900
UGAAAUACGAUGGUAGUGAGAA
>cis-miR-191936
AGCAUCACAGAGACCACA
>cis-miR-191957
CUGUGAGGAUUGACAGAUUGAUAG
>cis-miR-191981
UGACAGACGAUGGGAGUGAGAU
>cis-miR-192067
AUGUGGAAGGUGACUUGGUGUUG
>cis-miR-192097
GAGAAGACGACCAAACUUGAUCAUUUA
>cis-miR-192108
UGGAAUGUUGUGAAAUAUGUAC
>cis-miR-192126
GGGAACAGCAGUUGGCCAUGGGUCAG
>cis-miR-192256
AUGACAAAUGACGCUCUUAUA
>cis-miR-192332
AUCUCGGAUUCGUUCGGUCGGCU
>cis-miR-192340
UAGAAUGCGGUUCUUGUAAAGCU
>cis-miR-192354
UCACCGGGUAGACAUUCAUUCAUU
>cis-miR-192371
GUGACAACUUUAGAGACCCUAU
>cis-miR-192388
UAUUUUGUUGGUUUUCAG
>cis-miR-192395
GCCCUAGCAGCGCAGUCGG
>cis-miR-192440
AGAAGUUUUGUUUAUUGAUU
>cis-miR-192492
AGAUCCCGGUCAGGCCCCC
>cis-miR-192508
UGAGAACGCGACUAAAGCUGGU
>cis-miR-192534
AGAAUGCAUGUUUGGACGGAU
>cis-miR-192538
UAGUAGCAAAUAUUCAAG
>cis-miR-192544
UGGAAGACUUGAGUAGUGAGA
>cis-miR-192594
AAAAUGCACCAUCUUCCCGA
>cis-miR-192639
UGAGGACUCGGGAGUAGGUGUAAGUGG
>cis-miR-192684
UGCAAGACGAUGGUAGUGA
>cis-miR-192695
UGUCGGAGACGGCGGCUUGUUG
>cis-miR-192767
GCGCAGGUGUCUACUUCUUAGAGGGACA
>cis-miR-192785
AAUAGGGAACGUGAGCUGGGUAUUU
>cis-miR-192825
AUAUAUUACUGUAUUCUGUAU
>cis-miR-192856
CAGAAUGCAUGUUUGGACGGUUU
>cis-miR-192891
CCCUGGAUUGUAAGUGGCGUAUU
>cis-miR-192892
UGGAAUAACUUUGCGGCCUAUAU
>cis-miR-192895
AAGAAAAGACUGUGCCACCCUU
>cis-miR-192910
GGGGGACUCAAAAAAAAA
>cis-miR-192925
AGCUCUGUGGAUUUAGCUUG
>cis-miR-192936
AUCUCGGAUUCGUUCGGGCGGC
>cis-miR-192954
UGAAAUACGAUGGUAGUUAGAU
>cis-miR-192957
ACUUGAACUGGACGACGUGCUUCU
>cis-miR-193018
UGAUUGUCCAUUCGCAUUUCUUC
>cis-miR-193038
UGGAAGACUGGUGAUAUGUUGUC
>cis-miR-193057
AGACCUGGCCAACCUCAGUCUUU
>cis-miR-193060
ACUUGAACUGGACGACGUGCUA
>cis-miR-193107
UUCAUACUUCGAGGAACGGUU
>cis-miR-193147
AAAAGAGCUCUGAGAGACAG
>cis-miR-193238
GUGCUCAUUGCCUCUCUGG
>cis-miR-193272
AAAACGGUGACAACUUUAGAAA
>cis-miR-193283
UGAUUGUCCAUUCGCAUUUCUUGU
>cis-miR-193292
UUCUUCAUACCUCCGGAGUUA
>cis-miR-193322
AUAAGAGGAAUACCAUGGGAUU
>cis-miR-193358
GGACGAAACCGGUCGUGGGC
>cis-miR-193432
GCGCGUGCGUGCCAGUCGGU
>cis-miR-193436
CCGGACUGAGGUGAGAUCCUGUCGUG
>cis-miR-193505
CGACUAGAAAGUGCACUCACUUC
>cis-miR-193672
UAGGAUUGCAUCAUCCCCUG
>cis-miR-193679
UGAGAGCGCGACUAAAGCUGGU
>cis-miR-193748
GAUUCGUUCGGUCGGCAU
>cis-miR-193798
UAUCGCACUUUCCUUCGCCUUG
>cis-miR-193803
AUCGCUGUCUUGCUGUUGUGGUUAAACC
>cis-miR-193823
GGAGGUAGUUCGUUGUGUGGUAAAA
>cis-miR-193845
UAUCCCUAUGACGUAAUGAUUUG
>cis-miR-193876
GACGAUGAGGAGGAGGCUGGAG
>cis-miR-193909
CAGUUGGAGGCUGGUUUUCU
>cis-miR-193915
GAAUCUCCCGUUGAAGAGCU
>cis-miR-193929
CACAGAACAAGAACAGGACAUA
>cis-miR-193936
GAUUCGUUCGGUCGGCGUU
>cis-miR-193940
GGAUUCGUUCGGUCGGUGGU
>cis-miR-193959
GGCCUGUGCUGAGCGGCUGCACCUUU
>cis-miR-193969
GCCGGCUUGUGGUGUGUGCGU
>cis-miR-193982
AGAAGUGACUCUGAAAGGCAUU
>cis-miR-194005
CCAGAUCUGACACUUCCAACUCUGA
>cis-miR-194022
AAUGGACACAGCUCUCGGUGU
>cis-miR-194052
GGAAAGGAACUGACAGCAUG
>cis-miR-194059
UCCGCAAAACAAGAACAGGAA
>cis-miR-194065
GACCAAACUUGAUCAUUUAGAGGAAG
>cis-miR-194079
GAACCUGUUCGUCAAGCAUU
>cis-miR-194105
AGUGUUAGAGCAUUCGACU
>cis-miR-194170
GAGGAGGGCACUAGUAGAG
>cis-miR-194182
UCGGGUGUAAUCAGCUGACC
>cis-miR-194208
ACGGUAGAGACUGAACUGGCGUC
>cis-miR-194229
GGAUUCGUUCGGUCGGCGCC
>cis-miR-194233
GAUUCGUUCGGUCGGUGGUU
>cis-miR-194241
GGAGUGCAUCAUCCCCUGGAAUCGG
>cis-miR-194287
AGAGGAAGAAGAGGAAGG
>cis-miR-194339
UGAGCGUUGUACAGGAUGUGUUG
>cis-miR-194341
UCACAACCAGUAUUGAUGA
>cis-miR-194370
UCAGCUGUAGUGCUGCUUUGCUGGCAGCGU
>cis-miR-194404
UCGGUGCUGAAAAGACGA
>cis-miR-194457
GUUGAUAUGUCAUCACAGGA
>cis-miR-194464
AGAGUACGGACAUUAAAGGCU
>cis-miR-194467
ACCGGGUAGACAUUCAUCCGCU
>cis-miR-194477
CCUGUCUUGCUGUUGUGGUUAAA
>cis-miR-194479
GAGACGGCGGCUUGUGGUGUUU
>cis-miR-194508
UUCAUACCUCCGGAGUUCCUA
>cis-miR-194541
CCACAGAACAAGAACAGGACA
>cis-miR-194543
GUCAGAUUGAUAGACGCGGAUUU
>cis-miR-194550
UUGUGGCAAUUUGGAUGGUUUU
>cis-miR-194579
CAAAGAGACGGUACCAUUACU
>cis-miR-194586
UGACUCAGUGCAGUACAAA
>cis-miR-194611
UGAGCCUGAGUGGAGCCGCCACGG
>cis-miR-194619
UGGUGUUCGGUCUGUUGCGUUU
>cis-miR-194620
UGAAAGACGAUGGUAGUGUGAUGU
>cis-miR-194651
UCGAAUCCCGGUCGGCGCACCAU
>cis-miR-194665
UAUCCUGGCAGGGUCGCCA
>cis-miR-194683
GAGAGUUGAGGAGGUAGAGGCG
>cis-miR-194697
ACCCUGAGACCCCUUGGCUGU
>cis-miR-194699
UAUUGCACUUUCCUUCGCCUUGUUU
>cis-miR-194708
UGAACUGGACGACGUGCUUGAAUCU
>cis-miR-194720
UCAAAGUUGGCAUGAUGUAGUU
>cis-miR-194727
GAAGUGACUCUGAAAGGCCUU
>cis-miR-194742
UGACCAGAAAGUGCACUCACUU
>cis-miR-194760
AAAUUACACUUGCAAGCCGUU
>cis-miR-194825
GGAAGCACGAGGGCUGAG
>cis-miR-194838
GCCAUGGAAGUCGGAACCCGCUAAGG
>cis-miR-194843
UGAAAGACGAUGGAAGUGAGAUUU
>cis-miR-194914
UGAGAUCGUGACUAAAGC
>cis-miR-194915
AUCGUUCAGUAGUACUAACUUU
>cis-miR-194926
GUGCAGUACAAACUGGCCGUU
>cis-miR-194956
UACAAGCAUCACAGAGACCACA
>cis-miR-194960
UUCCAGUUUAUGACGGGUUGUUUU
>cis-miR-195024
AGGGUGUUACAGCUGAACAG
>cis-miR-195081
UCCCUGAGACCCUAGAUUUUCC
>cis-miR-195093
GGAGGUAGUUCGUUGUGUGGGUU
>cis-miR-195158
UGAAAGACGAUGGGAGUGAGAC
>cis-miR-195162
CUCAAGGGACGCGUGUAUCAUU
>cis-miR-195169
GGGCGAAACCGGUCGUGGGA
>cis-miR-195234
AAAGACUUGAGUAGUGAGACGU
>cis-miR-195293
AGUGAGAAGGACAUGUUUGAA
>cis-miR-195334
UAUCACAGCCCUGCUUGGGAG
>cis-miR-195483
GAUGAUGAUGAUGACGAUGAUGA
>cis-miR-195486
UGACUAGAAAGUGCAUUCACU
>cis-miR-195489
GGGAAAAACUCGGCAGACAGAU
>cis-miR-195503
AACAUGAAGCUGCUGGCAAUC
>cis-miR-195507
GGAGUGCAUCAUCCCCUGGAAUCGGGU
>cis-miR-195550
UAGACGGGGACCAGGUUUGCA
>cis-miR-195553
GCGAGACUGGUGUAAUGC
>cis-miR-195576
UCUUUGGUUAUCAAGCAG
>cis-miR-195595
GCUCAUUGCCUCUCUGGGGU
>cis-miR-195688
UGAGAUUCAACUACUACAGCUG
>cis-miR-195730
UGAAUGAAGAUAGAUUGUAGA
>cis-miR-195745
AUCACAGCCCUGCUUGGGACAC
>cis-miR-195746
AAAUUACAGUACUGCCCUUAUA
>cis-miR-195807
UGGAAUGUUGUGAAGUAUCUAC
>cis-miR-195874
GAGACGGUACCAUUACGCCCUUU
>cis-miR-195891
UAAAGUAGACAGCAUGUAGAAUU
>cis-miR-195897
UGGCAGACUUUGUACGGUGC
>cis-miR-195949
UAAGGCACGCGGUGAAUGGCA
>cis-miR-195968
UGAAGAUAGAUUGUAGCAAUAU
>cis-miR-195992
UCCUGUACUGAGCUGCCCCGA
>cis-miR-196057
UCACCUGGAACCCAGCUGAAUUU
>cis-miR-196074
UUGGGCAGCACAUGGAUGGUAU
>cis-miR-196082
ACCUAUUGUCUGCUUACCAUAA
>cis-miR-196093
AAGAUCGCCACUGACAUCGGA
>cis-miR-196167
UGCUGAGCGGAGGCAAUGGCUUU
>cis-miR-196212
AUGAACGCCACUGACAUCGAAA
>cis-miR-196254
GAGUUGAACUGUGAGCUCUGUGGAUUUAGC
>cis-miR-196281
AGAUGGCCUUCUCAGAACGGA
>cis-miR-196308
AUUCUGUCGAUCGGUCAAUGU
>cis-miR-196337
UGAGGCCGGCAUGAGAUCAUUUU
>cis-miR-196376
GGUGUAGAAUAAGUGGGAGAUGAGCUUC
>cis-miR-196414
GAAUUGAGGACUCGGGAGUAGG
>cis-miR-196424
UCGCAUCCCGGUCGGCGCACCA
>cis-miR-196431
CGUUGUACAGGAUGUGUUGG
>cis-miR-196439
UCACCGGGUAGACGUUCAUU
>cis-miR-196513
AAGGGACGCGUGUAUCAAGC
>cis-miR-196542
AUCUCGGAUUCGUUCGGUCUGC
>cis-miR-196552
GGGGAUGUAGCUCAGUGUUU
>cis-miR-196553
UGGAAUAUUGUGAAGUAUGUAC
>cis-miR-196554
CGGAAUGGCACCACCAGGA
>cis-miR-196631
UUGAUCAUUUAGAGGAAGUAA
>cis-miR-196637
UUCAGCUGUAGUGCUGCUCUGCUGGC
>cis-miR-196677
UGAGGCCGGCAUGAGAUCAA
>cis-miR-196744
UUGAUCAUUUAGAGGAAGUAAAA
>cis-miR-196746
AAACGAAAGAGGCCAUUGAAUU
>cis-miR-196788
UGGAAGACGAUGGCAGUGAGAU
>cis-miR-196851
CUGGUUUUUCUGUUGCUGCGU
>cis-miR-196865
GCGUGACUGGUGUAAUGGUUA
>cis-miR-196877
GUUCCAAUUUAUGACUGGCU
>cis-miR-196895
GUGCGUGCGUUCCAGUCGGU
>cis-miR-196897
AGAGGUAGAUGUUGGAAGAUU
>cis-miR-197032
CCCUAUAUGACGUAAUGAUGUGA
>cis-miR-197051
GAUUCGUUCGGUCGUCGG
>cis-miR-197054
ACCUCAGAUCGUUCAGUAGU
>cis-miR-197097
UGAUGUAGCAACAGAAGUAGAU
>cis-miR-197118
CCAGCUGUAGUGCUGCUUUGCUGGCA
>cis-miR-197122
GUGCGGGCGUGCCAGUCGGU
>cis-miR-197153
CAAGGCGACCGUCACGGUGAAU
>cis-miR-197210
UUGAAAUAUACACAACGCAUA
>cis-miR-197250
AGAACGCCACUGAUAUCGGUA
>cis-miR-197307
CAAUAUGACGUAAUGAUUUGA
>cis-miR-197309
AUGUGGAAGGUGACUUGGUA
>cis-miR-197335
ACUUAUCAAAUGUGUGGCACU
>cis-miR-197336
AAGUUUUGCUUGUUGAUUCG
>cis-miR-197386
AUAUGACGUAAUGAUUUGAAAA
>cis-miR-197502
CAGUUGGAGGCUGGUUUUUCUGUUGC
>cis-miR-197546
AGAUAUGUUCGGGUUACUUGGU
>cis-miR-197582
ACUGCCAUCCUGACUGCAUGU
>cis-miR-197620
UGUUGGCACUGAUGAAGA
>cis-miR-197679
AUAUCCCGGUCAGGCCCCC
>cis-miR-197746
GAAUGACAAAUGACGCUCUUUUU
>cis-miR-197780
UGCGAUCGCGACUAAAGCUGGUA
>cis-miR-197793
UGAAAGACGCUGGGAGUGAGAU
>cis-miR-197808
UCUCUUUUGUUGGUUUUCGG
>cis-miR-197849
CGGAACCUGUUCGUCAAGCAU
>cis-miR-197903
UGAAAGACGCUGGUAGUUAGAU
>cis-miR-197904
AUGUAGCAACAGAAGUAGAGA
>cis-miR-197941
UGAGUAGAAAGUGCACUCACU
>cis-miR-197978
UGCUGACAAGACGACCAAACUU
>cis-miR-198004
AUUGCACUUUCCUUCGCCU
>cis-miR-198030
CGUAUCCCACCUCUGACACC
>cis-miR-198032
GAGGAGCUCAGCUGCAUCUUUU
>cis-miR-198037
GCGUUUGUUUUGUUUGUUCGGA
>cis-miR-198070
UGAAAGACGAUGGCAGUGAGAUAU
>cis-miR-198107
UUGAGUCUGGAUGUGAUGUGCA
>cis-miR-198251
UCACAGCCAGUAUUGAUGAACUUUU
>cis-miR-198264
CUUGUGGUGUGUGCGUGCGUGCCAGUCG
>cis-miR-198276
UUGACGGGACAUAGUGAA
>cis-miR-198278
AUCUCGGAUUCGUUCGGUCUGCG
>cis-miR-198319
UGUUCUUCAUACCUCCGGAGUA
>cis-miR-198327
AUUCUGGAUGUGAUGUGCGA
>cis-miR-198339
AGUAGACAGCAUGUAGAACAAUUU
>cis-miR-198359
ACUGGAAUAACUUUGCGGCCUUUU
>cis-miR-198371
ACAGAUAUCGAGUAUGCAGAU
>cis-miR-198387
UUGUCUUGCUGUUGUGGUU
>cis-miR-198391
AACACAUACAGACCAGAUUCU
>cis-miR-198415
UGACCAGAAAGUGCACUCACU
>cis-miR-198456
GGAAAAACUCGGCAGACAGGAUUUU
>cis-miR-198457
AAAAGCUUACUUGAUUUUG
>cis-miR-198571
AAGUGACUCUGAAAGGCCCUA
>cis-miR-198625
UCGGUGGGUGGUGGUGCAU
>cis-miR-198661
CAUCUACAGGUCGUCUCUCA
>cis-miR-198718
UAAGAUUCAACUACUUCAGCUGU
>cis-miR-198735
AAAUGGAAGAUUUUGAUGCUAU
>cis-miR-198736
ACCUGGCCAACCUCAUUCUCA
>cis-miR-198742
GCUGGGAUACUGUCAGGGCG
>cis-miR-198812
GUGACUCUGAAAGGCCCUUC
>cis-miR-198839
UUUAAAUAGAAUGCGGUUCUU
>cis-miR-198849
GGGCGUAGAAUAAGUGGGAGAUG
>cis-miR-198865
UCCCGGAUUCGUUCGGUCGGCG
>cis-miR-198868
AACUGGAAUAACUUUGCGGAUAU
>cis-miR-198880
UGAAAGACGAUGGAAGCGAGAUG
>cis-miR-198938
GGAGACGGCGGCUUUUGGUGU
>cis-miR-198940
UCGUUCCCGGGUCGCGGCAC
>cis-miR-198946
AGUGUAGUAAUUGUUGGGCCUUU
>cis-miR-198994
CAGCUGGUAGGUAUUUGUCG
>cis-miR-199047
UGAAAGACUUGAGUAUUGAG
>cis-miR-199058
GGAGGUAGGUCGUUGUGGGGU
>cis-miR-199086
GUGAGGAAGUUAGUGGUACA
>cis-miR-199155
GUUUGAGUCUGGAUGGGAUGUGCG
>cis-miR-199168
AAACCAAAUUGAUAUGCAAA
>cis-miR-199228
UGAGAUUCAACUGCUUCAGCU
>cis-miR-199304
AGGAGAUUGGACUUACUGAAAA
>cis-miR-199307
GGAGGGAGUUCGUUGUGUGGUAUU
>cis-miR-199344
GGAGCUCAUCCAUAGAUGACAA
>cis-miR-199355
CGCCUACUUCAUACACAGGU
>cis-miR-199397
UGAAAGACGAUGGGAGUGAGAUUUU
>cis-miR-199408
AGUUGGGCAGGCCACACGAC
>cis-miR-199432
AAAGAGGCCAUUGAACACUGAA
>cis-miR-199456
UCAAGGAACGUGUGUAUCAAAA
>cis-miR-199475
GCGGAUGAUGAUGAUGCGGAU
>cis-miR-199496
UAUCUCGGAUUCGUUCGGUCGGCU
>cis-miR-199540
UCAAAGGACGUGUGUAUCAAAU
>cis-miR-199803
GUUGUAGAAUAAGUGGGAGA
>cis-miR-199809
ACCCUGAGAUCCUUUGGCUGU
>cis-miR-199815
CUGUUGCUGCGUCCGCCUCGGUG
>cis-miR-199828
UGAUGUAGCAACAGAAGUAGAAU
>cis-miR-199863
UGGAUGUACAUCUCACCGGCAU
>cis-miR-199920
CCGGGGGACUAAAAAAAAA
>cis-miR-199957
UGAGAUCGCGAUUAAAGCUGGUA
>cis-miR-199986
AAGGGAAUUGUUCAUCGCU
>cis-miR-200118
CCUAUAUGACGUAAUGAUGA
>cis-miR-200152
AGAGGGUUGAGGAGGUAGAG
>cis-miR-200156
ACGCCAGCUACUGUCGACGGUU
>cis-miR-200165
GGCCAGGUCGAUGUGCUGCUGAU
>cis-miR-200217
AUGGCUGGAGGAGAAGAUCA
>cis-miR-200219
GGCGAAGUGAAAGUGAAGGUCUGGA
>cis-miR-200242
GGGUGUAGAAUAAGUGGGAGAUGAU
>cis-miR-200272
GAAGUGACUCUGAAAGGCCCAU
>cis-miR-200273
ACAGCCAGUAUUGAUGAAU
>cis-miR-200278
UUCUGGUCGGGAUGGCAGGUA
>cis-miR-200325
GCGAGGCUGGGGUAAUGGGUA
>cis-miR-200336
UAAGACGUAAUGAUUUGA
>cis-miR-200344
CGGGUGCAGAUCUUGGUGGGAG
>cis-miR-200349
GACGGCGGCUUGUGGGGU
>cis-miR-200375
ACAGUCCAAGCUUUGGUA
>cis-miR-200397
AGAUGAAGGAAGAACUGA
>cis-miR-200415
UAGAACGUCUACCUCGGCAUUA
>cis-miR-200516
UCACAGCCAGUACUGAUGA
>cis-miR-200535
GGCGAAGUGAAAGUGAAGGUCUGGCA
>cis-miR-200576
AAUCAUUUUUGUGCUCGUUCU
>cis-miR-200583
UGAGAUUCAACUAGUUCAGCU
>cis-miR-200588
GCUCAUUGCCUCUCUGGGGUGAUGG
>cis-miR-200656
AACGAAAGAGGUCAUUGAACU
>cis-miR-200664
UGAACGACGAUGGUAGUGAGAUA
>cis-miR-200688
UCAUAAUCUGAAGGCCGUG
>cis-miR-200765
AAGUACAAUGUCUGGAUGAA
>cis-miR-200766
AGACUCACCUGGAACCCAGCUU
>cis-miR-200827
UCCCUAUAUGACGUAAUGAUGUGA
>cis-miR-200882
UAUCACAGCCCUGCUUGCGAC
>cis-miR-200913
AAAGUAGACAGCAUGUAGAUUUU
>cis-miR-200914
ACAGAUGGUGAACUAUGCUU
>cis-miR-200922
GAGAUUCAACUACUUCAGCUU
>cis-miR-200933
ACGAUGAUGAUGACGAUGAU
>cis-miR-200968
UGGGCAGCACAUGGAUGGUU
>cis-miR-200970
GUGGAGGUGGAUGACGAG
>cis-miR-200972
UGAUAUCUAUGGUUUUCGGUU
>cis-miR-200979
AUAAAGUAGACAGCAUGUAUUU
>cis-miR-200980
UCACGGGGUAGACAUUCAUUCA
>cis-miR-200993
UGAGUGUAGUAAUUGUUGGGAA
>cis-miR-200998
CGGUCUCGGUGGGGCCUCCA
>cis-miR-201080
AACAGCAGUUGGCCAUGGGUCAGG
>cis-miR-201105
GUAAGACGAUACAAGAACUUCA
>cis-miR-201120
ACAGCAUUCCUGGGCAUAUAU
>cis-miR-201123
UUGACUAGAAAGUGCACUCACU
>cis-miR-201136
GCGAGGCUGGUUUAAUGGUU
>cis-miR-201144
GGAGGUAGUUCGUUGUGUUGUA
>cis-miR-201149
UGGAAUGUAAAGAUGUAUGU
>cis-miR-201241
AGGAUGAUGAUGAGGAUGA
>cis-miR-201282
AAGAAAUAUGUGAUCGGUAA
>cis-miR-201354
UGUGACGUAAUGAUUUGA
>cis-miR-201381
CCGGUGGAUGUGGUUGAUGG
>cis-miR-201421
UCACAGCCAGUAUUGAUGAACGG
>cis-miR-201438
UGAAAGACGAUGGUAUUUAGAU
>cis-miR-201445
ACACAGCCAGUAUUGAUGAAC
>cis-miR-201452
AGUGAAAGUGAAGGUCUUGCU
>cis-miR-201463
UCUGAGCGUUGUACAGGAU
>cis-miR-201474
UGAACGCCACUGACAUCGAUU
>cis-miR-201553
UGUAGCAACAGAAGUAGAGGUU
>cis-miR-201561
UGGAGUGUGACAAUGGUGUUUGAU
>cis-miR-201565
UAAAUGCAUUUUCUGGCCCAA
>cis-miR-201566
GCGAGCCUGGUGUAAUGGUUA
>cis-miR-201650
UGAACGACGAUGGCAGUGAGA
>cis-miR-201669
GCGGUGUUGGUGGUGCAU
>cis-miR-201775
UCCCUGAGAUCCUAGAGUUUC
>cis-miR-201777
UCUGGUCGGGAUGGCAGGCA
>cis-miR-201787
UGAAAGACGAUGGUAGUGAGCG
>cis-miR-201791
UAGAACGUCUACGUCGGCAUA
>cis-miR-201807
UGAAAGACUUGAGUAGUGAGACGUAAU
>cis-miR-201828
GGAUCCCACCACUGUCACC
>cis-miR-201859
CUGAAGACAAUAGCUUGGAUAU
>cis-miR-201872
GCGAGACUGGUGUACUGGU
>cis-miR-201885
AAAAUGCACCAUCUACCCGAGAUGGC
>cis-miR-201920
GCUGAAACGGUCGCCUUUUC
>cis-miR-201980
UGAAAGACUUGAGUAGUGAGACUCUU
>cis-miR-201985
GCGAGACUGGUGCAAUGGUUAU
>cis-miR-201994
UGAAAGACGGUGGUAGUGGGAU
>cis-miR-202076
GGGGUAGAAUAAGUGGGAGAUG
>cis-miR-202101
ACUUCCCUUUGGUUUCGAGAA
>cis-miR-202148
UGAGCUUCAACUACUUCAGCUGU
>cis-miR-202156
AGACUCACCUGGAACCCAGCU
>cis-miR-202157
GGAGUUAGUUCGUUGUGUGGU
>cis-miR-202214
UUAGGAGUGCAUCAUCCCCUGGAA
>cis-miR-202216
ACUGCCCUCCUGACUGCAUGUUUU
>cis-miR-202221
AGAAUGGUAGAUCUUUUUCCU
>cis-miR-202246
GAUAUAAACAGUUUUAUCCGGUAAA
>cis-miR-202273
UAGUAGCAAAUAUUCAAGU
>cis-miR-202278
UGAUGAUGAUGAUGGUGAUG
>cis-miR-202320
AGGUGACUAAAAAAAAAA
>cis-miR-202350
AACCCUGUAGACCCGAGUUUGAC
>cis-miR-202417
CAUUGAAGGCAAUAGCUUGG
>cis-miR-202433
AGAAAGAUGCAGCUGAGCUCUU
>cis-miR-202475
CUGAUCAGAGUGGGAGAUAG
>cis-miR-202488
GUCCUGCCAGGGUCGCUA
>cis-miR-202536
AUGGCGGAAUUUCUCGGGGA
>cis-miR-202549
GGAGGUAGUUCGUUGUGUGU
>cis-miR-202555
AGAACGCCACUGACAUCGGU
>cis-miR-202571
CGGAGGGACCAAAAAAAAA
>cis-miR-202607
UUCCCGGCCGGCGCACCAUAUUU
>cis-miR-202617
CGCUCACUUCCCUACAGUGC
>cis-miR-202644
AAAGUGCUCAUAGAAUGGUUAA
>cis-miR-202662
UAUCACAGCCCUGCUUGUGA
>cis-miR-202699
UCUGUGGAUUUAGCUGGA
>cis-miR-202703
CAGCUGUAGUGCUGCUUUGCCGGCA
>cis-miR-202777
UCUCGUAUUCGUUCGGUCGGC
>cis-miR-202778
GUGUGCUUGCGUGCCAGUCGG
>cis-miR-202848
GCCAGGCUGGUGUAAUGGUUA
>cis-miR-202856
GUUCAUCCCGGUCAGGCCCCCA
>cis-miR-202879
AGAUGACCAAACUUGAUCAUUU
>cis-miR-202918
AGAAGAGACUCUGAAAGGCU
>cis-miR-202927
AAACUGCCAUCCUGACUGCAUUU
>cis-miR-202942
UGGAGAGAAAGGCAGUUCCUGA
>cis-miR-203027
GAUUCGUUCGGUCGGCGGGC
>cis-miR-203035
GCGAGACUGGUGUAAUGGAUA
>cis-miR-203099
UGUGGAAGGUGACUUGGUGUUGG
>cis-miR-203121
CGUUUCCCGGCCAAUGCACCA
>cis-miR-203142
UGAGAUCGCGACAAAAGCUGGU
>cis-miR-203188
UCAAGGGACGUGUGUAGCAAUU
>cis-miR-203203
UCACAGGGUAGACAUUCAUUC
>cis-miR-203211
AUGAGGAUGAUGAUGAGGAUGAU
>cis-miR-203213
GAUGACGAUGAUGAUGAUGA
>cis-miR-203236
AACUUGAACUGGACGACGUGAUU
>cis-miR-203237
AGACGACUGAGACACAUCGAUA
>cis-miR-203300
GGGUAUGUAGCUCAGCGGU
>cis-miR-203335
AAGAUCGCCACUGACAUCGG
>cis-miR-203365
AGGCGACCGUCACGGUGAACA
>cis-miR-203373
CGUGCGUGCCAGUCGGUCGGCGUGUCCG
>cis-miR-203377
UCAUCGGGUAGACAUUCAUU
>cis-miR-203392
UGCGUGCGUGCCAGUCGGGCGGCG
>cis-miR-203405
GGGGGCGGACGGCACUUU
>cis-miR-203422
CAGCGACUGCUUCUAACCUC
>cis-miR-203434
GGCGAAGUGAAAGUGAAGGGCUGGCU
>cis-miR-203518
CUGUUAGUUCGUGGUUUGUCGGU
>cis-miR-203527
GGCGGAGGAGGAGGAGGA
>cis-miR-203567
AGAAAGAUGCAGCUGAGCU
>cis-miR-203598
UGAGAUUCAACUACUUCAGCUUU
>cis-miR-203616
UGAAAGACGAUGUUAGUGA
>cis-miR-203735
UUGAUUCUGUCGAUCGGUCAUU
>cis-miR-203763
UUCAGCAACCUUAUGAGUAGAAU
>cis-miR-203772
UAGAACGUCUACCUCGGCAUU
>cis-miR-203780
CCCUAUAUGACGUAAUGAUAUGA
>cis-miR-203786
UCUCCCAACCCUUGUACCAGUG
>cis-miR-203830
GUAUUCGUUCGGUCGGCG
>cis-miR-203846
AAUUGGAAUAACUUUGCGGCA
>cis-miR-203890
UAUUCGUUCGGUCGGCGGU
>cis-miR-203910
CUUGAGGCCGGCAUGAGAUC
>cis-miR-203936
UCUGCUUGUUGAUUCGGUUUA
>cis-miR-203953
GCGAGACUGUUGUAAUGGUUAU
>cis-miR-203965
UGGAAUGUGGCGAAGUAUGGGU
>cis-miR-203969
UCAAAGGACGUGUGUAUCAAUC
>cis-miR-203992
CAUAAGAGGAAUACCAUGGG
>cis-miR-203996
UAUCACCGUCCAAGCUUUGGU
>cis-miR-204003
AAGUAGACAGCAUGUAGAAUUUU
>cis-miR-204005
UUCAAGUAAUCGUCAGUGCGU
>cis-miR-204086
CAACCUUAUGAGUAGUCCAUAU
>cis-miR-204090
UGAAAGACGAUGGUAGUGAGCAA
>cis-miR-204149
GGUGGAGUUGAACUUUGA
>cis-miR-204166
GCCUAGACAGGAGAAGUCGAG
>cis-miR-204184
AAGGGACGUGUGUAGCAAGC
>cis-miR-204244
UGCUGGGGUGGGUAUUGUAU
>cis-miR-204246
UGGAAGACUGGUGAUAUGUUGC
>cis-miR-204247
AAGAGGAGAUUGGACUUACUUUU
>cis-miR-204269
UCGGAUUCGUUUGGUCGGCG
>cis-miR-204285
UACAGUACUGUGAUAACUGAAG
>cis-miR-204310
UGUCAUGGAGUUGCUCUCUACAU
>cis-miR-204357
UCGAAGACUGGUGAUAUGUUGUU
>cis-miR-204416
UGAAAGACGAUGGUAGUUCGAU
>cis-miR-204418
GAUGAUGAUGACGAUGAUGA
>cis-miR-204444
UAAUAUGUAUGGUUUUCGGUU
>cis-miR-204457
AUGCCCCGCACUGACGACGU
>cis-miR-204540
GCGAGGCCGGUGUAAUGGUU
>cis-miR-204649
UAUUGAGCUGAUUGAACCAAA
>cis-miR-204659
UCACAGACAGUAUUGAUGAACG
>cis-miR-204695
AAAACAAGAACAGGACAAUU
>cis-miR-204705
UGAGAGUCAACUACUUCAGCU
>cis-miR-204711
AGAGGAGAUUGGACUUACUGAU
>cis-miR-204717
UGAAAGUGAAGGUCUGGCUUU
>cis-miR-204747
GGAGGUAGCUCGUUGUGUGGU
>cis-miR-204765
UAUGAGAAUGCUGUAGCAGU
>cis-miR-204809
UGAACUUCGUAGAAUUCCGUA
>cis-miR-204859
UGAAAGACGAUGAUAGUGAGAUA
>cis-miR-204893
UGAGAUCACAGACGACAAGCU
>cis-miR-204912
AGGAUUGCAUCAUCCCCU
>cis-miR-204927
AGAAUAUUGGUAGAACAACU
>cis-miR-204966
UAGACGACGAGACGCUGCAGUA
>cis-miR-204968
UCUUGCUGUUGUGGUUAAACCG
>cis-miR-205009
GAUGAGAGACUGCCAUAUUGUAG
>cis-miR-205020
AUGAUGAUGAUGGUGAUGAU
>cis-miR-205051
UUCUCACCAUGCAUGACAAAA
>cis-miR-205196
UCUUGCUGUUGUGGUUAAACCGGCCUU
>cis-miR-205217
UGAACUGGACGACGUGCUUAA
>cis-miR-205278
CAAGAAUGACAAAUGACGCUCU
>cis-miR-205280
UAUGACGUAAUGAUUUGC
>cis-miR-205287
GGAGGUAGUUCAUUGUGUGGUAA
>cis-miR-205290
UACCUCGAGCCAAUAGUUGG
>cis-miR-205342
AGUUCUGCUUGUUGAUUCGGA
>cis-miR-205367
UGAUCAGAGUGGGAGAUAGGAU
>cis-miR-205373
GAGCAACGAGUAGAUCCGUUUA
>cis-miR-205374
AGUAGAACGUCUACGUCGGC
>cis-miR-205376
GGCUUUUUCUGGUCGGGAUGGC
>cis-miR-205383
CCCACAUAUAUUCACAUGCA
>cis-miR-205395
AUCAAGGGAAUUGUUCAUCG
>cis-miR-205408
AGUGCUCAUAGAACGGUUUG
>cis-miR-205439
UCACAUCCAGUAUUGAUGAACA
>cis-miR-205441
GAGAUAUAAACAGUUUUAUCC
>cis-miR-205444
GCGGUAUCUGGUGGGUGCAA
>cis-miR-205507
UACUCGAUAUCUGUAAGCGGA
>cis-miR-205569
GACGAUACAAGAACUUUAGGAA
>cis-miR-205593
UGGACUGGCACUGGACGA
>cis-miR-205610
UGAUUGUCCAUUCGCAUUUUU
>cis-miR-205647
UCAAAGGACGUGUGUAUCAAAA
>cis-miR-205649
AACUUGAACUGGACGACGU
>cis-miR-205716
AGAGACUGCCAUAUUGUAG
>cis-miR-205719
UCAUGAAUAGACGCUGUAUUUUUU
>cis-miR-205721
CUAUUUUGUUGGUUUUCGGACGAAC
>cis-miR-205759
UGAAAGACGAAGGUAGUGAG
>cis-miR-205800
AACUCCAGCCCCACUAUCAGAA
>cis-miR-205809
UUUGAAGGAGACUGGGAUG
>cis-miR-205843
CAGCUGUAGCGCUGCUUUGCUGGCA
>cis-miR-205848
CUGCCAUCCUGACUGCAUGUUUU
>cis-miR-205934
GUGAUGUAGCAACAGAAGUAAA
>cis-miR-205960
AAAAGGCGACCGUCACGGUGU
>cis-miR-205987
UCACCGGGUAGGCAUUCAUUC
>cis-miR-205995
GGAUUCGUUCGGUCGGCGGGAC
>cis-miR-206060
CGGAGACGGCGGCUUGUGGGGUGU
>cis-miR-206079
AUCAUACGGAUCGGUGGAUGU
>cis-miR-206090
UGAAAGAUGAUGGUAGUGAGAUUU
>cis-miR-206180
UAUCACAGUCCUGCUUAGGUGACGUUU
>cis-miR-206236
UCACCGGGUAGACAUUCAUUAA
>cis-miR-206257
GUGUCUACUUCUUAGAGGGACAAGCG
>cis-miR-206279
AACAACUGUUGAAGAUCCCUUUU
>cis-miR-206298
CAGCACAUUCAGUUGCCUGAA
>cis-miR-206309
GGCAUGGUAGAUCUUUGG
>cis-miR-206356
AGGACUCGGGAGGAGGUGUAA
>cis-miR-206357
UGAUAUAUAUGGUUUUCGGUUA
>cis-miR-206446
UGAAAGACUUGAGUAGUGAGACGUC
>cis-miR-206453
CUCUGAUUCGUUCGGUCGGC
>cis-miR-206487
AACAAUUUUGCAGCAUACCUUU
>cis-miR-206530
GUGUAGAAUAAUUGGGAGAUGAG
>cis-miR-206542
AGAGACUCACCUGAAACCC
>cis-miR-206568
AAAGUAGACAGCAUGUAGAAUCU
>cis-miR-206613
UCAGCUGCAGUGCUGCUUUGCUGGCA
>cis-miR-206621
CUGCCAUCCUGACUGCAUGUUU
>cis-miR-206642
AACUGCCAUCCUGACUGCAUU
>cis-miR-206649
CAUAAUCUGAAGUCCGUGAGU
>cis-miR-206675
AGGCCGGAUGGCGGAAUUUCUC
>cis-miR-206691
GACGACCAAACUUGAUCAUUUAGAGGAA
>cis-miR-206709
UGAAAGACGAUGGUAUUUAGA
>cis-miR-206723
UGAGUCUGGAUGGGAUGU
>cis-miR-206758
GUUUUGUUUGUUCGGAACCC
>cis-miR-206763
GCGCUCAAAGCAUCACAGAG
>cis-miR-206791
UGGCGGUGCUCAUUGCCUCUC
>cis-miR-206801
UUGAACUGGACGACGUGCU
>cis-miR-206810
AUCCCACCCCUUACACCA
>cis-miR-206887
AGCCAAUCAGAAUCGAGCACA
>cis-miR-206918
GGGUUACCAGGGAGCGAU
>cis-miR-206963
UGAGAUCGCGACUAAAGCUGGUAUAU
>cis-miR-207011
UACAAGCAUCACAGAGACC
>cis-miR-207023
ACUUGGACAGGAGACAAUCAU
>cis-miR-207121
UGAAAGACGAUGGUAGCGAGAUAA
>cis-miR-207125
UCACCGCGUAGACAUUCAUUCAC
>cis-miR-207295
UGAAAGACGAUGGUAGUGAUAUUU
>cis-miR-207297
UCACAUCCCGGUCAGGCCCCCA
>cis-miR-207307
UCCCUAUAUGACGUAAAA
>cis-miR-207312
AGAAUAUUGGUAGAACAACAUA
>cis-miR-207314
UGAAAGACGAUGGUUGAG
>cis-miR-207381
UCGGUCCUCGGGUGUAAUCAGCU
>cis-miR-207417
AAGUAGACAGCAUGUAGAACAACC
>cis-miR-207449
GCGAUACUGGUGUAAUGGU
>cis-miR-207488
AAAAACGGUGACAACUUUAG
>cis-miR-207536
UGACUAGAGAGUGCACUCACUU
>cis-miR-207577
GUGGUGAGCAGGAAGCUUCGGGCG
>cis-miR-207589
UAUAUAUAUUACUGUAUUCU
>cis-miR-207602
AGAUAUGUUAGGGUUACUUGGU
>cis-miR-207605
AAGUGACUCUGAAAGGCCCUAA
>cis-miR-207621
UUCAAGUAAUUCAGGAUAGGUU
>cis-miR-207687
AAUGAAACGGUUCCCCUUUC
>cis-miR-207702
CCCUGGAUUGUAAGUGGC
>cis-miR-207741
CUCAGCUGUAGUGCUGCUUUGCUGGCA
>cis-miR-207812
CGGAUUCGUUCGGUCGGCGGAC
>cis-miR-207816
UCAUUUCAAGUAAUCGUCAG
>cis-miR-207906
AGAGGGGGUAUAAAAAAA
>cis-miR-207941
AGUUGGAGGCUGGUUUUUCUGUUGCUG
>cis-miR-207964
UCACCGGGUCGACAUUCAUUCAC
>cis-miR-207969
GAGACGGCGGCUUGUGGGGUGU
>cis-miR-207992
UGAUGAGGAUGAUGAGGAU
>cis-miR-208040
UAUCAUAGUCCUGCUUAGGUGA
>cis-miR-208057
UGAUAUGUAUGGUUUUCGGUUG
>cis-miR-208084
GACAGAUGGUGAACUAUGCUUG
>cis-miR-208117
AUCGGAUUCGUUCGGUCGGC
>cis-miR-208139
UAGGAAUAAUGAAAGGGAAUAU
>cis-miR-208293
UCAUCCCGGUCGGGCCCCCA
>cis-miR-208327
UUUGGUGUUUUUUGUUAU
>cis-miR-208328
ACUUGAACUGGACGACGUGCUCU
>cis-miR-208336
UGAGAUCGCGACUAAAGCUGGGU
>cis-miR-208413
AUUCGUUCGGUCGGCGUUUG
>cis-miR-208433
CCGUGGUGAGCAGGAAGC
>cis-miR-208445
GCCGGAUGGCGGAAUUUCUCGGGG
>cis-miR-208454
UGGCCUGUGCUGAGCGGCUA
>cis-miR-208490
UGACUAGCAAGUGCACUCACU
>cis-miR-208533
AACUGGAACCACUUUGCGGCU
>cis-miR-208535
GGAGGUGAGGUAGGUAGCUG
>cis-miR-208537
AGAUAUGUUUGGGGUACUUGGUGU
>cis-miR-208550
GGUUGAGGAGGUAGAGGCG
>cis-miR-208570
GGCUUUGUCUGGUCGGUAU
>cis-miR-208599
AGUGGUAGGGCAUUCGACUGC
>cis-miR-208605
AAUAACUUUGCGGCCUACCUUUU
>cis-miR-208609
AGAAUGCGGUUCUUGUAAAGCUG
>cis-miR-208617
AGGCCAGGUCGAUGUGCUGCUGAUG
>cis-miR-208668
CCCUAUAUGACGUAAUUAUUUUA
>cis-miR-208681
GCGUGCGUGCCAGUCGGUCGGCGUGUCC
>cis-miR-208697
AUUCUGGAUGUGAUGUGCG
>cis-miR-208717
ACUUGGACAGGAGACAAUCA
>cis-miR-208726
GUGCUGAGAAGACGACCAAACUUGAUCA
>cis-miR-208727
GAAUAAGUGGGAGAUGAGCUUCGGCUUGU
>cis-miR-208815
CCUGGAUUGUAAGUGGCGUGAUUU
[truncated: 2,044,047 more chars]
