# Supplementary material for: Identification and characterization of microRNAs in Clonorchis sinensis of human health significance
Source: BMC Genomics. 2010 Sep 28;11:521. doi: 10.1186/1471-2164-11-521 (PMC3224684; doi:10.1186/1471-2164-11-521)
Supplement: Additional file 3 — Six predicted novel miRNAs in Clonorchis sinensis. [file 1471-2164-11-521-S3.XLS]

## Sheet: 6 predicted novel miRNAs
miRNA	Gene Location	mfe	Mature Arm	miRNA*	count	precusors	Structure	Most abundant sequence	Len
cis-miR-001	gnl|lsbi|CCON0000096789.1|:910376:910461:+	-23.1	3'	N	12	ACUGUGACAGGUGUCGAUUAUUUUGGACCACUAUUUGUGAAACGUGGACGGACCGUGGAAAAGAGAUACGGCUGCUUGAUCACUUG	...(((((((((((((..((((((...((((..(((((.........)))))..))))....)))))))))).))))).))))...	UGGAAAAGAGAUACGGCUGCU	21
cis-miR-002	gnl|lsbi|CCON0000096806.1|:138276:138366:+	-23	3'	N	5	UUUUGGCUCGUGAUCGUGAUGAAACUGACCGAGAGCGUGCAAUGACAUUGAAACGAUCCACUGGUCAUCAUCAUCAUCAUACUGGUACGCU	.....(((.(((((.(((((((...((((((.((.(((.((((...))))..))).))...))))))))))))).)))))...))).....	CUGGUCAUCAUCAUCAUCAUA	21
cis-miR-006	gnl|lsbi|CCON0000096885.1|:360645:360725:+	-28.4	3'	N	108	GUUUCAGGCGCAACCCUUGUUCGACUGUGAUGUGAUUGAAAUUAGCCCAUAUCACAGCCGUGCUUAAGGGCUUCGUCGAAA	.((((.((((...((((((..((.((((((((((.............)))))))))).))....))))))...))))))))	UAUCACAGCCGUGCUUAAGGGC	22
cis-miR-010	gnl|lsbi|CCON0000097253.1|:21744:21822:-	-37.9	3'	N	8	CUCCCUAGGGGAUGAGUGAGAUUGUUGCAUAUUUACAUUGCUGGUAUGUAUUAUGCAACGUUUCACUCUACUCCGGGGA	.(((((.((((..(((((((((.((((((((..(((((.......))))).)))))))))))))))))..)))))))))	UAUUAUGCAACGUUUCACUCU	21
cis-miR-018	gnl|lsbi|CCON0000113746.1|:1554:1646:+	-21.9	5'	N	13	UGGACAAGCGGAGAGAUUUGUGGAUACCUUCAAAAAAGCUGUACUUAAGGCAAAGGGGGAGGGAAGUUUAGCAGAAUUAUUCAGCUUUUCUAC	((((.((((.(((.(((((.(((((.(((((......(((........)))......)))))...)))))...))))).))).)))).)))).	GAGAGAUUUGUGGAUACCUU	20
cis-miR-019	gnl|lsbi|CCON0000114689.1|:700:778:-	-19.9	5'	N	5	AGCUGAAACUUAGAGGAAUUGACGGAAGGGCACCACCAGGAGUGGAGCCUGCGGUUUAAUUCGACUCAACACGGGAAAA	............(((((((((((.(..((((.((((.....)))).)))).).).)))))))..)))............	UAGAGGAAUUGACGGAAGGGCA	22
