# Supplementary material for: Identification and characterization of microRNAs in Clonorchis sinensis of human health significance
Source: BMC Genomics. 2010 Sep 28;11:521. doi: 10.1186/1471-2164-11-521 (PMC3224684; doi:10.1186/1471-2164-11-521)
Supplement: Additional file 4 — Detailed information of the six novel miRNAs in Clonorchis sinensis. [file 1471-2164-11-521-S4.TXT]

cis-miR-001 gnl|lsbi|CCON0000096789.1|:910376:910461:+ 86(nt) -23.10(kcal/mol)
ACUGUGACAGGUGUCGAUUAUUUUGGACCACUAUUUGUGAAACGUGGACGGACCGUGGAAAAGAGAUACGGCUGCUUGAUCACUUG cis-miR-001 12
...(((((((((((((..((((((...((((..(((((.........)))))..))))....)))))))))).))))).))))...
*******************************************************UGGAAAAGAGAUACGGCUGCU********** cis-miR-001-3p 12
-------------------------------------------------------UGGAAAAGAGAUACGGCU------------- t0548375 2
-------------------------------------------------------UGGAAAAGAGAUACGGCUGC----------- t0201459 4
-------------------------------------------------------UGGAAAAGAGAUACGGCUGCU---------- t0160284 5
-------------------------------------------------------UGGAAAAGAGAUACGGCUGCUU--------- t2314156 1
//
cis-miR-002 gnl|lsbi|CCON0000096806.1|:138276:138366:+ 91(nt) -23.00(kcal/mol)
UUUUGGCUCGUGAUCGUGAUGAAACUGACCGAGAGCGUGCAAUGACAUUGAAACGAUCCACUGGUCAUCAUCAUCAUCAUACUGGUACGCU cis-miR-002 5
.....(((.(((((.(((((((...((((((.((.(((.((((...))))..))).))...))))))))))))).)))))...))).....
************************************************************CUGGUCAUCAUCAUCAUCAUA********** cis-miR-002-3p 5
------------------------------------------------------------CUGGUCAUCAUCAUCAUCAU----------- t0788673 1
------------------------------------------------------------CUGGUCAUCAUCAUCAUCAUA---------- t0204629 4
//
cis-miR-006 gnl|lsbi|CCON0000096885.1|:360645:360725:+ 81(nt) -28.42(kcal/mol)
GUUUCAGGCGCAACCCUUGUUCGACUGUGAUGUGAUUGAAAUUAGCCCAUAUCACAGCCGUGCUUAAGGGCUUCGUCGAAA cis-miR-006 108
.((((.((((...((((((..((.((((((((((.............)))))))))).))....))))))...))))))))
*************************************************UAUCACAGCCGUGCUUAAGGGC********** cis-miR-006-3p 108
-------------------------------------------------UAUCACAGCCGUGCUUAA-------------- t0173631 5
-------------------------------------------------UAUCACAGCCGUGCUUAAGG------------ t0053786 16
-------------------------------------------------UAUCACAGCCGUGCUUAAGGG----------- t0058002 15
-------------------------------------------------UAUCACAGCCGUGCUUAAGGGC---------- t0029881 31
-------------------------------------------------UAUCACAGCCGUGCUUAAGGGCU--------- t0037073 24
-------------------------------------------------UAUCACAGCCGUGCUUAAGGGCUU-------- t0062784 14
-----------------------------------------------------ACAGCCGUGCUUAAGGGC---------- t2519674 1
-----------------------------------------------------ACAGCCGUGCUUAAGGGCU--------- t1708734 1
-----------------------------------------------------ACAGCCGUGCUUAAGGGCUU-------- t1721706 1
//
cis-miR-010 gnl|lsbi|CCON0000097253.1|:21744:21822:- 79(nt) -37.90(kcal/mol)
CUCCCUAGGGGAUGAGUGAGAUUGUUGCAUAUUUACAUUGCUGGUAUGUAUUAUGCAACGUUUCACUCUACUCCGGGGA cis-miR-010 8
.(((((.((((..(((((((((.((((((((..(((((.......))))).)))))))))))))))))..)))))))))
************************************************UAUUAUGCAACGUUUCACUCU********** cis-miR-010-3p 8
------------------------------------------------UAUUAUGCAACGUUUCACU------------ t1243296 1
------------------------------------------------UAUUAUGCAACGUUUCACUCU---------- t0117843 7
//
cis-miR-018 gnl|lsbi|CCON0000113746.1|:1554:1646:+ 93(nt) -21.90(kcal/mol)
UGGACAAGCGGAGAGAUUUGUGGAUACCUUCAAAAAAGCUGUACUUAAGGCAAAGGGGGAGGGAAGUUUAGCAGAAUUAUUCAGCUUUUCUAC cis-miR-018 13
((((.((((.(((.(((((.(((((.(((((......(((........)))......)))))...)))))...))))).))).)))).)))).
**********GAGAGAUUUGUGGAUACCUU*************************************************************** cis-miR-018-5p 13
----------GAGAGAUUUGUGGAUACC----------------------------------------------------------------- t0878068 1
----------GAGAGAUUUGUGGAUACCUU--------------------------------------------------------------- t0080665 10
----------GAGAGAUUUGUGGAUACCUUCA------------------------------------------------------------- t2121272 1
-----------AGAGAUUUGUGGAUACCUU--------------------------------------------------------------- t2093560 1
//
cis-miR-019 gnl|lsbi|CCON0000114689.1|:700:778:- 79(nt) -19.90(kcal/mol)
AGCUGAAACUUAGAGGAAUUGACGGAAGGGCACCACCAGGAGUGGAGCCUGCGGUUUAAUUCGACUCAACACGGGAAAA cis-miR-019 5
............(((((((((((.(..((((.((((.....)))).)))).).).)))))))..)))............
**********UAGAGGAAUUGACGGAAGGGCA*********************************************** cis-miR-019-5p 5
----------UAGAGGAAUUGACGGAAGGG------------------------------------------------- t1368541 1
----------UAGAGGAAUUGACGGAAGGGCA----------------------------------------------- t0219824 4
//
