# Supplementary material for: Identification and characterization of microRNAs in Clonorchis sinensis of human health significance
Source: BMC Genomics. 2010 Sep 28;11:521. doi: 10.1186/1471-2164-11-521 (PMC3224684; doi:10.1186/1471-2164-11-521)
Supplement: Additional file 5 — Precusors of cis-miR-001 in Clonorchis sinensis. [file 1471-2164-11-521-S5.XLS]

## Sheet: precusors of novel cis-miR-001
location	mfe	Mature arm	count	precusor	structucture	sequence
gnl|lsbi|CCON0000096811.1|:828363:828448:-	-23.1	3'	12	ACUGUGACAGGUGUCGAUUAUUUUGCACCACUAUUUGUGAAACGUGGACGGACCGUGGAAAAGAGAUACGGCUGCUUGUUCACUUG	...(((((((((((((..((((((...((((..(((((.........)))))..))))....)))))))))).))))).))))...	UGGAAAAGAGAUACGGCUGCU
gnl|lsbi|CCON0000096812.1|:242652:242737:+	-23.1	3'	12	ACUGUGACAGGUGUCGAUUAUUUUGGACCACUAUUUGUGAAACGUGGACGGACCGUGGAAAAGAGAUACGGCUGCUUGUUCACUUG	...(((((((((((((..((((((...((((..(((((.........)))))..))))....)))))))))).))))).))))...	UGGAAAAGAGAUACGGCUGCU
gnl|lsbi|CCON0000096848.1|:56430:56515:-	-23.1	3'	12	ACUGUGACAGGUGUCGAUUAUUUUGGACCACUAUUUGUGAAACGUGGACGGACCGUGGAAAAGAGAUACGGCUGCUUGUUCACUUG	...(((((((((((((..((((((...((((..(((((.........)))))..))))....)))))))))).))))).))))...	UGGAAAAGAGAUACGGCUGCU
gnl|lsbi|CCON0000097037.1|:162034:162119:+	-23.1	3'	12	ACUGUGACAGGUGUCGAUUAUUUUGGACCACUAUUUGUGAAACGUGGACGGACCGUGGAAAAGAGAUACGGCUGCUUGUUCACUUG	...(((((((((((((..((((((...((((..(((((.........)))))..))))....)))))))))).))))).))))...	UGGAAAAGAGAUACGGCUGCU
gnl|lsbi|CCON0000097072.1|:11005:11090:-	-23.1	3'	12	ACUGUGACAGGUGUCGAUUAUUUUGGACCACUAUUUGUGAAACGUGGACGGACCGUGGAAAAGAGAUACGGCUGCUUGUUCACUUG	...(((((((((((((..((((((...((((..(((((.........)))))..))))....)))))))))).))))).))))...	UGGAAAAGAGAUACGGCUGCU
gnl|lsbi|CCON0000097164.1|:18995:19080:-	-22.7	3'	12	ACUGUGACAGGUGUCGAUUAUUUUGGACCACUAUUUGUGAAACGUGGACGGACCGUGGAAAAGAGAUACGGCUGCUUGUUCGCUUG	...(((((((((((((..((((((...((((..(((((.........)))))..))))....)))))))))).))))).))))...	UGGAAAAGAGAUACGGCUGCU
gnl|lsbi|CCON0000097679.1|:236544:236629:+	-19.7	3'	12	ACUGUGACAUGUGUCGAUUAUUUUGGACCACUAUUUGUGAAACGUGGACGAACCGUGGAAAAGAGAUACGGCUGCUUGUUCACUUG	...((((((.((((((..((((((...((((..(((((.........)))))..))))....)))))))))).)).)).))))...	UGGAAAAGAGAUACGGCUGCU
gnl|lsbi|CCON0000097810.1|:174489:174574:-	-18.32	3'	12	ACUGUGACAGGCGUCGAUUAUUUUGAACCACUGUUUGUGAAACGUGGAAGGACUGUGGAAAAGAGAUACGGCUGCUUUUUUACUUG	...((((.((((((((..((((((...((((.((((.............)))).))))....)))))))))).))))..))))...	UGGAAAAGAGAUACGGCUGCU
gnl|lsbi|CCON0000098163.1|:27855:27940:+	-18.32	3'	12	ACUGUGACAGGCGUCGAUUAUUUUGAACCACUGUUUGUGAAACGUGGAAGGACUGUGGAAAAGAGAUACGGCUGCUUUUUUACUUG	...((((.((((((((..((((((...((((.((((.............)))).))))....)))))))))).))))..))))...	UGGAAAAGAGAUACGGCUGCU
gnl|lsbi|CCON0000103159.1|:2141:2226:+	-27.5	3'	12	ACUGUGACAGGUGUCGAUUAUUUUGGACCACUGUUUGUGAAACGUGGACAGACCGUGGAAAAGAGAUACGGCUGCUUGUUCACUUG	...(((((((((((((..((((((...((((.((((((.........)))))).))))....)))))))))).))))).))))...	UGGAAAAGAGAUACGGCUGCU
gnl|lsbi|CCON0000106724.1|:2073:2158:-	-25.3	3'	12	ACUGUGACAGGUGUCGAUUAUUUUGGACCACUAUUUGUGAAACGUGGACGGACAGUGGAAAAGAGAUACGGCUGCUUGUUCACUUG	...(((((((((((((..((((((...(((((.(((((.........))))).)))))....)))))))))).))))).))))...	UGGAAAAGAGAUACGGCUGCU
gnl|lsbi|CCON0000111356.1|:1443:1528:-	-21.4	3'	12	ACUGUGACAGGUGUCGAUUAUUUUGGACAACUAUUUGUGAAACGUGGAUGGACCGUGGAAAAGAGAUACGGCUGCUUGUUCACUUG	...((((((((((((((((.((((...((.(((((..((...))..)))))....))..)))).))).)))).))))).))))...	UGGAAAAGAGAUACGGCUGCU
gnl|lsbi|CCON0000118642.1|:2267:2352:+	-23.1	3'	12	ACUGUGACAGGUGUCGAUUAUUUUGGACCACUAUUUGUGAAACGUGGACGGACCGUGGAAAAGAGAUACGGCUGCUUGUUCACUUG	...(((((((((((((..((((((...((((..(((((.........)))))..))))....)))))))))).))))).))))...	UGGAAAAGAGAUACGGCUGCU
