# Supplementary material for: Identification and characterization of microRNAs in Clonorchis sinensis of human health significance
Source: BMC Genomics. 2010 Sep 28;11:521. doi: 10.1186/1471-2164-11-521 (PMC3224684; doi:10.1186/1471-2164-11-521)
Supplement: Additional file 6 — Known miRNA star homologs in Clonorchis sinensis. [file 1471-2164-11-521-S6.XLS]

## Sheet: known miRNA star sequences
Unique reads	Length	Count	Sequence	Organism	Family
t0004065	18	238	GGUGGAUGUGGUUGAUGG	gga-miR-1627*	undef
t0018687	23	52	AUAAAGCUAGAUGACCAAAGUCG	mmu-miR-9*	mir-9
t0047092	21	19	UGGACACAGCUCUCGGUGGAU	oan-miR-139*	mir-139
t0056799	20	15	UGAUAUGUCAUCACAGGAAG	oan-miR-1419b-1*	mir-1419
t0086131	23	10	ACCAGUGACCGAACAUAUUCCCA	sme-miR-190a*	undef
t0109079	23	8	CACUGUAGCUUGAUACACGCAUU	gga-miR-1329*	mir-1329
t0100666	21	8	AAAUUCGUCUAGAUGAGGUAU	lmi-miR-10*	mir-10
t0121392	20	7	AUCCACUGACCAAGCUAUCA	sme-miR-190a*	undef
t0139148	23	6	AAAAUUCGUCUAGAUGAGGUAUU	lmi-miR-10*	mir-10
t0127463	20	6	CAUCCAAGCUAUUGCCUUCA	oan-let-7f-1*	let-7
t0129857	20	6	AUGACAAUGUGGGAGCAUCU	oan-miR-1420b*	mir-1420
t0176164	23	5	AAAUUCGUCUAGAUGAGGUAUAU	lmi-miR-10*	mir-10
t0177713	21	5	AAACAUGAAGCUGCUGGCAAU	rno-miR-322*	mir-322
t0179090	20	5	GUGUCUACGGUGUUGGAGUU	sme-miR-2a*	mir-2
t0195489	22	4	GGGAAAAACUCGGCAGACAGAU	oan-miR-1422g*	mir-1422
t0192388	18	4	UAUUUUGUUGGUUUUCAG	sme-miR-2b*	mir-2
t0218514	21	4	AUGCUUCAGGUGGUAAGCUUU	xtr-miR-22*	mir-22
t0296604	21	3	AACGGUGACAACUUUAGAGAA	gga-miR-1798*	undef
t0286167	21	3	GACGGACACCUCUUUGUGUAA	hsa-miR-888*	mir-743
t0281771	23	3	AAAUUCGUCUAGAUGAGGUAUUU	lmi-miR-10*	mir-10
t0267509	21	3	AGCUCGCUGGACACGCUCAAA	lmi-miR-210*	mir-210
t0284484	22	3	AGCUCGCUGGACACGCUCAAAA	lmi-miR-210*	mir-210
t0305032	20	3	CCAGGUCGAUGUGCUGCUGA	mmu-miR-16*	mir-15
t0320574	22	3	AAACAUGAAGCUGCUGGCAAUC	mmu-miR-322*	mir-322
t0264702	20	3	AAUACACCUUUUGGGUUAUU	nve-miR-2043a*	mir-2043
t0258606	21	3	UGCAUCAUGCGUGUUGCUCCU	oan-miR-1421ai*	mir-1421
t0239387	20	3	AAACAUGAAGCUGCUGGCAA	rno-miR-322*	mir-322
t0244263	22	3	ACAACACCUCACAGUCGCUCAU	rno-miR-7a*	mir-7
t0385419	20	2	CAUUCCUGGGCAUAUACACC	bta-miR-455*	mir-455
t0484645	24	2	UACCACAGGGUAGAACCACGGACA	dre-miR-140*	mir-140
t0364626	24	2	CACUGUAGCUUGAUACACGCAUAU	gga-miR-1329*	mir-1329
t0481796	22	2	AACGGUGACAACUUUAGAGAAA	gga-miR-1798*	undef
t0465521	22	2	AAACGCCAUUAUCACACUAAAU	hsa-miR-122*	mir-122
t0480831	21	2	AACGCCAUUAUCACACUAAAU	hsa-miR-122*	mir-122
t0614612	19	2	GAAACCGGUCGUGGGCUGU	hsa-miR-21*	mir-21
t0343089	20	2	AAAACGUGAGGCGCUGCUAU	hsa-miR-424*	mir-322
t0358716	21	2	CAAGGAUGGCUUCCCAUGUCU	hsa-miR-432*	mir-432
t0526690	22	2	AAAAAAUUACAGUACUGCCAUA	hsa-miR-7-1*	mir-7
t0569579	22	2	CAACACCUCACAGUCGCUCAUA	hsa-miR-7-1*	mir-7
t0479535	21	2	CAACACAUCCUCAUUACCUAA	hsa-miR-7-2*	mir-7
t0515094	21	2	CAUUCUUCCUGGCAUGUUGGA	mmu-miR-141*	mir-8
t0431083	21	2	CAAAUCAUUUUUGUGCUCGUA	mmu-miR-15b*	mir-15
t0492279	19	2	AAUAAACUGUGGACUUUUG	mmu-miR-293*	mir-290
t0349018	22	2	AUAAAGCUAGAUGACCAAAGUC	mmu-miR-9*	mir-9
t0423481	21	2	UGCAUACUCGAUAUCUGUAUA	oan-miR-1390*	undef
t0581161	18	2	AUCAAUCUGGAGGACGCU	oan-miR-1420b*	mir-1420
t0526410	20	2	AGAUUGACACCAGGUCAGAU	oan-miR-1420g*	mir-1420
t0520187	21	2	UGAGUAAUGUGUGGCACUCCU	oan-miR-1421ah*	mir-1421
t0447064	20	2	UGCAUCAUGCGUGUUGCUCC	oan-miR-1421ai*	mir-1421
t0521765	20	2	CAGGGACAGGAAAGGUUGUA	oan-miR-204*	mir-204
t0607643	21	2	ACCUGGCAGAAGUGUAUGAAU	oan-miR-221*	mir-221
t0573012	21	2	UCUACGAGAUCAAAGUUGGAU	oan-miR-429*	mir-8
t0623633	20	2	CAACACAUUCAGUUGCCUGA	oan-miR-7*	mir-7
t0474310	18	2	ACCACAGACAGAUAUCCA	sme-miR-190a*	undef
t0545739	22	2	UUACCAUGGCAUCUACCUCUUU	xtr-miR-202*	mir-202
t0664437	18	1	CGGAAGGGCAUCACCAGG	aqu-miR-2020*	undef
t2664498	18	1	CGGAAGGGCACCACCAGC	aqu-miR-2020*	undef
t1060703	19	1	CAUGGAAGUCGGAACCCUC	aqu-miR-2021*	undef
t1065327	20	1	AAACCAGUCGUGGGCUGUCG	bta-miR-21*	mir-21
t1078788	20	1	AACGCAAUCGAUGGGCAUCU	bta-miR-21*	mir-21
t2615586	19	1	GCAUCCAUGGGCUAGCACU	bta-miR-455*	mir-455
t0654325	20	1	CACUUAUUUUCUCUCGCCCC	dme-miR-184*	mir-184
t2615120	21	1	CAAUUCGGUUUUGAUGGGAGA	dre-miR-10d*	mir-10
t1135486	23	1	UACCACAGGGUAGAACCACGGAC	dre-miR-140*	mir-140
t1867186	22	1	UACAGUAGUCUGCACAUUGGUU	dre-miR-199*	mir-199
t1355629	20	1	AGUUUUGCUUGUUGAUUCGG	dre-miR-19b*	mir-19
t0653151	24	1	AGUCGGUACUCAACAUUUCAACAU	dre-miR-203b*	mir-203
t1078593	19	1	UAAAGCUAGAUGACCAAAG	dre-miR-9*	mir-9
t2270527	20	1	UAAAGCUAGAUGACCAAAGU	dre-miR-9*	mir-9
t0950238	24	1	CGCACUGUAGCUUGAUACACAUAU	gga-miR-1329*	mir-1329
t1576925	24	1	CACUGUAGCUUGAUACACGCAUUU	gga-miR-1329*	mir-1329
t1629035	24	1	CACUGUAGCUUGAUACACGCAUGU	gga-miR-1329*	mir-1329
t2261588	24	1	CACUGUAGCUUGAUACACGCAUAA	gga-miR-1329*	mir-1329
t0670381	19	1	AUGUGAAUUUCCUUGUAGA	gga-miR-1574*	undef
t1252883	18	1	GGUGUAUGUGGUUGAUGG	gga-miR-1627*	undef
t2091654	21	1	GCAAGAUGACUGUGUUGAUGG	gga-miR-1627*	undef
t2315085	19	1	AGGACAUGUGGUUGAUGGG	gga-miR-1627*	undef
t2507293	18	1	GGAGGAUGUGGUUGAUGG	gga-miR-1627*	undef
t2310389	23	1	GAAGCGUGGCUGGUGUUGGAUGG	gga-miR-1658*	undef
t2469403	20	1	UGACCUCUGUCCUGCGUGCC	gga-miR-1663*	undef
t2081490	18	1	ACAGACGGGAGAGACUGG	gga-miR-1664*	undef
t1134559	20	1	AGAGCAAUUCUGAUGGUGCC	gga-miR-1736*	undef
t2665524	20	1	AGGACUUCCUGAUUGGUGCU	gga-miR-1736*	undef
t0898733	20	1	UCUCCAAUUCGACCACAAGA	gga-miR-1740*	undef
t1666073	25	1	CGCUGCUACAACGGAGAACGCGUUU	gga-miR-1772*	undef
t0651252	22	1	AACGGUGACAACUUUAGAGAAU	gga-miR-1798*	undef
t0726637	23	1	AACGGUGACAACUUUAGAGAAAA	gga-miR-1798*	undef
t2007590	23	1	AACGGUGACAACUUUAGAGAAAU	gga-miR-1798*	undef
t2336609	20	1	CAGCUGCCACGCACUACAAA	gga-miR-449c*	undef
t1100253	22	1	AACGCCAUUAUCACACUAAAUA	hsa-miR-122*	mir-122
t0733598	19	1	AUUCUUUCCCGUUCCACUC	hsa-miR-130b*	mir-130
t1303185	20	1	CCUACUUCAUACACAGGGCC	hsa-miR-138-1*	mir-138
t0642415	20	1	GAUUCAUGGAUAUACUGUUU	hsa-miR-145*	mir-145
t2127976	21	1	GGAUUCCUGGAAAUACUGUUC	hsa-miR-145*	mir-145
t1571213	20	1	ACAGUUCUGGAACUCCGACG	hsa-miR-148a*	mir-148
t2590603	21	1	CUCCUCCUAUUAACAUUAACA	hsa-miR-155*	mir-155
t2448641	20	1	GGUACAACACAUGAUCGGGC	hsa-miR-187*	mir-187
t1798966	20	1	UGAUGUGCGGGUCCUGCCCG	hsa-miR-1909*	undef
t1001890	20	1	CUCGCUUGGGUUUCGUCACC	hsa-miR-191*	mir-191
t0952822	23	1	CUGCCAAUUCCAUAGGUCACAGA	hsa-miR-192*	mir-192
t1229955	20	1	CGAAACCAGUCGUGGGCUGU	hsa-miR-21*	mir-21
t2104995	19	1	GAACCCGGUCGUGGGCUGU	hsa-miR-21*	mir-21
t1889328	24	1	GGGGUUCCUGGGGAUGGGAUUUGC	hsa-miR-23a*	mir-23
t1991921	22	1	UGGGUUCCUGGCAUGCUGAUUU	hsa-miR-23b*	mir-23
t2460680	19	1	UGAUUCCGCAUGCUGAUUU	hsa-miR-23b*	mir-23
t0859282	18	1	AGGCGGACAUUGGGCAUU	hsa-miR-25*	mir-25
t0961105	18	1	AGCGGACUUGGGCAAUUU	hsa-miR-25*	mir-25
t1895256	21	1	ACUUGAACUGGACGACUUGCU	hsa-miR-302a*	mir-302
t0763601	21	1	UUUCAGUCGGAUGUUUGCAGU	hsa-miR-30a*	mir-30
t1190965	18	1	AGGGAUUUCAGGAGCUGU	hsa-miR-365*	mir-365
t2225633	20	1	ACGGUUGCUAAUAUGACUCC	hsa-miR-367*	mir-367
t2519795	20	1	AUGUAGACAUGGUCACAACU	hsa-miR-379*	mir-379
t1608000	21	1	AAACCACGACUGAGGUGUUAA	hsa-miR-497*	mir-497
t0910446	19	1	AGGGACGGGAGCGGGCCGG	hsa-miR-92b*	mir-25
t2318628	19	1	AGGGACGGGAGCGGGCGGG	hsa-miR-92b*	mir-25
t2734137	23	1	AAAAUUCGUCUAGAUGAGGUUUU	lmi-miR-10*	mir-10
t1208408	21	1	AGCAGCUGGACUCUGCCAAGA	lmi-miR-210*	mir-210
t1880175	22	1	AGCAGCUGGACUCUGCCAAGAA	lmi-miR-210*	mir-210
t0888116	20	1	AUGAACGCCACUGACAUCGG	mcmv-miR-m88-1*	undef
t2232695	23	1	ACAUGUACAGUGUCCACUGCUUC	mmu-let-7g*	let-7
t1403702	19	1	AUUUUCCCGGUGCACUACU	mmu-miR-130b*	mir-130
t2064101	24	1	CAGGCUACUUCACAACCCCAUGCG	mmu-miR-138*	mir-138
t2607334	20	1	GCCCUAGGAACGCAGUCGGU	mmu-miR-146b*	mir-146
t2710706	23	1	AACCAUACACCUGGUUACCUAUU	mmu-miR-154*	mir-154
t1083236	21	1	CAGUCUUGACUGUGCUAGCGA	mmu-miR-16*	mir-15
t1445985	20	1	CCAGAUCGAUGUGCUGCUGA	mmu-miR-16*	mir-15
t1990446	20	1	ACGGAGGAGGGCACUAGUAG	mmu-miR-17*	mir-17
t2525111	20	1	GAAACCAGUCGUGGGCUGUC	mmu-miR-21*	mir-21
t0669757	24	1	ACUUCAAACGGUGUGACGCAUUUU	mmu-miR-293*	mir-290
t0981494	20	1	UACUAAACUGUGGACUUUUG	mmu-miR-293*	mir-290
t1615213	22	1	CCUCAAAAGGAUGCACCUAUCU	mmu-miR-294*	mir-290
t1051635	24	1	AUCAAAUGUGUGGCACUCACUUCU	mmu-miR-295*	mir-290
t2050897	20	1	GAUCGGAAUGUCGGGUCCCC	mmu-miR-425*	mir-425
t1459196	19	1	AAUACAUACAUACACACAC	mmu-miR-467a*	mir-467
t1000176	25	1	ACAUACACACACACACACACACACA	mmu-miR-467b*	mir-467
t2379910	20	1	ACAACAAACACAACCAACAC	mmu-miR-467b*	mir-467
t0893836	20	1	AUAAAGCUAGAUGACCAAAG	mmu-miR-9*	mir-9
t1738231	21	1	AUAAAGCUAGAUGACCAAAGU	mmu-miR-9*	mir-9
t1186466	20	1	AGGGGGGUUGGUGGACUUAC	mmu-miR-92a*	mir-25
t2098677	21	1	AAAUAUUUGGUACUGCGAAAA	nve-miR-2024f*	mir-2024
t2618749	20	1	AGAAUAUUGGUAGAACAAAA	nve-miR-2024f*	mir-2024
t1337587	24	1	CUACCAUAAAUAGAAGCCGCAUUU	nve-miR-2031*	undef
t1693229	23	1	ACCAUAAAUAGAAGCCGCCGUUU	nve-miR-2031*	undef
t0764476	20	1	AGAAUAACUGUUGAAGAUCC	nve-miR-2032a*	mir-2032
t0967237	20	1	AGAGUAUCUGUUGCACAUCG	nve-miR-2032a*	mir-2032
t1117710	21	1	UCUUCGUCAUCUAGAAGUUCA	nve-miR-2033*	undef
t2019479	21	1	UCCUCGUAACUGACUAGUGCA	nve-miR-2033*	undef
t1546116	20	1	CGGUAGAACGUAGAGUAUGA	nve-miR-2036*	undef
t2015855	21	1	CGGGAGAAAUACAUGUAAGCA	nve-miR-2036*	undef
t1203834	19	1	UAAAACCAUCCAAGCAGUC	nve-miR-2037*	undef
t1679631	21	1	ACGCCUGAUGCCCUUAUCUCA	nve-miR-2038*	undef
t1175052	19	1	GCUUACUUUAUUUUUAUUU	nve-miR-2039*	undef
t1906141	18	1	AGCGUUCCUUAUUUUUUU	nve-miR-2039*	undef
t1949629	19	1	GCUUACUUUAUUUUGAUUU	nve-miR-2039*	undef
t1171166	21	1	UAUAUCCCUUUUGGGUCUUUU	nve-miR-2043a*	mir-2043
t1653076	24	1	AGAAAGAAAAAGCUUCCGCGUUUU	nve-miR-2051*	undef
t0848137	20	1	CUUUCAAAGCCUACUGCCUU	oan-let-7b*	let-7
t1229863	19	1	CAUCCAAUCUAUUGUCUUC	oan-let-7f-1*	let-7
t2168959	20	1	CAUCCAAGCUAUUGCCUUCU	oan-let-7f-1*	let-7
t2302640	20	1	CACCCAAUCUAUUGCCUUCA	oan-let-7f-1*	let-7
t1848554	20	1	ACUGCAAGUAGGCACUGCUA	oan-miR-106*	mir-17
t2010259	21	1	GGCUUCUUUCACAUUUUGCCU	oan-miR-107*	mir-103
t2534288	21	1	ACGAAUUCGUAUCGAGGGAAU	oan-miR-10a*	mir-10
t1269271	21	1	AACUCUGAUUCAUAGGGGAAU	oan-miR-10b*	mir-10
t1510673	20	1	AGAUGAUAUCUAUGGGGAAU	oan-miR-10b*	mir-10
t1828568	20	1	AGACGAUAUCUACGGGGAAU	oan-miR-10b*	mir-10
t1699351	19	1	AAACGCCAGUUCAUACACA	oan-miR-122*	mir-122
t2617074	20	1	AAACGCCAUUAUCACACUAA	oan-miR-122*	mir-122
t1141556	19	1	AGGUGGAAGACGAUCCCGU	oan-miR-1343*	undef
t1370603	19	1	UUGGAGAGGUCGACUCCGC	oan-miR-1367*	undef
t2337510	19	1	AGGUAGAGGAGGAUGUCCG	oan-miR-1367*	undef
t1199577	20	1	AGCUCAGCUGCAUCUUUCUC	oan-miR-1376*	undef
t2578219	20	1	GGCUAUUUGAACACCAGGGU	oan-miR-138*	mir-138
t1491054	21	1	AGGAACACGCUCUGUUGGCAU	oan-miR-139*	mir-139
t1957434	21	1	GGGGACACGCUCUGUUGGCAU	oan-miR-139*	mir-139
t1130843	21	1	UGCAUACUCGAUAUCUGUAAA	oan-miR-1390*	undef
t1003778	20	1	CGCGCGGUAUCUGGUGGGUG	oan-miR-1391*	undef
t1914587	19	1	GAUGGACGGGAUGGUGACG	oan-miR-1400*	undef
t2711843	19	1	GUGGACAUAGGUAUGGUAG	oan-miR-1400*	undef
t1734281	19	1	GGCUAUUGAUUUGGCUGCA	oan-miR-1405*	undef
t2714833	20	1	AGGGCUGAGAUAUUGUCAGG	oan-miR-1419f*	mir-1419
t2319836	18	1	AUCCGAUCAGCUGCACGC	oan-miR-1420a*	mir-1420
t2509466	18	1	AGCAAUCUGGAGCACUCA	oan-miR-1420b*	mir-1420
t0864444	20	1	UAUCAAAUGUGUGGCACUCC	oan-miR-1421ah*	mir-1421
t2441966	20	1	UGAGUAAUGUGUGGCACUCC	oan-miR-1421ah*	mir-1421
t1955368	18	1	UGCAUCAUCGGCCCGUCC	oan-miR-1421ai*	mir-1421
t0973886	19	1	GCUGCACUGUGUGACGUCC	oan-miR-1421c*	mir-1421
t2633080	20	1	UCCAUGCUGCGACCACGCUU	oan-miR-1421g-2*	mir-1421
t2674221	20	1	UGGCAAGUGUACCGACCUCC	oan-miR-1421i-2*	mir-1421
t0939649	22	1	GGAAAAACUCGGCAGACAGGAU	oan-miR-1422g*	mir-1422
t0932874	19	1	UAAUCCGGGCAGUGUUUUC	oan-miR-1422i*	mir-1422
t0779354	20	1	AGGAAGAUACUGUCGAAGGA	oan-miR-1422m*	mir-1422
t2204777	21	1	UGACGCCCUAAAUGCCCUGCU	oan-miR-18*	mir-17
t1238840	18	1	GCUGGUUGGAUCUUGGUU	oan-miR-191*	mir-191
t1621861	18	1	GUGCAUUGGUAUUUCGUU	oan-miR-191*	mir-191
t1726877	21	1	GCUGGCAGUUGGAUUGGCGUG	oan-miR-191*	mir-191
t1823842	21	1	GCUGCAGCUGGAUAUGACGUU	oan-miR-191*	mir-191
t2618900	18	1	GCUGCAGUUGAAUCGUAU	oan-miR-191*	mir-191
t1872148	22	1	CGGAAGAAAAGAAACUGUCUGA	oan-miR-196a*	mir-196
t1303191	20	1	CGCACACACGACACUGCUUA	oan-miR-196b*	mir-196
t2547142	18	1	AGUUUUGGGUUGUGCAUC	oan-miR-19b*	mir-19
t1581966	19	1	AGGACAGCAAGGUGGAUGA	oan-miR-204*	mir-204
t2474688	20	1	CAGGGACAGGAAAGGCUGUA	oan-miR-204*	mir-204
t1643987	20	1	GACUUGAUGGAGUGAAGACA	oan-miR-205*	mir-205
t1570796	18	1	GAACAUGAUCGUCAAGCA	oan-miR-218*	mir-218
t2394073	22	1	ACAGUGGCAUAAAUGUAUGAAU	oan-miR-221*	mir-221
t1203220	19	1	UGGGUUUGGUGAUGCAUUU	oan-miR-23a*	mir-23
t1478151	21	1	UGUCCGUACUGAGGUGAUAUC	oan-miR-24*	mir-24
t1952208	22	1	UGGGCCGAUUUCUCAUGGUGUU	oan-miR-29a-2*	mir-29
t2126394	21	1	UGGGCCGAUUUCUCAUGGUGU	oan-miR-29a-2*	mir-29
t1250574	20	1	UUAUAACUGGAGGUGCUUUG	oan-miR-302*	mir-302
t2103736	18	1	UAUAACUGGAGGUGCUUU	oan-miR-302*	mir-302
t0673800	20	1	AACUGGGAGGGGAUGUUUCU	oan-miR-30b*	mir-30
t2058524	18	1	UGGGGCGGGAUGUUUACU	oan-miR-30b*	mir-30
t1745880	22	1	UUCAAUUUGUGUGUGCGUUAUU	oan-miR-32*	mir-32
t1791224	21	1	CAAUUUGUGUGUGCGUUAUAU	oan-miR-32*	mir-32
t2667275	18	1	CAAUUUAGUUGUCUAAUU	oan-miR-32*	mir-32
t2694973	21	1	UCAAUUUGUGUGUGCGUUAUA	oan-miR-32*	mir-32
t0914454	22	1	AGGGACUUUUGGGGGCAGAUGU	oan-miR-365*	mir-365
t1771872	20	1	CCAGCGCGUCAUAAUGUGAU	oan-miR-460*	mir-460
t0807872	21	1	AACCUGGAGGACGCCUGGUGU	oan-miR-490*	mir-490
t2112247	23	1	CAUCAUAUGUUAGUGCCAGAUAU	oan-miR-96*	mir-96
t1704379	18	1	GUGCUACUGAGUGAAUCG	rno-miR-24-1*	mir-24
t2235899	18	1	UUUCUUGGUGGUUUGUUU	rno-miR-29b-1*	mir-29
t1068480	18	1	AUACAUGAAGCGCUGUAC	rno-miR-322*	mir-322
t1238041	18	1	AAACAUGAAGCUGACAAA	rno-miR-322*	mir-322
t1292387	22	1	AAACAUGAAGCUGCUGGCAAUU	rno-miR-322*	mir-322
t1603901	22	1	AACACAUGAAGACGUCUCAACA	rno-miR-322*	mir-322
t1605229	22	1	AAACAUGGAAGACCCUGGAACA	rno-miR-322*	mir-322
t2010486	18	1	ACAAUAAAGGCUGCAACA	rno-miR-322*	mir-322
t2699536	22	1	ACAAUCUAGAAGCGCUGCAACA	rno-miR-322*	mir-322
t1175210	20	1	CUCUGUAAGAUGGUCCAUAA	rno-miR-379*	mir-379
t2250396	21	1	AAUCGUUCGAUGGAAACACUU	rno-miR-382*	mir-154
t0636484	21	1	AGAACAUUGCUGUACACUUCU	rno-miR-543*	mir-329
t1108425	22	1	AGAACAUUGCUGUAGCACUUCU	rno-miR-543*	mir-329
t2060533	21	1	GAACAUUGCUGUAGCACUUCU	rno-miR-543*	mir-329
t1346384	21	1	AAAAAAUUACAGUACUGCCAU	rno-miR-7a*	mir-7
t2362994	21	1	CCUUCAACUAUCUCGUCUACU	sme-let-7b*	undef
t0644440	20	1	GUAGUUUUGGGGAUAGGAGU	sme-miR-125a*	undef
t2195916	21	1	AUCCACUGACCAAGCUAUCAA	sme-miR-190a*	undef
t2662471	20	1	AUGGAUCCGAAAUGCAGCUC	sme-miR-277b*	undef
t2418394	18	1	UGAAGAGAAUCAUGCGGU	sme-miR-281*	undef
t2441924	20	1	UGAUUAGCUAUUAUGACGGU	sme-miR-281*	undef
t0906401	21	1	GUGUCUACGGUGUUGGAGUUU	sme-miR-2a*	mir-2
t2288950	20	1	GUGUCUACGGUGUUGGAUUU	sme-miR-2a*	mir-2
t1613199	18	1	UCGUCGUUUUGGUUGUCG	sme-miR-2b*	mir-2
t1704350	20	1	UCUAUUUUGUUGGUUUUCAG	sme-miR-2b*	mir-2
t1144152	20	1	UGAUGGCACGCUUCUUGGUU	sme-miR-36*	undef
t1401361	20	1	CCAUCGACGUUGACGGUAAA	xtr-miR-181a-1*	mir-181
t2337450	21	1	AGCCAUCGACGUUGACGGUAA	xtr-miR-181a-1*	mir-181
t1743601	21	1	AAUCAGAAUCGAGCACUUAAA	xtr-miR-20a*	mir-17
t2017787	20	1	AGUUCUUCAGUGGCAAGCUU	xtr-miR-22*	mir-22
t2653271	22	1	UGGGCCGAUCUCUCAUGGUGUU	xtr-miR-29c*	mir-29
t1953765	20	1	UAAAGUCUAACAACCGAAGA	xtr-miR-9b*	mir-9
